# Supplementary material for: Rapid Prototyping of a High Sensitivity Graphene Based Glucose Sensor Strip
Source: PLoS One. 2015 Dec 17;10(12):e0145036. doi: 10.1371/journal.pone.0145036 (PMC4682964; doi:10.1371/journal.pone.0145036)
Supplement: S1 File — (XLSX) [file pone.0145036.s001.xlsx]

## Sheet: Cyclic Voltometry 1
	No Glucose		0.25mM Glucose		0.5mM Glucose		0.75mM Glucose
-0.09976	-4.122e-05	-0.09976	-4.166e-05	-0.0998	-4.08e-05	-0.09976	-3.982e-05
-0.09776	-3.248e-05	-0.09786	-3.38e-05	-0.0979	-3.3e-05	-0.09786	-3.069e-05
-0.09586	-2.603e-05	-0.09586	-2.639e-05	-0.0958	-2.61e-05	-0.09576	-2.422e-05
-0.09386	-2.12e-05	-0.09376	-2.146e-05	-0.0939	-2.03e-05	-0.09386	-1.903e-05
-0.09186	-1.599e-05	-0.09186	-1.691e-05	-0.092	-1.64e-05	-0.09186	-1.381e-05
-0.08986	-1.277e-05	-0.08986	-1.255e-05	-0.0899	-1.18e-05	-0.08986	-1.068e-05
-0.08776	-9.403e-06	-0.08786	-9.943e-06	-0.0879	-8.76e-06	-0.08786	-7.158e-06
-0.08586	-6.2e-06	-0.08586	-6.453e-06	-0.0859	-6.17e-06	-0.08596	-4.095e-06
-0.08386	-4.438e-06	-0.08386	-3.96e-06	-0.0839	-3.1e-06	-0.08386	-2.109e-06
-0.08176	-1.412e-06	-0.08176	-1.956e-06	-0.0819	-1.46e-06	-0.08186	5.067e-07
-0.07996	1.902e-07	-0.07996	6.11e-07	-0.08	6.62e-07	-0.07976	8.191e-07
-0.07776	8.191e-07	-0.07796	1.786e-06	-0.078	2.57e-06	-0.07796	3.496e-06
-0.07596	3.83e-06	-0.07586	3.463e-06	-0.076	3.43e-06	-0.07596	5.516e-06
-0.07396	4.464e-06	-0.07396	5.239e-06	-0.0741	5.41e-06	-0.07396	6.181e-06
-0.07196	6.094e-06	-0.07196	5.819e-06	-0.072	6.26e-06	-0.07196	7.602e-06
-0.06996	7.286e-06	-0.06996	7.527e-06	-0.0701	7.14e-06	-0.06986	9.145e-06
-0.06796	7.847e-06	-0.06806	8.522e-06	-0.068	8.99e-06	-0.06786	9.392e-06
-0.06586	9.492e-06	-0.06586	9.262e-06	-0.066	9.1e-06	-0.06596	1.09e-05
-0.06386	9.75e-06	-0.06396	1.076e-05	-0.0639	1.04e-05	-0.06386	1.133e-05
-0.06196	1.065e-05	-0.06186	1.077e-05	-0.062	1.12e-05	-0.06196	1.19e-05
-0.05996	1.175e-05	-0.05996	1.189e-05	-0.0599	1.13e-05	-0.06006	1.318e-05
-0.05786	1.17e-05	-0.05786	1.272e-05	-0.0579	1.27e-05	-0.05796	1.307e-05
-0.05596	1.295e-05	-0.05596	1.278e-05	-0.056	1.28e-05	-0.05596	1.401e-05
-0.05386	1.325e-05	-0.05386	1.41e-05	-0.054	1.33e-05	-0.05406	1.478e-05
-0.05196	1.362e-05	-0.05196	1.42e-05	-0.052	1.44e-05	-0.05196	1.467e-05
-0.05006	1.475e-05	-0.04996	1.469e-05	-0.0501	1.42e-05	-0.05006	1.587e-05
-0.04786	1.449e-05	-0.04806	1.577e-05	-0.0479	1.52e-05	-0.04796	1.589e-05
-0.04586	1.538e-05	-0.04586	1.546e-05	-0.046	1.57e-05	-0.04596	1.617e-05
-0.04386	1.59e-05	-0.04396	1.646e-05	-0.044	1.56e-05	-0.04396	1.728e-05
-0.04196	1.579e-05	-0.04196	1.681e-05	-0.042	1.67e-05	-0.04196	1.691e-05
-0.03996	1.694e-05	-0.03996	1.675e-05	-0.04	1.66e-05	-0.03996	1.769e-05
-0.03796	1.672e-05	-0.03806	1.79e-05	-0.0381	1.7e-05	-0.03796	1.816e-05
-0.03596	1.723e-05	-0.03596	1.77e-05	-0.036	1.79e-05	-0.03596	1.789e-05
-0.03386	1.801e-05	-0.03396	1.826e-05	-0.034	1.75e-05	-0.03396	1.897e-05
-0.03196	1.765e-05	-0.03196	1.897e-05	-0.032	1.84e-05	-0.03196	1.887e-05
-0.02996	1.857e-05	-0.03006	1.865e-05	-0.0299	1.87e-05	-0.02996	1.906e-05
-0.02796	1.863e-05	-0.02786	1.963e-05	-0.0279	1.86e-05	-0.02796	1.994e-05
-0.02606	1.867e-05	-0.02596	1.971e-05	-0.026	1.96e-05	-0.02596	1.949e-05
-0.02406	1.968e-05	-0.02396	1.974e-05	-0.024	1.93e-05	-0.02396	2.022e-05
-0.02186	1.927e-05	-0.02196	2.072e-05	-0.022	1.98e-05	-0.02196	2.056e-05
-0.01996	1.993e-05	-0.01996	2.028e-05	-0.02	2.05e-05	-0.01996	2.024e-05
-0.01786	2.033e-05	-0.01786	2.1e-05	-0.018	2.01e-05	-0.01796	2.119e-05
-0.01586	2.001e-05	-0.01596	2.147e-05	-0.016	2.1e-05	-0.01596	2.094e-05
-0.01396	2.104e-05	-0.01386	2.112e-05	-0.014	2.11e-05	-0.01396	2.119e-05
-0.01196	2.078e-05	-0.01196	2.212e-05	-0.012	2.1e-05	-0.01186	2.203e-05
-0.009857	2.111e-05	-0.009857	2.192e-05	-0.00996	2.2e-05	-0.009957	2.149e-05
-0.007958	2.184e-05	-0.007958	2.214e-05	-0.00806	2.16e-05	-0.007958	2.224e-05
-0.005857	2.13e-05	-0.005958	2.299e-05	-0.00596	2.21e-05	-0.005857	2.258e-05
-0.003958	2.218e-05	-0.003958	2.25e-05	-0.00396	2.26e-05	-0.003958	2.228e-05
-0.002057	2.222e-05	-0.002057	2.326e-05	-0.00196	2.22e-05	-0.002057	2.328e-05
4.25e-05	2.218e-05	4.25e-05	2.352e-05	0.000143	2.31e-05	4.25e-05	2.3e-05
0.002043	2.309e-05	0.002043	2.329e-05	0.00204	2.31e-05	0.002043	2.321e-05
0.004043	2.256e-05	0.004043	2.427e-05	0.00394	2.31e-05	0.004043	2.398e-05
0.006043	2.313e-05	0.006043	2.391e-05	0.00604	2.4e-05	0.006043	2.351e-05
0.008043	2.354e-05	0.008043	2.426e-05	0.00804	2.36e-05	0.008043	2.426e-05
0.01004	2.317e-05	0.009942	2.492e-05	0.00994	2.42e-05	0.009942	2.444e-05
0.01204	2.414e-05	0.01204	2.452e-05	0.012	2.47e-05	0.01214	2.418e-05
0.01404	2.387e-05	0.01404	2.538e-05	0.0139	2.42e-05	0.01404	2.514e-05
0.01594	2.413e-05	0.01604	2.541e-05	0.016	2.52e-05	0.01594	2.478e-05
0.01804	2.49e-05	0.01804	2.534e-05	0.018	2.5e-05	0.01804	2.509e-05
0.02004	2.435e-05	0.02004	2.626e-05	0.0199	2.51e-05	0.02004	2.579e-05
0.02204	2.518e-05	0.02204	2.584e-05	0.0219	2.61e-05	0.02194	2.526e-05
0.02394	2.518e-05	0.02394	2.643e-05	0.024	2.56e-05	0.02404	2.606e-05
0.02604	2.504e-05	0.02604	2.691e-05	0.0261	2.62e-05	0.02604	2.624e-05
0.02794	2.6e-05	0.02804	2.641e-05	0.028	2.65e-05	0.02804	2.602e-05
0.03014	2.547e-05	0.03014	2.742e-05	0.03	2.62e-05	0.03004	2.697e-05
0.03204	2.603e-05	0.03214	2.727e-05	0.032	2.72e-05	0.03204	2.662e-05
0.03404	2.646e-05	0.03394	2.74e-05	0.0339	2.7e-05	0.03404	2.693e-05
0.03614	2.602e-05	0.03604	2.824e-05	0.036	2.72e-05	0.03604	2.762e-05
0.03804	2.706e-05	0.03804	2.773e-05	0.038	2.8e-05	0.03804	2.708e-05
0.04004	2.68e-05	0.03994	2.852e-05	0.04	2.74e-05	0.04004	2.787e-05
0.04204	2.696e-05	0.04204	2.883e-05	0.042	2.82e-05	0.04204	2.796e-05
0.04414	2.775e-05	0.04414	2.855e-05	0.044	2.85e-05	0.04404	2.779e-05
0.04604	2.717e-05	0.04594	2.956e-05	0.0459	2.82e-05	0.04594	2.876e-05
0.04804	2.802e-05	0.04804	2.914e-05	0.048	2.91e-05	0.04804	2.836e-05
0.05004	2.806e-05	0.05004	2.946e-05	0.05	2.88e-05	0.05004	2.872e-05
0.05204	2.786e-05	0.05204	3.024e-05	0.0519	2.91e-05	0.05204	2.929e-05
0.05394	2.877e-05	0.05404	2.975e-05	0.054	2.99e-05	0.05404	2.877e-05
0.05604	2.836e-05	0.05604	3.063e-05	0.056	2.94e-05	0.05604	2.966e-05
0.05814	2.893e-05	0.05804	3.067e-05	0.0579	3.02e-05	0.05804	2.973e-05
0.06004	2.94e-05	0.06004	3.049e-05	0.06	3.03e-05	0.06014	2.955e-05
0.06204	2.897e-05	0.06204	3.148e-05	0.062	3.02e-05	0.06194	3.051e-05
0.06404	2.991e-05	0.06394	3.098e-05	0.064	3.12e-05	0.06404	3.013e-05
0.06604	2.97e-05	0.06604	3.154e-05	0.066	3.08e-05	0.06604	3.063e-05
0.06804	2.992e-05	0.06804	3.208e-05	0.068	3.12e-05	0.06804	3.126e-05
0.07004	3.076e-05	0.07004	3.163e-05	0.0699	3.19e-05	0.06994	3.076e-05
0.07204	3.016e-05	0.07194	3.262e-05	0.072	3.14e-05	0.07194	3.157e-05
0.07404	3.093e-05	0.07404	3.253e-05	0.074	3.23e-05	0.07394	3.156e-05
0.07604	3.105e-05	0.07594	3.266e-05	0.076	3.24e-05	0.07594	3.146e-05
0.07804	3.091e-05	0.07794	3.361e-05	0.078	3.22e-05	0.07804	3.239e-05
0.07994	3.182e-05	0.08004	3.308e-05	0.08	3.32e-05	0.08004	3.193e-05
0.08204	3.149e-05	0.08194	3.39e-05	0.082	3.28e-05	0.08194	3.241e-05
0.08404	3.206e-05	0.08404	3.426e-05	0.084	3.34e-05	0.08404	3.304e-05
0.08604	3.26e-05	0.08604	3.394e-05	0.086	3.4e-05	0.08604	3.259e-05
0.08794	3.219e-05	0.08794	3.496e-05	0.088	3.35e-05	0.08794	3.359e-05
0.09004	3.315e-05	0.08994	3.469e-05	0.09	3.45e-05	0.09004	3.362e-05
0.09214	3.296e-05	0.09204	3.505e-05	0.0919	3.45e-05	0.09194	3.353e-05
0.09394	3.309e-05	0.09394	3.586e-05	0.0939	3.45e-05	0.09394	3.456e-05
0.09604	3.403e-05	0.09604	3.535e-05	0.0959	3.55e-05	0.09594	3.415e-05
0.09804	3.353e-05	0.09804	3.627e-05	0.098	3.51e-05	0.09804	3.473e-05
0.09984	3.434e-05	0.1	3.649e-05	0.0999	3.58e-05	0.09994	3.531e-05
0.1021	3.451e-05	0.102	3.642e-05	0.102	3.64e-05	0.1019	3.488e-05
0.104	3.431e-05	0.104	3.752e-05	0.104	3.6e-05	0.104	3.584e-05
0.1059	3.531e-05	0.1059	3.72e-05	0.106	3.7e-05	0.106	3.584e-05
0.108	3.491e-05	0.1079	3.778e-05	0.108	3.69e-05	0.108	3.59e-05
0.11	3.54e-05	0.11	3.843e-05	0.11	3.71e-05	0.1099	3.687e-05
0.1119	3.599e-05	0.1119	3.799e-05	0.112	3.81e-05	0.112	3.638e-05
0.1139	3.56e-05	0.114	3.903e-05	0.114	3.77e-05	0.1139	3.7e-05
0.1159	3.67e-05	0.116	3.903e-05	0.116	3.85e-05	0.116	3.756e-05
0.118	3.669e-05	0.1179	3.916e-05	0.118	3.9e-05	0.118	3.714e-05
0.12	3.69e-05	0.1199	4.022e-05	0.12	3.87e-05	0.1199	3.822e-05
0.1219	3.775e-05	0.1219	3.986e-05	0.122	3.98e-05	0.122	3.816e-05
0.1239	3.724e-05	0.1239	4.063e-05	0.124	3.96e-05	0.124	3.83e-05
0.126	3.807e-05	0.1259	4.111e-05	0.126	3.98e-05	0.1259	3.937e-05
0.128	3.837e-05	0.128	4.083e-05	0.128	4.08e-05	0.128	3.899e-05
0.13	3.807e-05	0.1299	4.199e-05	0.13	4.04e-05	0.1299	3.968e-05
0.132	3.916e-05	0.1319	4.193e-05	0.132	4.14e-05	0.1319	4.025e-05
0.134	3.889e-05	0.134	4.236e-05	0.134	4.19e-05	0.134	3.996e-05
0.1359	3.946e-05	0.1358	4.333e-05	0.136	4.17e-05	0.1359	4.105e-05
0.1379	4.025e-05	0.1379	4.289e-05	0.138	4.29e-05	0.1379	4.099e-05
0.1399	3.982e-05	0.1399	4.389e-05	0.14	4.27e-05	0.14	4.118e-05
0.1419	4.08e-05	0.1418	4.42e-05	0.142	4.3e-05	0.1418	4.22e-05
0.1439	4.077e-05	0.144	4.415e-05	0.144	4.39e-05	0.1439	4.189e-05
0.146	4.088e-05	0.146	4.533e-05	0.146	4.34e-05	0.146	4.274e-05
0.1479	4.194e-05	0.1478	4.508e-05	0.148	4.44e-05	0.1479	4.326e-05
0.1499	4.15e-05	0.1499	4.577e-05	0.15	4.48e-05	0.15	4.292e-05
0.1519	4.239e-05	0.1519	4.664e-05	0.152	4.49e-05	0.1519	4.412e-05
0.1539	4.285e-05	0.1539	4.633e-05	0.154	4.62e-05	0.1539	4.408e-05
0.156	4.274e-05	0.1559	4.742e-05	0.156	4.61e-05	0.1559	4.445e-05
0.158	4.39e-05	0.158	4.752e-05	0.158	4.67e-05	0.158	4.554e-05
0.16	4.355e-05	0.1599	4.761e-05	0.16	4.76e-05	0.1598	4.518e-05
0.162	4.392e-05	0.1618	4.881e-05	0.162	4.73e-05	0.1619	4.605e-05
0.1639	4.466e-05	0.164	4.856e-05	0.164	4.84e-05	0.1639	4.663e-05
0.1659	4.417e-05	0.1659	4.942e-05	0.166	4.86e-05	0.1659	4.653e-05
0.1679	4.521e-05	0.1679	5.012e-05	0.168	4.87e-05	0.1679	4.78e-05
0.17	4.524e-05	0.1699	4.994e-05	0.17	4.99e-05	0.1699	4.781e-05
0.1718	4.53e-05	0.1718	5.127e-05	0.172	4.99e-05	0.1718	4.817e-05
0.1739	4.643e-05	0.174	5.124e-05	0.174	5.06e-05	0.1739	4.926e-05
0.176	4.608e-05	0.1758	5.159e-05	0.176	5.14e-05	0.1759	4.894e-05
0.1778	4.699e-05	0.1778	5.267e-05	0.178	5.12e-05	0.1778	4.995e-05
0.1799	4.755e-05	0.1799	5.238e-05	0.18	5.25e-05	0.1799	5.044e-05
0.1819	4.728e-05	0.1819	5.36e-05	0.182	5.28e-05	0.1819	5.037e-05
0.1838	4.848e-05	0.1837	5.415e-05	0.184	5.31e-05	0.1839	5.18e-05
0.1858	4.831e-05	0.1859	5.417e-05	0.186	5.44e-05	0.186	5.185e-05
0.1879	4.881e-05	0.188	5.551e-05	0.188	5.43e-05	0.1878	5.237e-05
0.1898	4.97e-05	0.1898	5.541e-05	0.19	5.52e-05	0.1898	5.359e-05
0.1919	4.935e-05	0.1919	5.615e-05	0.192	5.62e-05	0.1919	5.342e-05
0.1939	5.035e-05	0.1939	5.714e-05	0.194	5.61e-05	0.1939	5.459e-05
0.1958	5.046e-05	0.1959	5.692e-05	0.196	5.74e-05	0.1958	5.521e-05
0.1979	5.051e-05	0.1978	5.814e-05	0.198	5.76e-05	0.1979	5.523e-05
0.1998	5.165e-05	0.1998	5.846e-05	0.2	5.79e-05	0.1998	5.658e-05
0.2018	5.12e-05	0.2018	5.873e-05	0.202	5.92e-05	0.2018	5.66e-05
0.2039	5.199e-05	0.2039	6.014e-05	0.204	5.9e-05	0.2039	5.725e-05
0.2059	5.257e-05	0.2058	6e-05	0.206	6.01e-05	0.2059	5.854e-05
0.2079	5.24e-05	0.2078	6.099e-05	0.208	6.1e-05	0.2078	5.844e-05
0.2099	5.372e-05	0.2098	6.189e-05	0.21	6.11e-05	0.2098	5.973e-05
0.2119	5.363e-05	0.2117	6.186e-05	0.212	6.28e-05	0.2118	6.044e-05
0.2138	5.419e-05	0.2138	6.334e-05	0.214	6.31e-05	0.2138	6.059e-05
0.2159	5.52e-05	0.2159	6.354e-05	0.216	6.37e-05	0.2158	6.21e-05
0.2179	5.483e-05	0.2179	6.416e-05	0.218	6.52e-05	0.2178	6.217e-05
0.2198	5.585e-05	0.2198	6.56e-05	0.22	6.52e-05	0.2198	6.289e-05
0.2219	5.603e-05	0.2218	6.559e-05	0.222	6.66e-05	0.2218	6.418e-05
0.2239	5.612e-05	0.224	6.691e-05	0.224	6.8e-05	0.2239	6.407e-05
0.2258	5.734e-05	0.2259	6.817e-05	0.226	6.8e-05	0.2258	6.545e-05
0.2278	5.704e-05	0.2279	6.835e-05	0.228	6.97e-05	0.2279	6.613e-05
0.2298	5.79e-05	0.23	6.997e-05	0.23	6.99e-05	0.2298	6.638e-05
0.2318	5.856e-05	0.2319	7.017e-05	0.232	7.07e-05	0.2317	6.801e-05
0.2338	5.837e-05	0.2339	7.115e-05	0.234	7.21e-05	0.234	6.882e-05
0.2358	5.973e-05	0.236	7.245e-05	0.236	7.2e-05	0.236	6.992e-05
0.2378	5.968e-05	0.2379	7.247e-05	0.238	7.36e-05	0.2379	7.132e-05
0.2399	6.007e-05	0.24	7.39e-05	0.24	7.46e-05	0.2399	7.155e-05
0.2418	6.109e-05	0.2419	7.455e-05	0.242	7.51e-05	0.242	7.317e-05
0.2438	6.064e-05	0.2439	7.507e-05	0.244	7.7e-05	0.244	7.4e-05
0.2458	6.168e-05	0.2459	7.687e-05	0.246	7.74e-05	0.246	7.455e-05
0.2478	6.203e-05	0.2479	7.712e-05	0.248	7.85e-05	0.248	7.622e-05
0.2497	6.206e-05	0.25	7.83e-05	0.25	8.01e-05	0.2499	7.655e-05
0.2518	6.335e-05	0.252	7.965e-05	0.252	8.03e-05	0.2519	7.765e-05
0.2538	6.315e-05	0.2539	7.99e-05	0.254	8.19e-05	0.2539	7.927e-05
0.2557	6.406e-05	0.2558	8.177e-05	0.256	8.29e-05	0.2559	7.97e-05
0.2578	6.488e-05	0.2579	8.242e-05	0.258	8.36e-05	0.258	8.142e-05
0.2598	6.471e-05	0.26	8.34e-05	0.26	8.56e-05	0.2599	8.232e-05
0.2617	6.606e-05	0.262	8.522e-05	0.262	8.64e-05	0.2618	8.297e-05
0.2638	6.604e-05	0.2639	8.555e-05	0.264	8.79e-05	0.2639	8.49e-05
0.2658	6.633e-05	0.266	8.715e-05	0.266	8.97e-05	0.2659	8.542e-05
0.2678	6.734e-05	0.2678	8.825e-05	0.268	9.02e-05	0.2679	8.695e-05
0.2699	6.742e-05	0.2699	8.88e-05	0.27	9.22e-05	0.2699	8.882e-05
0.2719	6.852e-05	0.2719	9.082e-05	0.272	9.34e-05	0.2719	8.957e-05
0.2739	6.895e-05	0.2739	9.142e-05	0.274	9.44e-05	0.2738	9.187e-05
0.2759	6.92e-05	0.2759	9.282e-05	0.276	9.66e-05	0.276	9.305e-05
0.2779	7.042e-05	0.2779	9.472e-05	0.278	9.74e-05	0.2779	9.407e-05
0.2799	7.025e-05	0.2799	9.532e-05	0.28	9.93e-05	0.2798	9.627e-05
0.2819	7.102e-05	0.282	9.74e-05	0.282	0.000101	0.2819	9.7e-05
0.2839	7.177e-05	0.2839	9.855e-05	0.284	0.000102	0.2839	9.882e-05
0.2859	7.16e-05	0.2858	9.945e-05	0.286	0.000104	0.2859	0.0001008
0.288	7.29e-05	0.288	0.0001015	0.288	0.000106	0.2879	0.0001017
0.29	7.3e-05	0.29	0.0001023	0.29	0.000107	0.2899	0.0001041
0.2919	7.35e-05	0.2919	0.0001042	0.292	0.00011	0.2918	0.0001054
0.2939	7.482e-05	0.2939	0.0001062	0.294	0.000111	0.2939	0.0001069
0.2959	7.455e-05	0.2959	0.0001069	0.296	0.000113	0.2959	0.0001094
0.2979	7.572e-05	0.2978	0.0001092	0.298	0.000115	0.2979	0.0001104
0.2999	7.622e-05	0.2999	0.0001102	0.3	0.000116	0.2998	0.0001127
0.302	7.615e-05	0.3019	0.0001116	0.302	0.000119	0.3019	0.0001151
0.3039	7.737e-05	0.3038	0.0001139	0.304	0.00012	0.3038	0.0001163
0.3058	7.735e-05	0.3059	0.0001147	0.306	0.000122	0.3058	0.0001193
0.308	7.822e-05	0.3078	0.0001169	0.308	0.000125	0.3079	0.0001209
0.3098	7.937e-05	0.3098	0.0001187	0.31	0.000126	0.3098	0.0001227
0.3119	7.935e-05	0.3119	0.0001197	0.312	0.000129	0.3118	0.0001255
0.3139	8.082e-05	0.3138	0.0001223	0.314	0.000131	0.3138	0.0001268
0.3158	8.112e-05	0.3159	0.0001235	0.316	0.000132	0.3158	0.0001293
0.3178	8.165e-05	0.3178	0.0001252	0.318	0.000135	0.3178	0.0001316
0.3198	8.285e-05	0.3199	0.0001277	0.32	0.000137	0.3199	0.0001332
0.3219	8.237e-05	0.3218	0.0001287	0.322	0.000139	0.3218	0.0001365
0.3239	8.342e-05	0.3239	0.0001312	0.324	0.000142	0.3239	0.0001386
0.3259	8.395e-05	0.3259	0.0001329	0.326	0.000144	0.3259	0.0001409
0.3278	8.377e-05	0.3278	0.0001342	0.328	0.000147	0.3277	0.000144
0.3298	8.507e-05	0.3299	0.0001369	0.33	0.000149	0.3299	0.0001455
0.3319	8.482e-05	0.3318	0.0001381	0.332	0.000151	0.3318	0.0001484
0.3338	8.552e-05	0.3339	0.0001402	0.334	0.000154	0.3338	0.0001511
0.3359	8.667e-05	0.3359	0.0001424	0.336	0.000156	0.3358	0.000153
0.3378	8.642e-05	0.3378	0.0001435	0.338	0.000158	0.3379	0.0001564
0.3398	8.777e-05	0.3398	0.0001462	0.34	0.000161	0.3398	0.0001585
0.3418	8.807e-05	0.3418	0.0001479	0.342	0.000163	0.3418	0.0001612
0.3439	8.842e-05	0.3438	0.0001493	0.344	0.000166	0.3438	0.0001649
0.3459	8.98e-05	0.3458	0.000152	0.346	0.000168	0.3459	0.0001671
0.3479	8.95e-05	0.3479	0.0001529	0.348	0.00017	0.3479	0.0001704
0.3499	9.055e-05	0.3498	0.0001551	0.35	0.000174	0.3499	0.0001733
0.3518	9.115e-05	0.3517	0.0001574	0.352	0.000176	0.3518	0.0001753
0.3538	9.11e-05	0.3538	0.0001589	0.354	0.000178	0.3538	0.0001788
0.3559	9.26e-05	0.3558	0.0001621	0.356	0.000181	0.3558	0.000181
0.3578	9.252e-05	0.3578	0.0001638	0.358	0.000183	0.3578	0.0001836
0.3598	9.32e-05	0.3598	0.0001659	0.36	0.000187	0.3598	0.0001872
0.3619	9.42e-05	0.3618	0.0001685	0.362	0.000189	0.3618	0.0001894
0.3638	9.39e-05	0.3637	0.0001694	0.364	0.000192	0.3638	0.0001932
0.3659	9.507e-05	0.3658	0.0001717	0.366	0.000195	0.3658	0.0001965
0.3678	9.522e-05	0.3679	0.0001736	0.368	0.000197	0.3679	0.000199
0.3698	9.535e-05	0.3697	0.0001751	0.37	0.0002	0.3697	0.0002029
0.3718	9.675e-05	0.3718	0.0001781	0.372	0.000203	0.3718	0.0002052
0.3739	9.642e-05	0.3738	0.0001798	0.374	0.000205	0.3738	0.0002082
0.3758	9.75e-05	0.3758	0.000182	0.376	0.000209	0.3757	0.0002119
0.3778	9.832e-05	0.3779	0.0001845	0.378	0.000211	0.3778	0.000214
0.3798	9.825e-05	0.3798	0.0001855	0.38	0.000214	0.3798	0.0002175
0.3817	9.965e-05	0.3818	0.0001879	0.382	0.000218	0.3817	0.0002208
0.3839	9.96e-05	0.3837	0.0001892	0.384	0.000221	0.3838	0.0002236
0.3859	0.0001001	0.3858	0.0001905	0.386	0.000224	0.3858	0.0002278
0.3878	0.0001012	0.3877	0.0001933	0.388	0.000227	0.3878	0.0002307
0.3899	0.0001008	0.3898	0.0001947	0.39	0.000228	0.3898	0.000234
0.3919	0.0001019	0.3918	0.0001975	0.392	0.000231	0.3918	0.0002378
0.3939	0.0001022	0.3938	0.0002001	0.394	0.000233	0.3937	0.00024
0.3958	0.0001024	0.3958	0.0002018	0.396	0.000236	0.3957	0.0002436
0.3978	0.0001039	0.3978	0.0002047	0.398	0.00024	0.3978	0.0002468
0.3998	0.0001035	0.3998	0.000206	0.4	0.000242	0.3998	0.0002497
0.4018	0.0001044	0.4018	0.0002075	0.402	0.000246	0.4018	0.0002539
0.4039	0.0001051	0.4038	0.00021	0.404	0.000249	0.4038	0.0002565
0.4057	0.0001049	0.4058	0.0002108	0.406	0.000252	0.4058	0.0002597
0.4078	0.0001063	0.4078	0.0002132	0.408	0.000255	0.4078	0.0002635
0.4098	0.0001063	0.4099	0.000215	0.41	0.000257	0.4098	0.0002658
0.4118	0.0001068	0.4117	0.0002163	0.412	0.00026	0.4117	0.0002697
0.4138	0.000108	0.4138	0.0002189	0.414	0.000263	0.4138	0.0002731
0.4158	0.0001079	0.4158	0.00022	0.416	0.000265	0.4158	0.000276
0.4178	0.0001091	0.4177	0.0002217	0.418	0.000268	0.4177	0.0002803
0.4198	0.0001094	0.4198	0.0002242	0.42	0.000271	0.4198	0.0002831
0.4218	0.0001095	0.4218	0.0002254	0.422	0.000274	0.4217	0.0002866
0.4238	0.0001108	0.4237	0.0002283	0.424	0.000278	0.4237	0.0002906
0.4258	0.0001105	0.4258	0.0002302	0.426	0.00028	0.4258	0.0002931
0.4278	0.0001114	0.4278	0.0002321	0.428	0.000283	0.4278	0.000297
0.4298	0.0001121	0.4298	0.0002349	0.43	0.000285	0.4297	0.0003003
0.4318	0.0001119	0.4317	0.000236	0.432	0.000287	0.4317	0.0003033
0.4338	0.0001134	0.4338	0.0002379	0.434	0.00029	0.4337	0.0003077
0.4358	0.0001136	0.4358	0.0002396	0.436	0.000293	0.4357	0.0003106
0.4377	0.0001143	0.4378	0.0002402	0.438	0.000295	0.4377	0.0003143
0.4399	0.0001154	0.4398	0.0002426	0.44	0.000299	0.4398	0.0003181
0.4418	0.0001149	0.4418	0.0002437	0.442	0.000302	0.4418	0.0003206
0.4438	0.000116	0.4438	0.0002451	0.444	0.000304	0.4438	0.0003245
0.4458	0.0001164	0.4458	0.0002475	0.446	0.000308	0.4457	0.0003273
0.4478	0.0001166	0.4478	0.0002484	0.448	0.00031	0.4477	0.0003299
0.4498	0.0001182	0.4497	0.0002506	0.45	0.000313	0.4497	0.0003337
0.4519	0.0001183	0.4518	0.0002523	0.452	0.000315	0.4517	0.0003364
0.4538	0.0001193	0.4538	0.0002533	0.454	0.000318	0.4537	0.0003402
0.4559	0.0001205	0.4558	0.0002556	0.456	0.000321	0.4557	0.0003443
0.4578	0.0001202	0.4578	0.0002564	0.458	0.000323	0.4578	0.0003472
0.4598	0.0001216	0.4598	0.0002579	0.46	0.000326	0.4597	0.0003514
0.4618	0.0001216	0.4618	0.0002599	0.462	0.000329	0.4617	0.0003545
0.4638	0.0001219	0.4638	0.0002609	0.464	0.00033	0.4638	0.0003574
0.4658	0.0001231	0.4658	0.0002631	0.466	0.000333	0.4657	0.0003617
0.4678	0.0001228	0.4678	0.0002643	0.468	0.000335	0.4678	0.0003643
0.4698	0.000124	0.4697	0.0002653	0.47	0.000337	0.4697	0.0003676
0.4717	0.0001247	0.4717	0.0002675	0.472	0.000341	0.4717	0.0003709
0.4738	0.0001246	0.4737	0.000268	0.474	0.000343	0.4737	0.0003732
0.4758	0.0001261	0.4758	0.0002696	0.476	0.000346	0.4757	0.0003773
0.4778	0.0001261	0.4777	0.0002712	0.478	0.000349	0.4777	0.0003807
0.4798	0.0001271	0.4798	0.0002718	0.48	0.00035	0.4796	0.0003841
0.4818	0.0001281	0.4818	0.0002742	0.482	0.000353	0.4818	0.0003883
0.4838	0.0001281	0.4838	0.0002752	0.484	0.000355	0.4837	0.0003905
0.4858	0.0001296	0.4857	0.0002765	0.486	0.000357	0.4858	0.0003936
0.4879	0.0001296	0.4877	0.0002785	0.488	0.00036	0.4878	0.0003968
0.4898	0.0001299	0.4898	0.0002787	0.49	0.000362	0.4897	0.0003989
0.4918	0.0001311	0.4918	0.0002806	0.492	0.000365	0.4918	0.0004026
0.4938	0.0001309	0.4938	0.000282	0.494	0.000368	0.4937	0.0004055
0.4958	0.0001324	0.4957	0.0002826	0.496	0.000369	0.4956	0.0004085
0.4978	0.0001333	0.4978	0.0002849	0.498	0.000373	0.4978	0.0004124
0.4998	0.0001336	0.4998	0.0002856	0.5	0.000374	0.4998	0.0004148
0.5018	0.0001353	0.5017	0.0002871	0.502	0.000377	0.5017	0.000418
0.5038	0.0001353	0.5038	0.0002892	0.504	0.00038	0.5037	0.0004212
0.5058	0.0001363	0.5058	0.0002897	0.506	0.000382	0.5057	0.0004232
0.5078	0.0001373	0.5077	0.0002916	0.508	0.000384	0.5077	0.0004268
0.5098	0.0001371	0.5098	0.0002925	0.51	0.000386	0.5097	0.0004292
0.5119	0.0001385	0.5118	0.000293	0.512	0.000387	0.5117	0.0004319
0.5138	0.0001389	0.5137	0.0002947	0.514	0.00039	0.5136	0.0004357
0.5158	0.0001396	0.5158	0.000295	0.516	0.000392	0.5158	0.0004383
0.5177	0.0001414	0.5178	0.0002966	0.518	0.000395	0.5177	0.0004418
0.5197	0.0001417	0.5197	0.0002983	0.52	0.000398	0.5198	0.0004453
0.5218	0.0001435	0.5217	0.0002988	0.522	0.000399	0.5217	0.0004476
0.5238	0.0001445	0.5238	0.0003008	0.524	0.000402	0.5237	0.0004514
0.5258	0.0001448	0.5258	0.0003015	0.526	0.000404	0.5257	0.0004538
0.5278	0.0001461	0.5277	0.0003024	0.528	0.000405	0.5278	0.0004563
0.5298	0.0001461	0.5298	0.0003041	0.53	0.000408	0.5297	0.0004595
0.5318	0.0001468	0.5317	0.0003042	0.532	0.000409	0.5317	0.000461
0.5338	0.0001481	0.5337	0.0003057	0.534	0.000411	0.5337	0.000464
0.5358	0.0001483	0.5357	0.0003072	0.536	0.000414	0.5358	0.0004669
0.5378	0.0001501	0.5377	0.0003079	0.538	0.000415	0.5377	0.0004691
0.5397	0.0001507	0.5398	0.00031	0.54	0.000418	0.5397	0.0004729
0.5418	0.0001514	0.5418	0.0003106	0.542	0.00042	0.5418	0.0004755
0.5438	0.0001532	0.5437	0.0003116	0.544	0.000421	0.5437	0.0004784
0.5458	0.0001533	0.5458	0.000313	0.546	0.000424	0.5457	0.000482
0.5478	0.0001548	0.5478	0.000313	0.548	0.000426	0.5477	0.000484
0.5498	0.0001559	0.5498	0.0003147	0.55	0.000428	0.5497	0.000487
0.5518	0.0001562	0.5517	0.0003154	0.552	0.000431	0.5517	0.0004898
0.5538	0.0001581	0.5538	0.0003159	0.554	0.000432	0.5537	0.0004919
0.5558	0.0001587	0.5557	0.0003176	0.556	0.000434	0.5556	0.0004955
0.5577	0.00016	0.5578	0.0003182	0.558	0.000435	0.5577	0.0004979
0.5598	0.0001617	0.5598	0.0003195	0.56	0.000436	0.5597	0.0005007
0.5617	0.0001619	0.5617	0.0003209	0.562	0.000439	0.5617	0.000504
0.5639	0.0001636	0.5637	0.0003211	0.564	0.000439	0.5637	0.0005061
0.5658	0.0001642	0.5658	0.0003228	0.566	0.000442	0.5658	0.0005093
0.5678	0.0001646	0.5677	0.0003234	0.568	0.000444	0.5676	0.0005119
0.5698	0.0001664	0.5697	0.0003242	0.57	0.000446	0.5697	0.000514
0.5718	0.0001667	0.5718	0.0003262	0.572	0.000448	0.5718	0.0005174
0.5737	0.0001684	0.5737	0.0003264	0.574	0.000449	0.5737	0.000519
0.5758	0.0001702	0.5757	0.0003281	0.576	0.000451	0.5757	0.0005214
0.5778	0.0001712	0.5776	0.0003294	0.578	0.000453	0.5776	0.0005247
0.5798	0.0001736	0.5796	0.0003299	0.58	0.000454	0.5796	0.0005265
0.5817	0.0001744	0.5817	0.0003319	0.582	0.000456	0.5816	0.0005298
0.5838	0.0001756	0.5837	0.0003325	0.584	0.000459	0.5836	0.0005326
0.5857	0.0001771	0.5856	0.0003336	0.586	0.00046	0.5856	0.0005343
0.5878	0.0001768	0.5876	0.0003353	0.588	0.000462	0.5876	0.0005375
0.5898	0.0001784	0.5897	0.0003357	0.59	0.000463	0.5897	0.0005389
0.5917	0.0001791	0.5916	0.0003377	0.592	0.000465	0.5916	0.0005409
0.5937	0.0001801	0.5936	0.0003388	0.594	0.000467	0.5936	0.0005435
0.5957	0.0001827	0.5957	0.000339	0.596	0.000468	0.5957	0.0005448
0.5977	0.0001836	0.5977	0.0003406	0.598	0.00047	0.5976	0.0005478
0.5998	0.0001855	0.5997	0.0003407	0.6	0.000472	0.5997	0.0005502
0.6018	0.0001872	0.6017	0.0003418	0.602	0.000474	0.6017	0.0005521
0.6037	0.0001879	0.6036	0.0003433	0.604	0.000477	0.6037	0.0005554
0.6056	0.0001901	0.6057	0.0003435	0.606	0.000478	0.6056	0.0005571
0.6078	0.0001914	0.6077	0.0003456	0.608	0.000479	0.6077	0.0005593
0.6097	0.0001928	0.6096	0.0003465	0.61	0.000481	0.6096	0.000562
0.6118	0.0001951	0.6117	0.0003478	0.612	0.000481	0.6117	0.0005634
0.6137	0.0001956	0.6137	0.0003501	0.614	0.000483	0.6137	0.0005664
0.6157	0.0001981	0.6157	0.0003507	0.616	0.000485	0.6156	0.0005684
0.6178	0.0001999	0.6176	0.0003518	0.618	0.000486	0.6176	0.0005702
0.6197	0.0002011	0.6197	0.0003529	0.62	0.000489	0.6196	0.0005732
0.6216	0.0002036	0.6216	0.0003529	0.622	0.000491	0.6216	0.0005747
0.6238	0.0002044	0.6237	0.0003549	0.624	0.000493	0.6236	0.0005768
0.6257	0.000206	0.6257	0.0003555	0.626	0.000496	0.6257	0.0005792
0.6277	0.0002075	0.6277	0.0003567	0.628	0.000497	0.6276	0.0005803
0.6298	0.0002077	0.6297	0.0003587	0.63	0.000499	0.6296	0.000583
0.6317	0.00021	0.6317	0.0003593	0.632	0.0005	0.6316	0.0005854
0.6337	0.0002114	0.6336	0.000361	0.634	0.0005	0.6336	0.0005875
0.6357	0.0002134	0.6356	0.0003623	0.636	0.000502	0.6356	0.0005908
0.6376	0.0002162	0.6377	0.0003629	0.638	0.000503	0.6376	0.0005925
0.6396	0.0002174	0.6396	0.0003651	0.64	0.000505	0.6396	0.000595
0.6417	0.0002201	0.6417	0.0003659	0.642	0.000508	0.6417	0.0005976
0.6437	0.000222	0.6437	0.0003675	0.644	0.000509	0.6436	0.0005989
0.6456	0.0002234	0.6456	0.0003696	0.646	0.000511	0.6455	0.000602
0.6477	0.0002261	0.6477	0.0003705	0.648	0.000512	0.6476	0.0006038
0.6497	0.0002272	0.6497	0.0003727	0.65	0.000513	0.6496	0.0006053
0.6517	0.0002295	0.6516	0.0003737	0.652	0.000515	0.6516	0.0006081
0.6537	0.0002318	0.6537	0.0003746	0.654	0.000516	0.6536	0.0006094
0.6557	0.0002331	0.6556	0.0003768	0.656	0.000518	0.6556	0.0006119
0.6576	0.000236	0.6576	0.0003773	0.658	0.00052	0.6575	0.0006148
0.6597	0.0002375	0.6596	0.0003794	0.66	0.000521	0.6597	0.0006165
0.6617	0.0002394	0.6616	0.0003814	0.662	0.000523	0.6616	0.0006195
0.6636	0.0002422	0.6636	0.0003824	0.664	0.000524	0.6636	0.0006212
0.6657	0.0002436	0.6656	0.000385	0.666	0.000525	0.6656	0.0006227
0.6677	0.0002466	0.6678	0.0003862	0.668	0.000527	0.6676	0.0006253
0.6696	0.0002492	0.6696	0.0003877	0.67	0.000527	0.6696	0.0006266
0.6717	0.0002513	0.6717	0.00039	0.672	0.000529	0.6716	0.0006288
0.6738	0.0002551	0.6736	0.0003907	0.674	0.000531	0.6736	0.0006316
0.6756	0.0002574	0.6756	0.0003929	0.676	0.000532	0.6755	0.0006334
0.6777	0.0002608	0.6776	0.000395	0.678	0.000535	0.6776	0.0006365
0.6796	0.0002642	0.6797	0.0003965	0.68	0.000536	0.6796	0.0006384
0.6816	0.0002663	0.6816	0.0003996	0.682	0.000538	0.6815	0.0006398
0.6837	0.0002697	0.6837	0.000401	0.684	0.00054	0.6836	0.0006419
0.6857	0.0002723	0.6857	0.0004029	0.686	0.000541	0.6856	0.0006424
0.6877	0.000275	0.6875	0.000405	0.688	0.000543	0.6875	0.000644
0.6897	0.0002791	0.6896	0.0004059	0.69	0.000544	0.6895	0.0006459
0.6917	0.0002815	0.6916	0.0004082	0.692	0.000545	0.6916	0.0006471
0.6936	0.0002853	0.6936	0.0004099	0.694	0.000547	0.6935	0.0006503
0.6957	0.0002889	0.6956	0.0004116	0.696	0.000548	0.6955	0.0006528
0.6978	0.000292	0.6976	0.0004149	0.698	0.000549	0.6976	0.0006555
0.6996	0.0002966	0.6996	0.0004166	0.7	0.000551	0.6995	0.0006588
0.7017	0.0002995	0.7016	0.0004199	0.702	0.000552	0.7015	0.0006604
0.7036	0.0003031	0.7036	0.000423	0.704	0.000554	0.7035	0.0006625
0.7056	0.0003073	0.7056	0.000425	0.706	0.000556	0.7055	0.0006645
0.7077	0.0003106	0.7076	0.0004282	0.708	0.000557	0.7075	0.0006656
0.7096	0.0003155	0.7096	0.0004302	0.71	0.00056	0.7097	0.0006687
0.7116	0.0003196	0.7116	0.0004327	0.712	0.000561	0.7116	0.0006705
0.7137	0.0003238	0.7135	0.0004361	0.714	0.000562	0.7137	0.0006725
0.7156	0.0003288	0.7155	0.0004376	0.716	0.000564	0.7157	0.0006757
0.7175	0.0003322	0.7176	0.0004407	0.718	0.000565	0.7177	0.000677
0.7196	0.000337	0.7195	0.0004436	0.72	0.000567	0.7197	0.0006797
0.7216	0.0003415	0.7216	0.000446	0.722	0.000569	0.7216	0.0006815
0.7236	0.0003452	0.7235	0.0004502	0.724	0.000571	0.7236	0.000683
0.7256	0.0003505	0.7257	0.0004528	0.726	0.000574	0.7256	0.0006855
0.7277	0.0003543	0.7276	0.000456	0.728	0.000575	0.7277	0.0006877
0.7296	0.0003593	0.7295	0.0004596	0.73	0.000578	0.7296	0.0006897
0.7316	0.0003651	0.7316	0.0004617	0.732	0.000581	0.7316	0.0006932
0.7336	0.0003691	0.7336	0.0004654	0.734	0.000582	0.7336	0.000695
0.7355	0.0003745	0.7356	0.0004686	0.735	0.000585	0.7357	0.0006977
0.7375	0.0003788	0.7375	0.0004718	0.738	0.000586	0.7376	0.0006992
0.7396	0.0003823	0.7396	0.0004764	0.739	0.000588	0.7396	0.0007005
0.7415	0.0003873	0.7415	0.0004795	0.742	0.000591	0.7416	0.000703
0.7436	0.0003911	0.7435	0.0004828	0.744	0.000593	0.7437	0.0007045
0.7456	0.0003966	0.7456	0.0004867	0.746	0.000596	0.7457	0.0007067
0.7476	0.0004027	0.7475	0.000489	0.748	0.000599	0.7476	0.0007102
0.7496	0.000408	0.7496	0.0004932	0.75	0.000601	0.7496	0.0007125
0.7516	0.0004153	0.7516	0.0004965	0.752	0.000604	0.7516	0.0007152
0.7534	0.0004207	0.7535	0.0004999	0.754	0.000606	0.7536	0.0007175
0.7555	0.000426	0.7556	0.0005048	0.756	0.000608	0.7556	0.000719
0.7575	0.0004319	0.7576	0.0005081	0.758	0.000612	0.7576	0.0007217
0.7595	0.0004353	0.7595	0.0005129	0.759	0.000614	0.7596	0.0007232
0.7616	0.0004408	0.7615	0.0005174	0.762	0.000617	0.7617	0.0007252
0.7636	0.000446	0.7634	0.0005205	0.764	0.00062	0.7636	0.0007285
0.7656	0.0004505	0.7654	0.0005248	0.766	0.000621	0.7656	0.0007302
0.7676	0.0004567	0.7674	0.0005279	0.768	0.000624	0.7677	0.0007332
0.7696	0.0004612	0.7696	0.0005318	0.77	0.000626	0.7696	0.0007357
0.7716	0.0004667	0.7715	0.0005374	0.772	0.000628	0.7716	0.0007367
0.7736	0.0004718	0.7735	0.0005423	0.774	0.000632	0.7736	0.0007395
0.7755	0.0004761	0.7756	0.0005486	0.776	0.000635	0.7757	0.0007417
0.7775	0.0004823	0.7774	0.0005538	0.777	0.000638	0.7776	0.0007427
0.7795	0.0004871	0.7795	0.0005579	0.78	0.000642	0.7796	0.0007462
0.7815	0.0004927	0.7816	0.0005629	0.781	0.000646	0.7817	0.0007485
0.7834	0.0005	0.7835	0.0005665	0.783	0.00065	0.7836	0.0007527
0.7855	0.0005058	0.7855	0.0005705	0.786	0.000654	0.7856	0.0007545
0.7875	0.0005132	0.7875	0.0005748	0.788	0.000657	0.7876	0.0007577
0.7894	0.0005196	0.7895	0.0005783	0.79	0.000661	0.7896	0.000761
0.7915	0.0005249	0.7915	0.000584	0.792	0.000662	0.7916	0.0007637
0.7936	0.0005304	0.7936	0.0005892	0.794	0.000665	0.7937	0.0007665
0.7954	0.0005343	0.7954	0.0005946	0.796	0.000668	0.7956	0.0007702
0.7974	0.0005392	0.7975	0.0006007	0.798	0.000672	0.7976	0.000772
0.7995	0.0005447	0.7995	0.0006048	0.8	0.000677	0.7997	0.0007742
0.7976	0.0005368	0.7974	0.0005967	0.798	0.000668	0.7976	0.0007632
0.7956	0.0005313	0.7955	0.0005892	0.796	0.00066	0.7956	0.0007522
0.7936	0.0005248	0.7935	0.0005816	0.794	0.000652	0.7936	0.0007437
0.7915	0.0005187	0.7915	0.0005761	0.792	0.000643	0.7915	0.0007345
0.7895	0.0005136	0.7895	0.0005693	0.79	0.000634	0.7896	0.0007267
0.7875	0.000506	0.7876	0.0005632	0.788	0.000627	0.7877	0.0007205
0.7855	0.0004994	0.7854	0.0005578	0.786	0.000619	0.7856	0.0007127
0.7836	0.0004927	0.7835	0.0005509	0.784	0.000613	0.7836	0.000706
0.7816	0.0004854	0.7816	0.0005454	0.782	0.000605	0.7816	0.0006985
0.7795	0.0004799	0.7794	0.0005387	0.779	0.000599	0.7796	0.0006905
0.7776	0.0004731	0.7775	0.0005312	0.778	0.000593	0.7777	0.0006835
0.7756	0.0004677	0.7756	0.0005249	0.776	0.000586	0.7757	0.0006762
0.7734	0.000463	0.7735	0.0005176	0.774	0.000578	0.7736	0.0006695
0.7716	0.0004563	0.7715	0.0005116	0.772	0.000572	0.7716	0.0006642
0.7696	0.0004509	0.7695	0.0005064	0.77	0.000564	0.7696	0.0006575
0.7675	0.0004447	0.7675	0.0005002	0.768	0.000559	0.7676	0.0006522
0.7655	0.000438	0.7655	0.0004954	0.766	0.000551	0.7656	0.0006467
0.7636	0.000433	0.7636	0.000489	0.764	0.000546	0.7637	0.000641
0.7615	0.0004264	0.7615	0.0004821	0.762	0.000539	0.7616	0.000636
0.7595	0.0004209	0.7595	0.0004768	0.76	0.000533	0.7597	0.0006297
0.7576	0.000415	0.7575	0.0004702	0.758	0.000528	0.7576	0.000624
0.7556	0.0004085	0.7555	0.000465	0.756	0.000522	0.7556	0.0006182
0.7536	0.0004036	0.7536	0.0004599	0.754	0.000516	0.7536	0.0006115
0.7515	0.0003971	0.7516	0.0004536	0.752	0.000512	0.7516	0.0006067
0.7497	0.0003917	0.7496	0.0004491	0.75	0.000505	0.7496	0.0006005
0.7476	0.0003867	0.7476	0.000443	0.748	0.0005	0.7476	0.0005947
0.7456	0.0003806	0.7456	0.0004369	0.746	0.000495	0.7456	0.0005904
0.7435	0.0003756	0.7435	0.0004316	0.744	0.000489	0.7434	0.0005847
0.7416	0.0003697	0.7416	0.0004247	0.742	0.000485	0.7416	0.0005799
0.7396	0.0003635	0.7396	0.0004195	0.74	0.00048	0.7395	0.0005759
0.7376	0.0003585	0.7376	0.0004138	0.738	0.000474	0.7375	0.0005704
0.7356	0.0003518	0.7356	0.0004074	0.736	0.00047	0.7356	0.0005665
0.7336	0.0003466	0.7336	0.0004029	0.734	0.000465	0.7335	0.0005615
0.7316	0.0003412	0.7316	0.0003969	0.732	0.00046	0.7314	0.0005563
0.7296	0.0003347	0.7296	0.0003919	0.73	0.000455	0.7295	0.0005525
0.7276	0.0003298	0.7276	0.0003874	0.728	0.000449	0.7276	0.0005472
0.7256	0.0003232	0.7256	0.0003815	0.726	0.000445	0.7254	0.0005427
0.7236	0.0003171	0.7236	0.0003767	0.724	0.00044	0.7237	0.0005388
0.7216	0.000312	0.7216	0.0003709	0.722	0.000436	0.7216	0.0005336
0.7196	0.0003056	0.7196	0.0003654	0.72	0.000432	0.7195	0.0005302
0.7176	0.0003009	0.7177	0.0003614	0.718	0.000428	0.7176	0.0005262
0.7156	0.0002955	0.7156	0.0003559	0.716	0.000424	0.7156	0.0005221
0.7136	0.0002899	0.7136	0.0003516	0.714	0.000419	0.7136	0.0005191
0.7116	0.0002853	0.7116	0.0003467	0.712	0.000414	0.7116	0.0005144
0.7097	0.000279	0.7096	0.0003407	0.71	0.00041	0.7096	0.0005107
0.7077	0.0002742	0.7076	0.0003365	0.708	0.000405	0.7075	0.0005068
0.7057	0.0002693	0.7056	0.0003309	0.706	0.0004	0.7056	0.000502
0.7037	0.0002632	0.7038	0.000326	0.704	0.000396	0.7036	0.0004987
0.7016	0.0002585	0.7016	0.0003221	0.702	0.000391	0.7016	0.0004943
0.6997	0.0002524	0.6997	0.0003166	0.7	0.000388	0.6996	0.0004901
0.6976	0.0002471	0.6976	0.0003125	0.698	0.000384	0.6976	0.0004875
0.6956	0.0002425	0.6956	0.0003079	0.696	0.00038	0.6956	0.0004832
0.6937	0.0002364	0.6937	0.0003024	0.694	0.000377	0.6936	0.0004801
0.6916	0.0002321	0.6917	0.0002986	0.692	0.000372	0.6917	0.0004768
0.6896	0.000227	0.6896	0.0002932	0.69	0.000368	0.6896	0.0004725
0.6876	0.0002216	0.6876	0.0002887	0.688	0.000365	0.6876	0.0004699
0.6857	0.0002174	0.6857	0.0002847	0.686	0.00036	0.6856	0.0004663
0.6836	0.0002116	0.6836	0.0002794	0.684	0.000357	0.6836	0.0004624
0.6817	0.0002072	0.6817	0.0002755	0.682	0.000353	0.6816	0.0004597
0.6798	0.0002027	0.6796	0.0002709	0.68	0.000349	0.6796	0.0004553
0.6777	0.0001972	0.6776	0.0002658	0.678	0.000346	0.6776	0.0004521
0.6757	0.0001935	0.6757	0.000262	0.676	0.000342	0.6757	0.0004489
0.6737	0.0001883	0.6737	0.0002567	0.674	0.000338	0.6736	0.000445
0.6717	0.0001834	0.6717	0.0002523	0.672	0.000335	0.6716	0.0004429
0.6697	0.0001794	0.6697	0.0002483	0.67	0.000331	0.6696	0.0004395
0.6676	0.0001737	0.6677	0.0002434	0.668	0.000328	0.6676	0.0004363
0.6657	0.0001696	0.6656	0.0002402	0.666	0.000325	0.6656	0.0004342
0.6637	0.0001647	0.6637	0.0002358	0.664	0.000321	0.6636	0.0004302
0.6617	0.0001592	0.6617	0.0002318	0.662	0.000319	0.6616	0.0004275
0.6597	0.000155	0.6596	0.0002288	0.66	0.000315	0.6596	0.0004247
0.6578	0.0001495	0.6577	0.000224	0.658	0.000312	0.6576	0.0004212
0.6557	0.0001446	0.6557	0.0002204	0.656	0.000309	0.6557	0.0004196
0.6537	0.0001401	0.6536	0.0002165	0.654	0.000305	0.6536	0.0004166
0.6517	0.0001347	0.6516	0.0002118	0.652	0.000303	0.6516	0.0004138
0.6497	0.0001311	0.6497	0.000209	0.65	0.0003	0.6496	0.0004122
0.6477	0.0001264	0.6476	0.0002048	0.648	0.000296	0.6476	0.0004087
0.6457	0.0001219	0.6456	0.0002012	0.646	0.000294	0.6456	0.0004066
0.6438	0.0001184	0.6438	0.0001983	0.644	0.00029	0.6437	0.0004042
0.6417	0.0001131	0.6416	0.0001938	0.642	0.000288	0.6416	0.0004008
0.6398	0.0001095	0.6397	0.0001909	0.64	0.000285	0.6396	0.0003991
0.6378	0.0001053	0.6377	0.0001872	0.638	0.000282	0.6376	0.0003962
0.6357	0.0001004	0.6356	0.0001834	0.636	0.00028	0.6356	0.0003936
0.6337	9.71e-05	0.6337	0.0001809	0.634	0.000277	0.6337	0.000392
0.6317	9.217e-05	0.6317	0.000177	0.632	0.000275	0.6317	0.0003884
0.6297	8.805e-05	0.6296	0.0001739	0.63	0.000273	0.6296	0.0003864
0.6278	8.43e-05	0.6278	0.000171	0.628	0.00027	0.6276	0.0003841
0.6258	7.927e-05	0.6257	0.0001668	0.626	0.000268	0.6257	0.000381
0.6236	7.597e-05	0.6236	0.0001644	0.624	0.000266	0.6236	0.0003796
0.6218	7.167e-05	0.6218	0.0001609	0.622	0.000263	0.6217	0.0003768
0.6198	6.755e-05	0.6198	0.0001576	0.62	0.000261	0.6197	0.0003746
0.6178	6.45e-05	0.6177	0.0001556	0.618	0.000258	0.6177	0.0003731
0.6158	5.975e-05	0.6158	0.0001516	0.616	0.000256	0.6156	0.00037
0.6136	5.603e-05	0.6137	0.0001492	0.614	0.000254	0.6136	0.0003683
0.6117	5.244e-05	0.6118	0.0001463	0.612	0.000251	0.6117	0.0003661
0.6096	4.808e-05	0.6097	0.0001426	0.61	0.00025	0.6097	0.0003632
0.6078	4.534e-05	0.6078	0.0001406	0.608	0.000248	0.6077	0.000362
0.6057	4.117e-05	0.6058	0.0001371	0.606	0.000245	0.6056	0.0003594
0.6036	3.773e-05	0.6038	0.0001341	0.604	0.000244	0.6037	0.0003577
0.6019	3.479e-05	0.6018	0.0001319	0.602	0.000241	0.6017	0.0003564
0.5997	3.049e-05	0.5998	0.0001282	0.6	0.00024	0.5996	0.0003538
0.5978	2.784e-05	0.5977	0.000126	0.598	0.000239	0.5978	0.0003527
0.5957	2.419e-05	0.5957	0.0001232	0.596	0.000236	0.5957	0.0003509
0.5937	2.054e-05	0.5937	0.0001199	0.594	0.000235	0.5937	0.0003485
0.5918	1.813e-05	0.5918	0.000118	0.592	0.000233	0.5918	0.0003476
0.5898	1.398e-05	0.5898	0.0001147	0.59	0.000231	0.5897	0.0003452
0.5877	1.119e-05	0.5877	0.0001123	0.588	0.00023	0.5876	0.0003436
0.5857	8.182e-06	0.5857	0.0001103	0.586	0.000228	0.5857	0.0003425
0.5838	4.352e-06	0.5838	0.000107	0.584	0.000227	0.5837	0.0003398
0.5816	1.843e-06	0.5817	0.0001052	0.582	0.000226	0.5816	0.0003387
0.5798	-1.504e-06	0.5798	0.0001025	0.58	0.000224	0.5797	0.0003368
0.5779	-4.457e-06	0.5778	9.97e-05	0.578	0.000223	0.5776	0.0003345
0.5758	-6.647e-06	0.5757	9.815e-05	0.576	0.000221	0.5757	0.0003335
0.574	-8.193e-06	0.5738	9.497e-05	0.574	0.000219	0.5738	0.0003309
0.5718	-1.31e-05	0.5718	9.3e-05	0.572	0.000219	0.5718	0.0003292
0.5698	-1.618e-05	0.5698	9.102e-05	0.57	0.000217	0.5697	0.0003281
0.5679	-1.95e-05	0.5678	8.8e-05	0.568	0.000216	0.5677	0.0003255
0.5658	-2.147e-05	0.5658	8.67e-05	0.566	0.000215	0.5658	0.0003243
0.5639	-2.508e-05	0.5638	8.407e-05	0.564	0.000213	0.5637	0.0003222
0.5618	-2.746e-05	0.5618	8.192e-05	0.562	0.000213	0.5617	0.0003197
0.5599	-2.998e-05	0.5598	8.057e-05	0.56	0.000211	0.5598	0.0003186
0.5579	-3.344e-05	0.5578	7.765e-05	0.558	0.000209	0.5577	0.0003161
0.5559	-3.515e-05	0.5558	7.622e-05	0.556	0.000209	0.5558	0.0003144
0.554	-3.831e-05	0.5538	7.425e-05	0.554	0.000207	0.5538	0.0003131
0.5519	-4.086e-05	0.5518	7.165e-05	0.552	0.000206	0.5517	0.0003102
0.5499	-4.275e-05	0.5497	7.072e-05	0.55	0.000205	0.5497	0.000309
0.548	-4.616e-05	0.5479	6.822e-05	0.548	0.000203	0.5478	0.0003069
0.5458	-4.797e-05	0.5458	6.655e-05	0.546	0.000203	0.5457	0.0003042
0.544	-5.053e-05	0.5438	6.535e-05	0.544	0.000201	0.5438	0.0003032
0.542	-5.356e-05	0.5418	6.272e-05	0.542	0.000199	0.5417	0.0003004
0.5399	-5.524e-05	0.5397	6.172e-05	0.54	0.000199	0.5397	0.0002985
0.538	-5.847e-05	0.5378	5.982e-05	0.538	0.000197	0.5377	0.0002971
0.5359	-6.037e-05	0.5356	5.721e-05	0.536	0.000196	0.5358	0.0002944
0.5339	-6.225e-05	0.5337	5.646e-05	0.534	0.000195	0.5336	0.0002931
0.5319	-6.518e-05	0.5317	5.413e-05	0.532	0.000193	0.5318	0.0002912
0.5301	-6.651e-05	0.5297	5.308e-05	0.53	0.000193	0.5298	0.0002898
0.5279	-6.93e-05	0.5277	5.207e-05	0.528	0.000191	0.5277	0.0002868
0.5258	-7.205e-05	0.5258	4.99e-05	0.526	0.00019	0.5257	0.0002839
0.5238	-7.345e-05	0.5237	4.938e-05	0.524	0.000189	0.5237	0.0002828
0.5218	-7.638e-05	0.5217	4.761e-05	0.522	0.000187	0.5217	0.000281
0.5197	-7.77e-05	0.5197	4.608e-05	0.52	0.000187	0.5197	0.0002782
0.5179	-7.973e-05	0.5178	4.555e-05	0.518	0.000186	0.5178	0.000277
0.5158	-8.225e-05	0.5157	4.335e-05	0.516	0.000184	0.5158	0.000275
0.5138	-8.338e-05	0.5138	4.273e-05	0.514	0.000184	0.5137	0.0002726
0.5118	-8.598e-05	0.5118	4.176e-05	0.512	0.000182	0.5117	0.0002711
0.5098	-8.775e-05	0.5097	4.009e-05	0.51	0.000181	0.5097	0.0002682
0.5078	-8.925e-05	0.5077	4.001e-05	0.508	0.000181	0.5078	0.0002661
0.506	-9.188e-05	0.5058	3.843e-05	0.506	0.000179	0.5058	0.0002643
0.5038	-9.268e-05	0.5037	3.745e-05	0.504	0.000178	0.5037	0.0002613
0.5018	-9.485e-05	0.5017	3.704e-05	0.502	0.000177	0.5018	0.0002602
0.4998	-9.673e-05	0.4998	3.513e-05	0.5	0.000175	0.4998	0.0002578
0.4978	-9.763e-05	0.4978	3.49e-05	0.498	0.000175	0.4977	0.0002556
0.4959	-0.0001	0.4958	3.383e-05	0.496	0.000174	0.4957	0.000254
0.4938	-0.0001009	0.4938	3.255e-05	0.494	0.000173	0.4938	0.0002509
0.4919	-0.0001023	0.4918	3.271e-05	0.492	0.000172	0.4917	0.0002495
0.4899	-0.0001045	0.4898	3.124e-05	0.49	0.00017	0.4898	0.000248
0.4879	-0.0001051	0.4877	3.088e-05	0.488	0.00017	0.4878	0.0002451
0.4857	-0.0001073	0.4857	3.062e-05	0.486	0.000168	0.4858	0.0002437
0.4839	-0.0001085	0.4838	2.913e-05	0.484	0.000167	0.4838	0.000242
0.4818	-0.0001093	0.4817	2.939e-05	0.482	0.000167	0.4818	0.0002398
0.4799	-0.0001114	0.4797	2.851e-05	0.48	0.000165	0.4797	0.0002379
0.4778	-0.0001118	0.4778	2.776e-05	0.478	0.000164	0.4778	0.0002349
0.4759	-0.0001133	0.4758	2.82e-05	0.476	0.000163	0.4758	0.0002338
0.4738	-0.0001149	0.4738	2.699e-05	0.474	0.000161	0.4737	0.000232
0.4718	-0.0001154	0.4718	2.723e-05	0.472	0.000161	0.4718	0.0002293
0.4699	-0.0001176	0.4698	2.722e-05	0.47	0.00016	0.4698	0.0002282
0.4678	-0.0001182	0.4678	2.634e-05	0.468	0.000158	0.4677	0.0002259
0.4658	-0.000119	0.4657	2.704e-05	0.466	0.000158	0.4658	0.0002236
0.4639	-0.0001204	0.4638	2.619e-05	0.464	0.000156	0.4638	0.0002222
0.4619	-0.00012	0.4618	2.592e-05	0.462	0.000155	0.4617	0.0002191
0.4598	-0.0001211	0.4598	2.63e-05	0.46	0.000154	0.4598	0.0002173
0.4578	-0.0001217	0.4579	2.499e-05	0.458	0.000152	0.4578	0.0002153
0.4558	-0.000122	0.4558	2.53e-05	0.456	0.000152	0.4557	0.0002125
0.4539	-0.0001238	0.4538	2.5e-05	0.454	0.00015	0.4538	0.0002113
0.4519	-0.0001241	0.4518	2.428e-05	0.452	0.000149	0.4518	0.0002089
0.4498	-0.0001253	0.4497	2.494e-05	0.45	0.000148	0.4498	0.0002066
0.4479	-0.0001264	0.4477	2.412e-05	0.448	0.000146	0.4478	0.0002051
0.4459	-0.0001259	0.4458	2.41e-05	0.446	0.000146	0.4457	0.0002021
0.4439	-0.000127	0.4437	2.426e-05	0.444	0.000145	0.4437	0.0002002
0.4419	-0.0001267	0.4418	2.309e-05	0.442	0.000143	0.4418	0.0001981
0.4399	-0.0001267	0.4397	2.354e-05	0.44	0.000142	0.4398	0.0001952
0.4378	-0.0001276	0.4378	2.287e-05	0.438	0.000141	0.4378	0.0001939
0.4359	-0.0001271	0.4358	2.222e-05	0.436	0.000139	0.4357	0.0001911
0.4338	-0.0001282	0.4338	2.264e-05	0.434	0.000139	0.4338	0.0001888
0.4318	-0.0001286	0.4317	2.146e-05	0.432	0.000137	0.4317	0.0001871
0.4298	-0.0001282	0.4297	2.165e-05	0.43	0.000136	0.4297	0.000184
0.4278	-0.0001291	0.4278	2.151e-05	0.428	0.000135	0.4278	0.0001824
0.4258	-0.0001284	0.4258	2.045e-05	0.426	0.000133	0.4257	0.0001803
0.4239	-0.0001287	0.4238	2.097e-05	0.424	0.000132	0.4238	0.0001773
0.4219	-0.0001291	0.4218	2.008e-05	0.422	0.00013	0.4218	0.0001759
0.4198	-0.0001284	0.4198	1.97e-05	0.42	0.000129	0.4198	0.0001731
0.4178	-0.0001293	0.4178	1.999e-05	0.418	0.000128	0.4178	0.0001708
0.4159	-0.000129	0.4158	1.868e-05	0.416	0.000126	0.4159	0.0001671
0.4139	-0.0001289	0.4138	1.898e-05	0.414	0.000125	0.4138	0.000165
0.4119	-0.0001297	0.4118	1.868e-05	0.412	0.000123	0.4119	0.0001647
0.4099	-0.0001287	0.4098	1.789e-05	0.41	0.000121	0.4098	0.0001623
0.4078	-0.000129	0.4078	1.843e-05	0.408	0.000121	0.4077	0.0001592
0.4059	-0.0001288	0.4058	1.731e-05	0.406	0.000118	0.4058	0.0001576
0.4039	-0.0001277	0.4038	1.689e-05	0.404	0.000117	0.4038	0.000155
0.4018	-0.0001283	0.4016	1.683e-05	0.402	0.000116	0.4018	0.000153
0.3999	-0.0001274	0.3999	1.536e-05	0.4	0.000114	0.3999	0.0001514
0.3979	-0.0001273	0.3978	1.558e-05	0.398	0.000113	0.3978	0.0001487
0.3958	-0.0001276	0.3957	1.48e-05	0.396	0.000111	0.3958	0.0001472
0.3938	-0.0001265	0.3938	1.397e-05	0.394	0.000109	0.3939	0.0001451
0.3919	-0.0001269	0.3918	1.448e-05	0.392	0.000108	0.3919	0.0001423
0.3899	-0.0001262	0.3897	1.339e-05	0.39	0.000106	0.3898	0.000141
0.3878	-0.0001255	0.3879	1.354e-05	0.388	0.000105	0.3878	0.0001382
0.3859	-0.0001258	0.3858	1.343e-05	0.386	0.000103	0.3858	0.0001362
0.3839	-0.0001247	0.3838	1.215e-05	0.384	0.000101	0.3838	0.0001346
0.3819	-0.0001251	0.3818	1.243e-05	0.382	0.0001	0.3818	0.0001315
0.3799	-0.0001252	0.3799	1.139e-05	0.38	9.85e-05	0.3798	0.00013
0.3778	-0.0001243	0.3778	1.074e-05	0.378	9.64e-05	0.3778	0.0001277
0.376	-0.0001248	0.3758	1.094e-05	0.376	9.57e-05	0.3758	0.0001249
0.3739	-0.0001236	0.3739	9.467e-06	0.374	9.33e-05	0.3738	0.0001235
0.3719	-0.000123	0.3719	9.49e-06	0.372	9.2e-05	0.3718	0.0001206
0.3698	-0.000123	0.3698	8.997e-06	0.37	9.08e-05	0.3698	0.0001186
0.368	-0.0001215	0.3678	7.885e-06	0.368	8.83e-05	0.3678	0.000117
0.3659	-0.0001217	0.3658	8.33e-06	0.366	8.74e-05	0.3658	0.0001139
0.3638	-0.0001211	0.3638	7.227e-06	0.364	8.54e-05	0.3639	0.0001124
0.362	-0.0001201	0.3618	7.01e-06	0.362	8.35e-05	0.3618	0.00011
0.3598	-0.0001207	0.3598	7.09e-06	0.36	8.27e-05	0.3598	0.0001073
0.3579	-0.0001196	0.3578	5.707e-06	0.358	8.02e-05	0.3578	0.000106
0.3559	-0.0001195	0.3557	5.092e-06	0.356	7.89e-05	0.3558	0.0001032
0.3538	-0.0001194	0.3537	4.39e-06	0.354	7.74e-05	0.3538	0.0001012
0.3519	-0.0001182	0.3517	3.423e-06	0.352	7.48e-05	0.3519	9.95e-05
0.3499	-0.0001186	0.3496	3.741e-06	0.35	7.39e-05	0.3498	9.65e-05
0.3478	-0.0001175	0.3477	2.596e-06	0.348	7.17e-05	0.3478	9.49e-05
0.3459	-0.0001169	0.3457	2.246e-06	0.346	6.98e-05	0.3458	9.247e-05
0.3439	-0.0001171	0.3438	2.026e-06	0.344	6.88e-05	0.3438	8.977e-05
0.3419	-0.0001157	0.3418	5.687e-07	0.342	6.62e-05	0.3418	8.825e-05
0.3399	-0.000116	0.3396	-4.569e-07	0.34	6.51e-05	0.3398	8.532e-05
0.3379	-0.0001155	0.3378	-8.193e-07	0.338	6.35e-05	0.3378	8.337e-05
0.3359	-0.0001144	0.3357	-1.28e-06	0.336	6.11e-05	0.3358	8.162e-05
0.3338	-0.0001147	0.3338	-1.105e-06	0.334	6.03e-05	0.3339	7.86e-05
0.3319	-0.0001133	0.3319	-2.569e-06	0.332	5.75e-05	0.332	7.707e-05
0.3299	-0.0001132	0.3298	-2.802e-06	0.33	5.56e-05	0.3298	7.467e-05
0.3279	-0.0001131	0.3279	-3.318e-06	0.328	5.46e-05	0.3278	7.215e-05
0.3259	-0.0001119	0.3259	-4.757e-06	0.326	5.2e-05	0.3259	7.075e-05
0.3239	-0.0001125	0.3238	-4.68e-06	0.324	5.1e-05	0.3238	6.775e-05
0.3219	-0.0001117	0.322	-5.924e-06	0.322	4.94e-05	0.3218	6.585e-05
0.3199	-0.0001111	0.3199	-6.68e-06	0.32	4.7e-05	0.3198	6.412e-05
0.3179	-0.0001113	0.3178	-6.965e-06	0.318	4.61e-05	0.3178	6.115e-05
0.316	-0.0001098	0.3159	-8.618e-06	0.316	4.38e-05	0.3159	5.972e-05
0.3139	-0.0001098	0.3139	-8.645e-06	0.314	4.21e-05	0.3138	5.679e-05
0.3118	-0.0001092	0.3119	-9.483e-06	0.312	4.1e-05	0.3117	5.436e-05
0.31	-0.0001081	0.3098	-1.064e-05	0.31	3.84e-05	0.3097	5.311e-05
0.308	-0.0001086	0.308	-1.054e-05	0.308	3.73e-05	0.3078	5.025e-05
0.3058	-0.0001076	0.3058	-1.205e-05	0.306	3.56e-05	0.3057	4.853e-05
0.3038	-0.0001075	0.3039	-1.261e-05	0.304	3.33e-05	0.3038	4.684e-05
0.302	-0.0001075	0.3019	-1.296e-05	0.302	3.26e-05	0.3019	4.401e-05
0.2999	-0.0001062	0.2999	-1.46e-05	0.3	3.04e-05	0.2998	4.285e-05
0.2979	-0.0001066	0.2979	-1.458e-05	0.298	2.89e-05	0.2978	4.059e-05
0.2959	-0.0001058	0.2959	-1.568e-05	0.296	2.78e-05	0.2959	3.832e-05
0.2939	-0.0001052	0.2939	-1.679e-05	0.294	2.53e-05	0.2938	3.724e-05
0.2919	-0.0001057	0.292	-1.685e-05	0.292	2.43e-05	0.2918	3.449e-05
0.29	-0.0001045	0.2899	-1.852e-05	0.29	2.25e-05	0.2898	3.299e-05
0.288	-0.0001048	0.2879	-1.885e-05	0.288	2.04e-05	0.2878	3.139e-05
0.2859	-0.0001047	0.2859	-1.951e-05	0.286	1.95e-05	0.2859	2.867e-05
0.2839	-0.0001035	0.284	-2.105e-05	0.284	1.73e-05	0.2839	2.752e-05
0.282	-0.0001038	0.282	-2.09e-05	0.282	1.59e-05	0.2819	2.517e-05
0.2799	-0.0001024	0.28	-2.225e-05	0.28	1.49e-05	0.2799	2.297e-05
0.278	-0.000102	0.278	-2.304e-05	0.278	1.26e-05	0.2778	2.186e-05
0.2759	-0.0001018	0.2759	-2.317e-05	0.276	1.18e-05	0.2759	1.916e-05
0.2739	-0.0001005	0.2739	-2.489e-05	0.274	1.01e-05	0.2739	1.773e-05
0.272	-0.000101	0.272	-2.51e-05	0.272	8.17e-06	0.2719	1.619e-05
0.2699	-0.0001003	0.2699	-2.6e-05	0.27	7.41e-06	0.2699	1.369e-05
0.268	-9.963e-05	0.268	-2.738e-05	0.268	5e-06	0.2679	1.278e-05
0.266	-9.99e-05	0.266	-2.747e-05	0.266	3.25e-06	0.2659	1.065e-05
0.2639	-9.873e-05	0.264	-2.909e-05	0.264	2.25e-06	0.2639	8.74e-06
0.262	-9.883e-05	0.2621	-2.982e-05	0.262	2.9e-08	0.262	7.83e-06
0.26	-9.865e-05	0.26	-3.023e-05	0.26	-8.19e-07	0.26	5.247e-06
0.2579	-9.778e-05	0.258	-3.2e-05	0.258	-2.43e-06	0.2577	3.543e-06
0.256	-9.848e-05	0.256	-3.207e-05	0.256	-4.08e-06	0.2559	2.307e-06
0.254	-9.758e-05	0.254	-3.321e-05	0.254	-4.62e-06	0.2539	1.073e-08
0.252	-9.735e-05	0.2519	-3.423e-05	0.252	-6.6e-06	0.2516	-8.193e-07
0.2501	-9.74e-05	0.25	-3.411e-05	0.25	-7.73e-06	0.2499	-2.699e-06
0.248	-9.603e-05	0.248	-3.569e-05	0.248	-9.75e-06	0.248	-4.38e-06
0.246	-9.608e-05	0.246	-3.607e-05	0.246	-1.14e-05	0.2459	-5.151e-06
0.244	-9.525e-05	0.2441	-3.666e-05	0.244	-1.16e-05	0.2441	-7.352e-06
0.242	-9.443e-05	0.242	-3.818e-05	0.242	-1.34e-05	0.2419	-8.603e-06
0.2399	-9.513e-05	0.2399	-3.805e-05	0.24	-1.44e-05	0.2399	-9.81e-06
0.2379	-9.413e-05	0.238	-3.924e-05	0.238	-1.49e-05	0.238	-1.187e-05
0.236	-9.448e-05	0.236	-4.005e-05	0.236	-1.73e-05	0.236	-1.24e-05
0.2339	-9.448e-05	0.234	-4.011e-05	0.234	-1.81e-05	0.2339	-1.433e-05
0.232	-9.335e-05	0.232	-4.175e-05	0.232	-1.91e-05	0.232	-1.579e-05
0.23	-9.388e-05	0.23	-4.188e-05	0.23	-2.09e-05	0.2299	-1.642e-05
0.2279	-9.29e-05	0.2279	-4.265e-05	0.228	-2.13e-05	0.228	-1.858e-05
0.226	-9.235e-05	0.2261	-4.41e-05	0.226	-2.3e-05	0.2259	-1.936e-05
0.224	-9.245e-05	0.2241	-4.407e-05	0.224	-2.42e-05	0.224	-2.048e-05
0.2219	-9.118e-05	0.222	-4.551e-05	0.222	-2.45e-05	0.2219	-2.237e-05
0.2199	-9.18e-05	0.2201	-4.602e-05	0.22	-2.65e-05	0.22	-2.268e-05
0.218	-9.153e-05	0.2181	-4.604e-05	0.218	-2.71e-05	0.2181	-2.426e-05
0.2159	-9.08e-05	0.216	-4.729e-05	0.216	-2.82e-05	0.2159	-2.539e-05
0.214	-9.133e-05	0.214	-4.705e-05	0.214	-2.99e-05	0.2139	-2.582e-05
0.2121	-9.018e-05	0.212	-4.771e-05	0.212	-3.01e-05	0.212	-2.773e-05
0.21	-9.008e-05	0.2101	-4.867e-05	0.21	-3.18e-05	0.21	-2.833e-05
0.208	-8.978e-05	0.2081	-4.847e-05	0.208	-3.28e-05	0.208	-2.936e-05
0.2059	-8.843e-05	0.2061	-4.991e-05	0.206	-3.31e-05	0.2061	-3.104e-05
0.2039	-8.88e-05	0.2039	-5.016e-05	0.204	-3.48e-05	0.2039	-3.117e-05
0.202	-8.78e-05	0.2021	-5.041e-05	0.202	-3.49e-05	0.2021	-3.259e-05
0.2	-8.738e-05	0.2002	-5.163e-05	0.2	-3.58e-05	0.2	-3.344e-05
0.1979	-8.768e-05	0.198	-5.135e-05	0.198	-3.71e-05	0.198	-3.365e-05
0.196	-8.64e-05	0.1961	-5.236e-05	0.196	-3.72e-05	0.196	-3.541e-05
0.194	-8.668e-05	0.1941	-5.303e-05	0.194	-3.87e-05	0.194	-3.57e-05
0.192	-8.613e-05	0.1921	-5.287e-05	0.192	-3.94e-05	0.192	-3.651e-05
0.1899	-8.528e-05	0.1901	-5.431e-05	0.19	-3.97e-05	0.1901	-3.787e-05
0.1881	-8.553e-05	0.1881	-5.417e-05	0.188	-4.13e-05	0.1881	-3.772e-05
0.1859	-8.435e-05	0.186	-5.442e-05	0.186	-4.14e-05	0.186	-3.9e-05
0.184	-8.42e-05	0.1841	-5.538e-05	0.184	-4.21e-05	0.184	-3.967e-05
0.1821	-8.408e-05	0.1822	-5.479e-05	0.182	-4.31e-05	0.182	-3.974e-05
0.1799	-8.278e-05	0.1802	-5.566e-05	0.18	-4.29e-05	0.1801	-4.115e-05
0.178	-8.313e-05	0.1781	-5.591e-05	0.178	-4.41e-05	0.178	-4.111e-05
0.176	-8.225e-05	0.1762	-5.579e-05	0.176	-4.44e-05	0.1761	-4.173e-05
0.1739	-8.163e-05	0.1741	-5.709e-05	0.174	-4.45e-05	0.174	-4.282e-05
0.1719	-8.185e-05	0.1721	-5.681e-05	0.172	-4.58e-05	0.1721	-4.244e-05
0.1701	-8.048e-05	0.1702	-5.73e-05	0.17	-4.56e-05	0.1701	-4.356e-05
0.168	-8.053e-05	0.1681	-5.802e-05	0.168	-4.63e-05	0.168	-4.389e-05
0.166	-8.013e-05	0.1662	-5.742e-05	0.166	-4.7e-05	0.1661	-4.382e-05
0.1641	-7.918e-05	0.1642	-5.832e-05	0.164	-4.57e-05	0.1641	-4.516e-05
0.162	-7.965e-05	0.1622	-5.804e-05	0.162	-4.63e-05	0.162	-4.499e-05
0.16	-7.87e-05	0.1601	-5.772e-05	0.16	-4.7e-05	0.1601	-4.545e-05
0.1581	-7.848e-05	0.1581	-5.86e-05	0.158	-4.82e-05	0.1581	-4.636e-05
0.1559	-7.828e-05	0.1561	-5.803e-05	0.156	-5.07e-05	0.156	-4.592e-05
0.1539	-7.695e-05	0.1542	-5.867e-05	0.154	-5.07e-05	0.1541	-4.683e-05
0.1521	-7.698e-05	0.1522	-5.909e-05	0.152	-5.08e-05	0.152	-4.684e-05
0.15	-7.6e-05	0.1501	-5.858e-05	0.15	-5.04e-05	0.1501	-4.659e-05
0.1481	-7.513e-05	0.1481	-5.952e-05	0.148	-4.91e-05	0.1482	-4.766e-05
0.146	-7.53e-05	0.1462	-5.912e-05	0.146	-4.98e-05	0.1462	-4.728e-05
0.144	-7.408e-05	0.144	-5.911e-05	0.144	-4.97e-05	0.144	-4.772e-05
0.1421	-7.44e-05	0.1422	-5.979e-05	0.142	-5.01e-05	0.1421	-4.836e-05
0.14	-7.415e-05	0.1402	-5.894e-05	0.14	-5.15e-05	0.1402	-4.772e-05
0.138	-7.33e-05	0.1381	-5.954e-05	0.138	-5.13e-05	0.1381	-4.85e-05
0.136	-7.358e-05	0.1362	-5.955e-05	0.136	-5.2e-05	0.136	-4.845e-05
0.134	-7.228e-05	0.1341	-5.901e-05	0.134	-5.21e-05	0.1341	-4.821e-05
0.132	-7.175e-05	0.132	-5.992e-05	0.132	-5.15e-05	0.1321	-4.909e-05
0.13	-7.16e-05	0.1301	-5.934e-05	0.13	-5.23e-05	0.1301	-4.847e-05
0.1281	-7.038e-05	0.1282	-5.941e-05	0.128	-5.18e-05	0.1282	-4.869e-05
0.126	-7.073e-05	0.1261	-5.985e-05	0.126	-5.19e-05	0.1261	-4.914e-05
0.124	-7.003e-05	0.1242	-5.907e-05	0.124	-5.28e-05	0.1241	-4.839e-05
0.1221	-6.915e-05	0.1222	-5.96e-05	0.122	-5.23e-05	0.1222	-4.903e-05
0.12	-6.948e-05	0.1201	-5.921e-05	0.12	-5.3e-05	0.1201	-4.875e-05
0.1181	-6.813e-05	0.1182	-5.874e-05	0.118	-5.3e-05	0.118	-4.829e-05
0.116	-6.813e-05	0.1162	-5.946e-05	0.116	-5.23e-05	0.1162	-4.902e-05
0.1139	-6.77e-05	0.114	-5.864e-05	0.114	-5.3e-05	0.1141	-4.835e-05
0.112	-6.655e-05	0.1121	-5.884e-05	0.112	-5.23e-05	0.1121	-4.867e-05
0.1101	-6.698e-05	0.1103	-5.897e-05	0.11	-5.22e-05	0.1101	-4.903e-05
0.1081	-6.6e-05	0.1081	-5.815e-05	0.108	-5.28e-05	0.108	-4.816e-05
0.106	-6.56e-05	0.1061	-5.881e-05	0.106	-5.2e-05	0.1061	-4.882e-05
0.104	-6.563e-05	0.1042	-5.826e-05	0.104	-5.26e-05	0.1041	-4.846e-05
0.1021	-6.445e-05	0.1021	-5.783e-05	0.102	-5.24e-05	0.1021	-4.798e-05
0.1	-6.468e-05	0.1002	-5.83e-05	0.1	-5.17e-05	0.1002	-4.865e-05
0.09814	-6.4e-05	0.09814	-5.723e-05	0.0982	-5.24e-05	0.09814	-4.775e-05
0.09604	-6.328e-05	0.09614	-5.751e-05	0.0962	-5.17e-05	0.09624	-4.786e-05
0.09414	-6.368e-05	0.09424	-5.732e-05	0.0941	-5.17e-05	0.09414	-4.806e-05
0.09214	-6.253e-05	0.09214	-5.648e-05	0.0922	-5.21e-05	0.09224	-4.719e-05
0.09004	-6.243e-05	0.09014	-5.71e-05	0.09	-5.13e-05	0.09014	-4.784e-05
0.08814	-6.215e-05	0.08814	-5.642e-05	0.0882	-5.18e-05	0.08814	-4.735e-05
0.08614	-6.085e-05	0.08624	-5.634e-05	0.0862	-5.15e-05	0.08624	-4.689e-05
0.08414	-6.089e-05	0.08424	-5.675e-05	0.0841	-5.08e-05	0.08424	-4.746e-05
0.08214	-6.003e-05	0.08224	-5.575e-05	0.0821	-5.13e-05	0.08214	-4.655e-05
0.08024	-5.963e-05	0.08024	-5.616e-05	0.0802	-5.04e-05	0.08014	-4.669e-05
0.07814	-5.991e-05	0.07814	-5.565e-05	0.0781	-5.04e-05	0.07824	-4.675e-05
0.07614	-5.878e-05	0.07614	-5.489e-05	0.0761	-5.06e-05	0.07604	-4.585e-05
0.07424	-5.911e-05	0.07414	-5.532e-05	0.0741	-4.98e-05	0.07414	-4.648e-05
0.07214	-5.854e-05	0.07214	-5.43e-05	0.0721	-5.05e-05	0.07214	-4.594e-05
0.07024	-5.762e-05	0.07014	-5.42e-05	0.0702	-5.01e-05	0.07014	-4.549e-05
0.06824	-5.785e-05	0.06824	-5.424e-05	0.0682	-4.96e-05	0.06814	-4.617e-05
0.06614	-5.664e-05	0.06614	-5.326e-05	0.0662	-5.01e-05	0.06614	-4.532e-05
0.06424	-5.643e-05	0.06424	-5.377e-05	0.0641	-4.91e-05	0.06414	-4.549e-05
0.06214	-5.634e-05	0.06214	-5.32e-05	0.0621	-4.91e-05	0.06224	-4.546e-05
0.06014	-5.536e-05	0.06014	-5.274e-05	0.0601	-4.91e-05	0.06014	-4.446e-05
0.05814	-5.576e-05	0.05824	-5.311e-05	0.0581	-4.82e-05	0.05814	-4.497e-05
0.05624	-5.502e-05	0.05624	-5.202e-05	0.0562	-4.86e-05	0.05614	-4.438e-05
0.05424	-5.453e-05	0.05414	-5.216e-05	0.0541	-4.8e-05	0.05414	-4.407e-05
0.05224	-5.485e-05	0.05224	-5.194e-05	0.0522	-4.76e-05	0.05214	-4.467e-05
0.05024	-5.378e-05	0.05024	-5.097e-05	0.0502	-4.82e-05	0.05014	-4.376e-05
0.04814	-5.392e-05	0.04814	-5.149e-05	0.0481	-4.73e-05	0.04804	-4.399e-05
0.04614	-5.342e-05	0.04634	-5.067e-05	0.0461	-4.76e-05	0.04614	-4.403e-05
0.04424	-5.251e-05	0.04424	-5.039e-05	0.0442	-4.75e-05	0.04414	-4.32e-05
0.04214	-5.29e-05	0.04214	-5.073e-05	0.0421	-4.67e-05	0.04214	-4.39e-05
0.04024	-5.191e-05	0.04024	-4.963e-05	0.0402	-4.73e-05	0.04014	-4.333e-05
0.03824	-5.176e-05	0.03814	-5.002e-05	0.0382	-4.65e-05	0.03824	-4.302e-05
0.03614	-5.178e-05	0.03614	-4.966e-05	0.036	-4.61e-05	0.03614	-4.358e-05
0.03424	-5.068e-05	0.03424	-4.893e-05	0.0341	-4.63e-05	0.03414	-4.273e-05
0.03224	-5.104e-05	0.03224	-4.941e-05	0.0321	-4.53e-05	0.03214	-4.319e-05
0.03014	-5.038e-05	0.03014	-4.846e-05	0.0301	-4.57e-05	0.03014	-4.327e-05
0.02824	-4.986e-05	0.02814	-4.834e-05	0.0282	-4.56e-05	0.02814	-4.262e-05
0.02614	-5.021e-05	0.02624	-4.845e-05	0.0262	-4.49e-05	0.02624	-4.342e-05
0.02414	-4.911e-05	0.02414	-4.741e-05	0.0241	-4.55e-05	0.02404	-4.298e-05
0.02224	-4.938e-05	0.02214	-4.782e-05	0.0221	-4.48e-05	0.02214	-4.294e-05
0.02024	-4.909e-05	0.02024	-4.73e-05	0.0201	-4.46e-05	0.02024	-4.36e-05
0.01804	-4.822e-05	0.01814	-4.679e-05	0.0181	-4.5e-05	0.01804	-4.277e-05
0.01624	-4.862e-05	0.01614	-4.729e-05	0.0161	-4.42e-05	0.01614	-4.321e-05
0.01414	-4.767e-05	0.01424	-4.634e-05	0.0142	-4.47e-05	0.01424	-4.322e-05
0.01214	-4.756e-05	0.01224	-4.647e-05	0.0121	-4.46e-05	0.01214	-4.254e-05
0.01014	-4.777e-05	0.01014	-4.64e-05	0.0101	-4.4e-05	0.01004	-4.323e-05
0.008243	-4.684e-05	0.008143	-4.554e-05	0.00824	-4.48e-05	0.008243	-4.261e-05
0.006142	-4.722e-05	0.006142	-4.618e-05	0.00614	-4.42e-05	0.006142	-4.243e-05
0.004242	-4.67e-05	0.004142	-4.554e-05	0.00424	-4.43e-05	0.004142	-4.293e-05
0.002242	-4.622e-05	0.002142	-4.526e-05	0.00224	-4.49e-05	0.002043	-4.211e-05
0.0001425	-4.678e-05	0.0002425	-4.567e-05	4.25e-05	-4.42e-05	0.0001425	-4.251e-05
-0.001858	-4.587e-05	-0.001757	-4.475e-05	-0.00186	-4.48e-05	-0.001858	-4.247e-05
-0.003758	-4.615e-05	-0.003857	-4.521e-05	-0.00376	-4.47e-05	-0.003857	-4.182e-05
-0.005857	-4.609e-05	-0.005857	-4.511e-05	-0.00586	-4.43e-05	-0.005857	-4.248e-05
-0.007857	-4.543e-05	-0.007857	-4.454e-05	-0.00786	-4.5e-05	-0.007857	-4.184e-05
-0.009758	-4.614e-05	-0.009658	-4.535e-05	-0.00986	-4.44e-05	-0.009857	-4.163e-05
-0.01196	-4.563e-05	-0.01186	-4.472e-05	-0.0119	-4.47e-05	-0.01186	-4.198e-05
-0.01386	-4.569e-05	-0.01376	-4.489e-05	-0.0139	-4.51e-05	-0.01386	-4.111e-05
-0.01586	-4.621e-05	-0.01586	-4.542e-05	-0.0158	-4.43e-05	-0.01586	-4.153e-05
-0.01796	-4.547e-05	-0.01776	-4.475e-05	-0.0179	-4.46e-05	-0.01796	-4.142e-05
-0.01976	-4.603e-05	-0.01976	-4.541e-05	-0.0197	-4.41e-05	-0.01986	-4.076e-05
-0.02176	-4.581e-05	-0.02176	-4.523e-05	-0.0219	-4.36e-05	-0.02186	-4.147e-05
-0.02386	-4.541e-05	-0.02386	-4.496e-05	-0.0238	-4.4e-05	-0.02386	-4.083e-05
-0.02586	-4.608e-05	-0.02586	-4.573e-05	-0.0259	-4.32e-05	-0.02586	-4.074e-05
-0.02786	-4.532e-05	-0.02786	-4.506e-05	-0.0279	-4.34e-05	-0.02776	-4.113e-05
-0.02986	-4.564e-05	-0.02986	-4.527e-05	-0.0299	-4.37e-05	-0.02986	-4.028e-05
-0.03176	-4.574e-05	-0.03176	-4.532e-05	-0.0319	-4.3e-05	-0.03186	-4.08e-05
-0.03386	-4.503e-05	-0.03376	-4.456e-05	-0.0339	-4.36e-05	-0.03396	-4.068e-05
-0.03586	-4.575e-05	-0.03586	-4.52e-05	-0.0359	-4.32e-05	-0.03596	-4.018e-05
-0.03786	-4.518e-05	-0.03776	-4.462e-05	-0.0378	-4.27e-05	-0.03786	-4.092e-05
-0.03976	-4.511e-05	-0.03986	-4.44e-05	-0.0399	-4.31e-05	-0.03986	-4.028e-05
-0.04186	-4.56e-05	-0.04186	-4.494e-05	-0.0419	-4.23e-05	-0.04196	-4.023e-05
-0.04386	-4.468e-05	-0.04386	-4.411e-05	-0.0439	-4.26e-05	-0.04376	-4.053e-05
-0.04586	-4.513e-05	-0.04586	-4.447e-05	-0.0459	-4.27e-05	-0.04586	-3.968e-05
-0.04786	-4.484e-05	-0.04796	-4.428e-05	-0.0479	-4.2e-05	-0.04786	-4.016e-05
-0.04986	-4.436e-05	-0.04976	-4.364e-05	-0.0499	-4.27e-05	-0.04986	-3.998e-05
-0.05176	-4.485e-05	-0.05176	-4.436e-05	-0.0518	-4.22e-05	-0.05186	-3.949e-05
-0.05386	-4.4e-05	-0.05386	-4.365e-05	-0.0539	-4.2e-05	-0.05386	-4.026e-05
-0.05576	-4.409e-05	-0.05586	-4.359e-05	-0.0559	-4.26e-05	-0.05586	-3.963e-05
-0.05786	-4.435e-05	-0.05776	-4.389e-05	-0.0578	-4.18e-05	-0.05776	-3.963e-05
-0.05986	-4.347e-05	-0.05986	-4.308e-05	-0.0599	-4.22e-05	-0.05996	-3.993e-05
-0.06186	-4.399e-05	-0.06186	-4.363e-05	-0.0619	-4.23e-05	-0.06186	-3.906e-05
-0.06386	-4.348e-05	-0.06376	-4.345e-05	-0.0638	-4.16e-05	-0.06376	-3.957e-05
-0.06596	-4.329e-05	-0.06586	-4.303e-05	-0.0659	-4.22e-05	-0.06586	-3.94e-05
-0.06786	-4.386e-05	-0.06786	-4.359e-05	-0.0679	-4.16e-05	-0.06786	-3.898e-05
-0.06976	-4.309e-05	-0.06976	-4.281e-05	-0.0698	-4.14e-05	-0.06976	-3.968e-05
-0.07186	-4.353e-05	-0.07186	-4.296e-05	-0.0718	-4.19e-05	-0.07196	-3.906e-05
-0.07386	-4.345e-05	-0.07376	-4.315e-05	-0.0738	-4.12e-05	-0.07386	-3.918e-05
-0.07576	-4.286e-05	-0.07576	-4.235e-05	-0.0759	-4.17e-05	-0.07576	-3.954e-05
-0.07786	-4.348e-05	-0.07796	-4.292e-05	-0.0779	-4.18e-05	-0.07786	-3.873e-05
-0.07986	-4.276e-05	-0.07976	-4.249e-05	-0.0798	-4.12e-05	-0.07976	-3.927e-05
-0.08186	-4.29e-05	-0.08176	-4.222e-05	-0.0819	-4.19e-05	-0.08176	-3.905e-05
-0.08386	-4.306e-05	-0.08376	-4.29e-05	-0.0839	-4.13e-05	-0.08376	-3.865e-05
-0.08576	-4.228e-05	-0.08586	-4.216e-05	-0.0859	-4.13e-05	-0.08576	-3.936e-05
-0.08776	-4.285e-05	-0.08776	-4.261e-05	-0.0878	-4.17e-05	-0.08776	-3.88e-05
-0.08986	-4.237e-05	-0.08986	-4.263e-05	-0.0898	-4.09e-05	-0.08986	-3.893e-05
-0.09186	-4.212e-05	-0.09176	-4.196e-05	-0.0918	-4.15e-05	-0.09186	-3.932e-05
-0.09386	-4.266e-05	-0.09376	-4.262e-05	-0.0939	-4.14e-05	-0.09386	-3.868e-05
-0.09586	-4.198e-05	-0.09576	-4.191e-05	-0.0959	-4.09e-05	-0.09576	-3.927e-05
-0.09776	-4.25e-05	-0.09776	-4.175e-05	-0.0979	-4.16e-05	-0.09786	-3.904e-05

## Sheet: Cyclic Voltometry (2) Scan Rate
		Scan Rates vs. Potential
	XY		XY		XY		XY		XY		XY		XY		XY		XY		XY		XY		XY		XY		XY
		25		50		75		100		125		150		175		200		225		250		275		300		325		350
	-0.09986	-1.247e-05	-0.09976	-2.294e-05	-0.09976	-3.421e-05	-0.09976	-4.342e-05	-0.09976	-5.561e-05	-0.09986	-6.52e-05	-0.09986	-7.968e-05	-0.09986	-8.868e-05	-0.09986	-0.0001013	-0.09986	-0.0001125	-0.09986	-0.000123	-0.09986	-0.000136	-0.09986	-0.0001477	-0.09976	-0.0001526
	-0.09786	-8.033e-06	-0.09786	-1.789e-05	-0.09786	-2.836e-05	-0.09786	-3.612e-05	-0.09786	-4.781e-05	-0.09786	-5.718e-05	-0.09786	-7.128e-05	-0.09796	-8.05e-05	-0.09796	-9.303e-05	-0.09786	-0.0001037	-0.09786	-0.0001142	-0.09786	-0.000127	-0.09796	-0.0001388	-0.09796	-0.0001433
	-0.09586	-6.3e-06	-0.09586	-1.41e-05	-0.09586	-2.298e-05	-0.09586	-3.104e-05	-0.09576	-4.149e-05	-0.09586	-5.086e-05	-0.09586	-6.4e-05	-0.09586	-7.36e-05	-0.09586	-8.583e-05	-0.09586	-9.585e-05	-0.09596	-0.0001062	-0.09586	-0.0001187	-0.09586	-0.0001307	-0.09586	-0.000135
	-0.09376	-4.255e-06	-0.09386	-1.076e-05	-0.09386	-1.949e-05	-0.09386	-2.593e-05	-0.09376	-3.676e-05	-0.09376	-4.533e-05	-0.09386	-5.785e-05	-0.09396	-6.738e-05	-0.09386	-7.915e-05	-0.09386	-8.863e-05	-0.09386	-9.878e-05	-0.09386	-0.000111	-0.09386	-0.000123	-0.09386	-0.0001275
	-0.09186	-3.717e-06	-0.09186	-8.418e-06	-0.09186	-1.572e-05	-0.09186	-2.213e-05	-0.09186	-3.206e-05	-0.09186	-3.983e-05	-0.09176	-5.249e-05	-0.09186	-6.143e-05	-0.09186	-7.268e-05	-0.09186	-8.223e-05	-0.09186	-9.203e-05	-0.09176	-0.000104	-0.09186	-0.0001157	-0.09186	-0.0001205
	-0.08976	-2.4e-06	-0.08996	-6.978e-06	-0.08986	-1.335e-05	-0.08986	-1.899e-05	-0.08976	-2.761e-05	-0.08986	-3.51e-05	-0.08976	-4.752e-05	-0.08976	-5.56e-05	-0.08986	-6.658e-05	-0.08986	-7.648e-05	-0.08986	-8.598e-05	-0.08986	-9.748e-05	-0.08986	-0.0001088	-0.08986	-0.0001139
	-0.08786	-2.299e-06	-0.08786	-5.535e-06	-0.08786	-1.055e-05	-0.08796	-1.542e-05	-0.08786	-2.431e-05	-0.08786	-3.142e-05	-0.08786	-4.252e-05	-0.08786	-5.037e-05	-0.08786	-6.115e-05	-0.08776	-7.125e-05	-0.08786	-8.05e-05	-0.08796	-9.165e-05	-0.08796	-0.0001025	-0.08786	-0.0001076
	-0.08586	-1.232e-06	-0.08576	-3.636e-06	-0.08576	-8.913e-06	-0.08596	-1.329e-05	-0.08586	-2.131e-05	-0.08586	-2.788e-05	-0.08586	-3.799e-05	-0.08586	-4.61e-05	-0.08596	-5.64e-05	-0.08586	-6.613e-05	-0.08586	-7.53e-05	-0.08576	-8.615e-05	-0.08586	-9.668e-05	-0.08596	-0.0001014
	-0.08386	-1.276e-06	-0.08386	-2.653e-06	-0.08396	-6.815e-06	-0.08386	-1.073e-05	-0.08386	-1.789e-05	-0.08386	-2.401e-05	-0.08376	-3.433e-05	-0.08376	-4.22e-05	-0.08386	-5.197e-05	-0.08386	-6.11e-05	-0.08386	-7.018e-05	-0.08386	-8.08e-05	-0.08386	-9.123e-05	-0.08386	-9.54e-05
	-0.08186	-4.155e-07	-0.08176	-2.194e-06	-0.08186	-5.66e-06	-0.08186	-8.373e-06	-0.08196	-1.532e-05	-0.08196	-2.068e-05	-0.08186	-3.114e-05	-0.08196	-3.821e-05	-0.08186	-4.777e-05	-0.08186	-5.613e-05	-0.08186	-6.515e-05	-0.08196	-7.568e-05	-0.08186	-8.618e-05	-0.08186	-8.968e-05
	-0.07986	-3.268e-08	-0.07976	-1.426e-06	-0.07976	-3.832e-06	-0.07996	-7.043e-06	-0.07996	-1.339e-05	-0.07996	-1.821e-05	-0.07986	-2.775e-05	-0.07976	-3.418e-05	-0.07976	-4.356e-05	-0.07976	-5.152e-05	-0.07986	-6.025e-05	-0.07986	-7.055e-05	-0.07996	-8.118e-05	-0.07996	-8.413e-05
	-0.07796	8.191e-08	-0.07796	-2.695e-07	-0.07786	-2.89e-06	-0.07796	-4.79e-06	-0.07786	-1.087e-05	-0.07796	-1.569e-05	-0.07786	-2.423e-05	-0.07786	-3.057e-05	-0.07786	-3.944e-05	-0.07786	-4.758e-05	-0.07786	-5.557e-05	-0.07786	-6.56e-05	-0.07796	-7.63e-05	-0.07796	-7.9e-05
	-0.07596	7.201e-07	-0.07596	5.284e-07	-0.07586	-1.532e-06	-0.07576	-3.221e-06	-0.07576	-8.57e-06	-0.07596	-1.276e-05	-0.07586	-2.131e-05	-0.07586	-2.745e-05	-0.07576	-3.575e-05	-0.07576	-4.407e-05	-0.07576	-5.138e-05	-0.07596	-6.108e-05	-0.07596	-7.148e-05	-0.07586	-7.42e-05
	-0.07386	1.093e-06	-0.07406	8.191e-07	-0.07396	-7.558e-07	-0.07376	-2.198e-06	-0.07386	-7.228e-06	-0.07396	-1.035e-05	-0.07396	-1.902e-05	-0.07376	-2.49e-05	-0.07376	-3.256e-05	-0.07386	-4.072e-05	-0.07376	-4.77e-05	-0.07386	-5.68e-05	-0.07386	-6.678e-05	-0.07386	-6.975e-05
	-0.07186	8.507e-07	-0.07196	1.291e-06	-0.07196	4.125e-07	-0.07186	-4.53e-07	-0.07186	-5.52e-06	-0.07186	-8.688e-06	-0.07196	-1.675e-05	-0.07196	-2.215e-05	-0.07176	-2.978e-05	-0.07186	-3.724e-05	-0.07186	-4.421e-05	-0.07176	-5.283e-05	-0.07196	-6.233e-05	-0.07196	-6.553e-05
	-0.06986	1.341e-06	-0.06986	2.164e-06	-0.06996	8.191e-07	-0.06986	7.126e-07	-0.06986	-3.22e-06	-0.06986	-6.908e-06	-0.06986	-1.43e-05	-0.06986	-1.918e-05	-0.06986	-2.687e-05	-0.06986	-3.375e-05	-0.06976	-4.074e-05	-0.06976	-4.925e-05	-0.06996	-5.823e-05	-0.06986	-6.133e-05
	-0.06796	1.305e-06	-0.06796	2.562e-06	-0.06796	2.11e-06	-0.06796	1.484e-06	-0.06786	-2.086e-06	-0.06796	-4.675e-06	-0.06786	-1.174e-05	-0.06786	-1.637e-05	-0.06786	-2.389e-05	-0.06776	-3.036e-05	-0.06786	-3.732e-05	-0.06786	-4.568e-05	-0.06776	-5.431e-05	-0.06796	-5.718e-05
	-0.06586	1.589e-06	-0.06606	2.59e-06	-0.06596	2.578e-06	-0.06596	2.746e-06	-0.06586	-1.1e-06	-0.06586	-2.539e-06	-0.06586	-9.665e-06	-0.06586	-1.402e-05	-0.06586	-2.087e-05	-0.06586	-2.737e-05	-0.06586	-3.377e-05	-0.06586	-4.208e-05	-0.06576	-5.08e-05	-0.06576	-5.291e-05
	-0.06396	1.788e-06	-0.06396	2.964e-06	-0.06396	3.425e-06	-0.06386	3.141e-06	-0.06376	5.837e-07	-0.06376	-1.447e-06	-0.06386	-8.14e-06	-0.06396	-1.217e-05	-0.06386	-1.815e-05	-0.06386	-2.477e-05	-0.06386	-3.043e-05	-0.06376	-3.843e-05	-0.06386	-4.738e-05	-0.06376	-4.884e-05
	-0.06176	1.989e-06	-0.06206	3.791e-06	-0.06196	3.921e-06	-0.06196	4.471e-06	-0.06176	8.191e-07	-0.06196	-1.953e-07	-0.06196	-6.44e-06	-0.06196	-1.026e-05	-0.06186	-1.59e-05	-0.06186	-2.241e-05	-0.06186	-2.732e-05	-0.06176	-3.499e-05	-0.06186	-4.4e-05	-0.06186	-4.498e-05
	-0.05996	2.14e-06	-0.06006	4.118e-06	-0.06006	4.629e-06	-0.06006	5.187e-06	-0.05986	2.545e-06	-0.05976	8.191e-07	-0.05986	-4.318e-06	-0.05986	-8.015e-06	-0.05986	-1.39e-05	-0.05996	-1.994e-05	-0.05986	-2.466e-05	-0.05986	-3.176e-05	-0.05986	-4.058e-05	-0.05976	-4.141e-05
	-0.05796	2.307e-06	-0.05806	4.019e-06	-0.05796	5.098e-06	-0.05796	5.717e-06	-0.05796	3.792e-06	-0.05796	3.135e-06	-0.05786	-2.134e-06	-0.05786	-5.705e-06	-0.05786	-1.186e-05	-0.05786	-1.736e-05	-0.05786	-2.218e-05	-0.05786	-2.887e-05	-0.05786	-3.716e-05	-0.05776	-3.805e-05
	-0.05596	2.436e-06	-0.05596	4.408e-06	-0.05596	5.739e-06	-0.05616	6.984e-06	-0.05596	5.115e-06	-0.05596	3.957e-06	-0.05596	-7.54e-07	-0.05576	-3.428e-06	-0.05586	-9.575e-06	-0.05586	-1.464e-05	-0.05586	-1.977e-05	-0.05586	-2.627e-05	-0.05576	-3.382e-05	-0.05586	-3.5e-05
	-0.05386	2.591e-06	-0.05406	5.117e-06	-0.05406	6.141e-06	-0.05396	7.325e-06	-0.05406	5.617e-06	-0.05396	4.942e-06	-0.05386	3.567e-07	-0.05376	-2.04e-06	-0.05396	-7.27e-06	-0.05396	-1.22e-05	-0.05386	-1.731e-05	-0.05386	-2.377e-05	-0.05386	-3.069e-05	-0.05386	-3.207e-05
	-0.05196	2.716e-06	-0.05196	5.402e-06	-0.05206	6.74e-06	-0.05196	8.135e-06	-0.05206	6.396e-06	-0.05206	6.453e-06	-0.05176	8.191e-07	-0.05186	-6.923e-07	-0.05186	-5.133e-06	-0.05186	-1.004e-05	-0.05186	-1.464e-05	-0.05186	-2.124e-05	-0.05186	-2.78e-05	-0.05186	-2.915e-05
	-0.04996	2.87e-06	-0.05006	5.267e-06	-0.04996	7.22e-06	-0.04996	9.012e-06	-0.05006	7.724e-06	-0.05006	7.723e-06	-0.04996	3.399e-06	-0.04986	8.975e-07	-0.04986	-3.082e-06	-0.04996	-8.253e-06	-0.04986	-1.207e-05	-0.04986	-1.861e-05	-0.04986	-2.515e-05	-0.04986	-2.623e-05
	-0.04796	3.005e-06	-0.04796	5.572e-06	-0.04796	7.747e-06	-0.04796	9.022e-06	-0.04796	8.485e-06	-0.04796	8.452e-06	-0.04796	4.913e-06	-0.04796	2.758e-06	-0.04776	-1.671e-06	-0.04796	-6.483e-06	-0.04786	-9.655e-06	-0.04786	-1.591e-05	-0.04776	-2.27e-05	-0.04786	-2.324e-05
	-0.04596	3.134e-06	-0.04606	6.305e-06	-0.04596	8.057e-06	-0.04596	1.014e-05	-0.04596	8.86e-06	-0.04596	9.35e-06	-0.04606	5.845e-06	-0.04606	4.44e-06	-0.04586	-2.033e-07	-0.04586	-4.613e-06	-0.04596	-7.585e-06	-0.04596	-1.335e-05	-0.04586	-2.027e-05	-0.04586	-2.023e-05
	-0.04396	3.277e-06	-0.04406	6.46e-06	-0.04396	8.477e-06	-0.04396	1.045e-05	-0.04396	1e-05	-0.04396	1.067e-05	-0.04406	6.656e-06	-0.04396	5.629e-06	-0.04416	8.191e-07	-0.04376	-2.194e-06	-0.04386	-5.753e-06	-0.04386	-1.093e-05	-0.04396	-1.779e-05	-0.04386	-1.736e-05
	-0.04196	3.397e-06	-0.04206	6.304e-06	-0.04196	8.84e-06	-0.04196	1.071e-05	-0.04196	1.086e-05	-0.04196	1.169e-05	-0.04196	8.037e-06	-0.04196	6.635e-06	-0.04196	3.319e-06	-0.04186	-2.958e-07	-0.04186	-3.597e-06	-0.04186	-8.885e-06	-0.04196	-1.527e-05	-0.04186	-1.467e-05
	-0.03996	3.499e-06	-0.04006	6.605e-06	-0.03996	9.205e-06	-0.03996	1.178e-05	-0.03996	1.102e-05	-0.03996	1.21e-05	-0.03996	9.497e-06	-0.04006	7.836e-06	-0.03996	5.007e-06	-0.04016	8.191e-07	-0.03986	-1.872e-06	-0.03996	-6.978e-06	-0.03996	-1.265e-05	-0.03996	-1.218e-05
	-0.03796	3.619e-06	-0.03796	7.257e-06	-0.03796	9.56e-06	-0.03796	1.176e-05	-0.03796	1.187e-05	-0.03796	1.284e-05	-0.03796	1.057e-05	-0.03796	9.575e-06	-0.03796	6.347e-06	-0.03786	2.936e-06	-0.03786	1.423e-08	-0.03796	-5.19e-06	-0.03796	-1.017e-05	-0.03786	-9.935e-06
	-0.03596	3.723e-06	-0.03596	7.6e-06	-0.03606	9.892e-06	-0.03596	1.242e-05	-0.03596	1.29e-05	-0.03596	1.407e-05	-0.03586	1.12e-05	-0.03596	1.108e-05	-0.03596	7.444e-06	-0.03596	4.178e-06	-0.03596	8.191e-07	-0.03576	-2.879e-06	-0.03586	-7.898e-06	-0.03596	-7.81e-06
	-0.03396	3.825e-06	-0.03396	7.282e-06	-0.03396	1.025e-05	-0.03396	1.311e-05	-0.03386	1.308e-05	-0.03396	1.498e-05	-0.03396	1.197e-05	-0.03396	1.212e-05	-0.03386	8.71e-06	-0.03396	5.473e-06	-0.03396	3.874e-06	-0.03386	-9.045e-07	-0.03386	-5.708e-06	-0.03386	-5.618e-06
	-0.03196	3.925e-06	-0.03196	7.507e-06	-0.03186	1.058e-05	-0.03196	1.298e-05	-0.03206	1.351e-05	-0.03196	1.527e-05	-0.03196	1.315e-05	-0.03196	1.291e-05	-0.03186	1.013e-05	-0.03206	6.939e-06	-0.03196	5.539e-06	-0.03186	1.082e-06	-0.03176	-3.4e-06	-0.03176	-2.998e-06
	-0.02996	4.024e-06	-0.02996	8.132e-06	-0.02986	1.092e-05	-0.02996	1.395e-05	-0.02986	1.462e-05	-0.02996	1.587e-05	-0.02986	1.436e-05	-0.02996	1.38e-05	-0.02996	1.164e-05	-0.02986	8.737e-06	-0.03006	6.961e-06	-0.02986	3.082e-06	-0.02986	-1.687e-06	-0.02976	-8.19e-07
	-0.02796	4.124e-06	-0.02786	8.242e-06	-0.02806	1.117e-05	-0.02786	1.419e-05	-0.02796	1.501e-05	-0.02796	1.703e-05	-0.02796	1.519e-05	-0.02796	1.505e-05	-0.02786	1.305e-05	-0.02806	1.03e-05	-0.02796	8.275e-06	-0.02796	4.862e-06	-0.02786	3.023e-08	-0.02786	1.434e-06
	-0.02596	4.222e-06	-0.02586	8.017e-06	-0.02596	1.158e-05	-0.02596	1.435e-05	-0.02596	1.515e-05	-0.02596	1.783e-05	-0.02596	1.564e-05	-0.02596	1.647e-05	-0.02586	1.416e-05	-0.02586	1.166e-05	-0.02596	9.635e-06	-0.02596	6.407e-06	-0.02636	8.191e-07	-0.02586	3.619e-06
	-0.02396	4.321e-06	-0.02396	8.225e-06	-0.02396	1.173e-05	-0.02396	1.528e-05	-0.02386	1.603e-05	-0.02396	1.804e-05	-0.02396	1.637e-05	-0.02396	1.745e-05	-0.02386	1.498e-05	-0.02396	1.268e-05	-0.02396	1.113e-05	-0.02396	7.817e-06	-0.02396	3.728e-06	-0.02396	5.655e-06
	-0.02196	4.419e-06	-0.02196	8.897e-06	-0.02206	1.219e-05	-0.02186	1.509e-05	-0.02186	1.68e-05	-0.02196	1.854e-05	-0.02196	1.756e-05	-0.02196	1.809e-05	-0.02186	1.592e-05	-0.02186	1.369e-05	-0.02196	1.278e-05	-0.02196	9.187e-06	-0.02196	5.664e-06	-0.02196	7.608e-06
	-0.02006	4.517e-06	-0.01996	8.97e-06	-0.02006	1.229e-05	-0.01996	1.571e-05	-0.01996	1.68e-05	-0.01996	1.959e-05	-0.01986	1.859e-05	-0.01996	1.876e-05	-0.01996	1.705e-05	-0.01996	1.482e-05	-0.01996	1.445e-05	-0.01986	1.074e-05	-0.02006	7.522e-06	-0.01996	9.305e-06
	-0.01796	4.613e-06	-0.01796	8.702e-06	-0.01796	1.276e-05	-0.01806	1.629e-05	-0.01796	1.736e-05	-0.01806	2.033e-05	-0.01796	1.909e-05	-0.01806	1.972e-05	-0.01796	1.843e-05	-0.01806	1.621e-05	-0.01796	1.59e-05	-0.01786	1.239e-05	-0.01786	9.352e-06	-0.01786	1.095e-05
	-0.01596	4.71e-06	-0.01596	8.98e-06	-0.01596	1.287e-05	-0.01596	1.61e-05	-0.01606	1.828e-05	-0.01606	2.048e-05	-0.01596	1.95e-05	-0.01596	2.099e-05	-0.01586	1.965e-05	-0.01586	1.765e-05	-0.01586	1.719e-05	-0.01596	1.411e-05	-0.01596	1.088e-05	-0.01586	1.259e-05
	-0.01396	4.804e-06	-0.01396	9.59e-06	-0.01396	1.331e-05	-0.01396	1.696e-05	-0.01396	1.843e-05	-0.01396	2.096e-05	-0.01396	2.03e-05	-0.01396	2.197e-05	-0.01386	2.062e-05	-0.01396	1.896e-05	-0.01396	1.82e-05	-0.01396	1.58e-05	-0.01406	1.228e-05	-0.01396	1.426e-05
	-0.01206	4.9e-06	-0.01196	9.69e-06	-0.01196	1.342e-05	-0.01186	1.711e-05	-0.01196	1.866e-05	-0.01196	2.194e-05	-0.01196	2.134e-05	-0.01186	2.259e-05	-0.01196	2.125e-05	-0.01196	1.992e-05	-0.01186	1.924e-05	-0.01196	1.726e-05	-0.01186	1.361e-05	-0.01196	1.608e-05
	-0.009957	4.993e-06	-0.009857	9.425e-06	-0.009957	1.387e-05	-0.009857	1.725e-05	-0.009957	1.96e-05	-0.009957	2.257e-05	-0.009957	2.218e-05	-0.01006	2.302e-05	-0.009957	2.201e-05	-0.009957	2.07e-05	-0.009957	2.038e-05	-0.009957	1.849e-05	-0.01006	1.5e-05	-0.009957	1.792e-05
	-0.008058	5.086e-06	-0.007958	9.697e-06	-0.007958	1.39e-05	-0.008058	1.812e-05	-0.007958	2.001e-05	-0.007958	2.268e-05	-0.007958	2.251e-05	-0.007958	2.381e-05	-0.007958	2.301e-05	-0.007958	2.151e-05	-0.007958	2.172e-05	-0.007958	1.959e-05	-0.007857	1.65e-05	-0.008058	1.97e-05
	-0.006057	5.176e-06	-0.005958	1.034e-05	-0.005958	1.442e-05	-0.005958	1.788e-05	-0.005958	1.998e-05	-0.005958	2.311e-05	-0.005958	2.292e-05	-0.005857	2.492e-05	-0.005958	2.42e-05	-0.005958	2.259e-05	-0.005958	2.314e-05	-0.005857	2.068e-05	-0.005958	1.814e-05	-0.005857	2.143e-05
	-0.004058	5.268e-06	-0.003958	1.032e-05	-0.003958	1.435e-05	-0.003958	1.841e-05	-0.003958	2.072e-05	-0.003958	2.406e-05	-0.003958	2.374e-05	-0.003958	2.591e-05	-0.003857	2.533e-05	-0.003958	2.38e-05	-0.003958	2.445e-05	-0.003958	2.192e-05	-0.003958	1.976e-05	-0.003958	2.296e-05
	-0.002057	5.358e-06	-0.001957	1.01e-05	-0.002057	1.495e-05	-0.001957	1.893e-05	-0.001957	2.143e-05	-0.002057	2.462e-05	-0.001957	2.475e-05	-0.001957	2.654e-05	-0.001957	2.614e-05	-0.002057	2.506e-05	-0.001957	2.562e-05	-0.001957	2.328e-05	-0.002057	2.133e-05	-0.002057	2.426e-05
	4.25e-05	5.451e-06	4.25e-05	1.036e-05	4.25e-05	1.486e-05	0.0001425	1.873e-05	4.25e-05	2.133e-05	4.25e-05	2.467e-05	4.25e-05	2.534e-05	4.25e-05	2.688e-05	4.25e-05	2.668e-05	-5.75e-05	2.602e-05	0.0001425	2.647e-05	4.25e-05	2.48e-05	4.25e-05	2.272e-05	4.25e-05	2.551e-05
	0.002043	5.542e-06	0.002142	1.095e-05	0.001943	1.54e-05	0.002043	1.957e-05	0.002043	2.173e-05	0.002043	2.508e-05	0.002043	2.555e-05	0.001943	2.742e-05	0.001943	2.726e-05	0.002043	2.676e-05	0.002043	2.729e-05	0.002043	2.613e-05	0.002043	2.39e-05	0.002043	2.677e-05
	0.003942	5.637e-06	0.004142	1.097e-05	0.004043	1.533e-05	0.004043	1.966e-05	0.004043	2.26e-05	0.004043	2.602e-05	0.004043	2.597e-05	0.004043	2.843e-05	0.004043	2.814e-05	0.004043	2.736e-05	0.004142	2.819e-05	0.004043	2.732e-05	0.004043	2.501e-05	0.004043	2.808e-05
	0.006043	5.731e-06	0.006043	1.067e-05	0.006142	1.593e-05	0.006043	1.971e-05	0.006043	2.273e-05	0.006043	2.655e-05	0.006043	2.69e-05	0.006043	2.94e-05	0.006142	2.923e-05	0.005943	2.814e-05	0.005943	2.926e-05	0.006142	2.833e-05	0.006142	2.605e-05	0.005943	2.952e-05
	0.008043	5.827e-06	0.008143	1.104e-05	0.008043	1.581e-05	0.008043	2.055e-05	0.008043	2.28e-05	0.007942	2.652e-05	0.007942	2.777e-05	0.007942	3.01e-05	0.008043	3.025e-05	0.008043	2.917e-05	0.008043	3.049e-05	0.008043	2.912e-05	0.007942	2.721e-05	0.008043	3.104e-05
	0.009942	5.924e-06	0.01004	1.163e-05	0.01014	1.641e-05	0.01004	2.031e-05	0.009942	2.369e-05	0.009942	2.694e-05	0.01004	2.822e-05	0.01004	3.039e-05	0.01004	3.097e-05	0.01004	3.037e-05	0.01004	3.168e-05	0.01004	3.004e-05	0.01014	2.849e-05	0.01004	3.253e-05
	0.01194	6.023e-06	0.01204	1.162e-05	0.01204	1.628e-05	0.01204	2.084e-05	0.01214	2.413e-05	0.01214	2.788e-05	0.01204	2.838e-05	0.01194	3.085e-05	0.01204	3.148e-05	0.01204	3.138e-05	0.01194	3.278e-05	0.01204	3.108e-05	0.01204	2.99e-05	0.01204	3.398e-05
	0.01394	6.121e-06	0.01404	1.136e-05	0.01404	1.693e-05	0.01404	2.131e-05	0.01404	2.403e-05	0.01394	2.84e-05	0.01394	2.889e-05	0.01404	3.163e-05	0.01404	3.192e-05	0.01404	3.219e-05	0.01394	3.355e-05	0.01404	3.23e-05	0.01404	3.131e-05	0.01414	3.529e-05
	0.01594	6.22e-06	0.01604	1.17e-05	0.01604	1.667e-05	0.01604	2.104e-05	0.01604	2.466e-05	0.01594	2.839e-05	0.01604	2.981e-05	0.01604	3.255e-05	0.01604	3.276e-05	0.01604	3.272e-05	0.01594	3.425e-05	0.01604	3.358e-05	0.01604	3.262e-05	0.01594	3.635e-05
	0.01794	6.318e-06	0.01794	1.231e-05	0.01804	1.739e-05	0.01794	2.187e-05	0.01804	2.539e-05	0.01794	2.874e-05	0.01804	3.057e-05	0.01804	3.336e-05	0.01804	3.371e-05	0.01784	3.331e-05	0.01794	3.495e-05	0.01794	3.471e-05	0.01804	3.375e-05	0.01804	3.739e-05
	0.01994	6.415e-06	0.02004	1.226e-05	0.02004	1.714e-05	0.02014	2.194e-05	0.02014	2.532e-05	0.02004	2.965e-05	0.02004	3.077e-05	0.01994	3.366e-05	0.02004	3.469e-05	0.02004	3.411e-05	0.02004	3.581e-05	0.01984	3.578e-05	0.01994	3.477e-05	0.02004	3.839e-05
	0.02204	6.51e-06	0.02214	1.2e-05	0.02204	1.785e-05	0.02204	2.208e-05	0.02194	2.559e-05	0.02194	3.014e-05	0.02204	3.097e-05	0.02204	3.393e-05	0.02194	3.535e-05	0.02194	3.513e-05	0.02194	3.688e-05	0.02204	3.655e-05	0.02194	3.56e-05	0.02204	3.946e-05
	0.02394	6.606e-06	0.02394	1.236e-05	0.02404	1.759e-05	0.02414	2.288e-05	0.02404	2.647e-05	0.02404	3.011e-05	0.02404	3.164e-05	0.02404	3.459e-05	0.02404	3.58e-05	0.02394	3.621e-05	0.02384	3.802e-05	0.02394	3.727e-05	0.02404	3.652e-05	0.02404	4.067e-05
	0.02614	6.699e-06	0.02604	1.292e-05	0.02604	1.829e-05	0.02604	2.26e-05	0.02604	2.66e-05	0.02604	3.048e-05	0.02604	3.25e-05	0.02604	3.546e-05	0.02604	3.62e-05	0.02604	3.708e-05	0.02604	3.905e-05	0.02604	3.808e-05	0.02594	3.753e-05	0.02604	4.199e-05
	0.02814	6.793e-06	0.02794	1.289e-05	0.02804	1.806e-05	0.02804	2.309e-05	0.02804	2.659e-05	0.02794	3.127e-05	0.02804	3.309e-05	0.02804	3.627e-05	0.02804	3.687e-05	0.02794	3.765e-05	0.02794	3.984e-05	0.02804	3.899e-05	0.02794	3.868e-05	0.02794	4.331e-05
	0.03014	6.884e-06	0.03004	1.261e-05	0.03004	1.88e-05	0.03004	2.356e-05	0.03004	2.737e-05	0.03004	3.171e-05	0.03004	3.326e-05	0.03004	3.672e-05	0.02994	3.782e-05	0.03004	3.811e-05	0.02994	4.049e-05	0.03004	4.015e-05	0.03004	3.997e-05	0.03004	4.459e-05
	0.03204	6.975e-06	0.03204	1.297e-05	0.03204	1.852e-05	0.03204	2.329e-05	0.03204	2.785e-05	0.03204	3.164e-05	0.03194	3.351e-05	0.03194	3.689e-05	0.03194	3.87e-05	0.03204	3.874e-05	0.03204	4.105e-05	0.03204	4.13e-05	0.03204	4.121e-05	0.03204	4.574e-05
	0.03404	7.064e-06	0.03404	1.355e-05	0.03404	1.929e-05	0.03404	2.407e-05	0.03404	2.771e-05	0.03394	3.2e-05	0.03404	3.429e-05	0.03404	3.739e-05	0.03404	3.94e-05	0.03394	3.95e-05	0.03404	4.175e-05	0.03404	4.239e-05	0.03404	4.225e-05	0.03384	4.667e-05
	0.03614	7.153e-06	0.03604	1.347e-05	0.03604	1.892e-05	0.03604	2.404e-05	0.03614	2.823e-05	0.03604	3.285e-05	0.03604	3.516e-05	0.03594	3.821e-05	0.03604	3.973e-05	0.03594	4.052e-05	0.03584	4.264e-05	0.03594	4.331e-05	0.03604	4.332e-05	0.03604	4.755e-05
	0.03814	7.241e-06	0.03804	1.327e-05	0.03804	1.976e-05	0.03814	2.411e-05	0.03814	2.899e-05	0.03794	3.327e-05	0.03784	3.553e-05	0.03804	3.91e-05	0.03804	4.013e-05	0.03804	4.145e-05	0.03804	4.371e-05	0.03794	4.394e-05	0.03804	4.408e-05	0.03794	4.841e-05
	0.04014	7.329e-06	0.04004	1.363e-05	0.04004	1.933e-05	0.04004	2.494e-05	0.04004	2.895e-05	0.03984	3.321e-05	0.04004	3.564e-05	0.04004	3.962e-05	0.04004	4.07e-05	0.04004	4.218e-05	0.03994	4.47e-05	0.04004	4.46e-05	0.03994	4.486e-05	0.04004	4.934e-05
	0.04214	7.416e-06	0.04204	1.419e-05	0.04194	2.014e-05	0.04204	2.466e-05	0.04204	2.915e-05	0.04194	3.362e-05	0.04204	3.608e-05	0.04194	3.979e-05	0.04194	4.163e-05	0.04194	4.261e-05	0.04194	4.55e-05	0.04214	4.533e-05	0.04194	4.568e-05	0.04204	5.039e-05
	0.04404	7.505e-06	0.04404	1.413e-05	0.04404	1.98e-05	0.04404	2.52e-05	0.04404	3.005e-05	0.04404	3.454e-05	0.04394	3.691e-05	0.04404	4.017e-05	0.04404	4.251e-05	0.04404	4.307e-05	0.04404	4.619e-05	0.04394	4.617e-05	0.04394	4.658e-05	0.04404	5.156e-05
	0.04614	7.593e-06	0.04614	1.389e-05	0.04604	2.056e-05	0.04604	2.562e-05	0.04594	3.026e-05	0.04594	3.495e-05	0.04604	3.762e-05	0.04604	4.085e-05	0.04594	4.318e-05	0.04594	4.366e-05	0.04594	4.665e-05	0.04604	4.724e-05	0.04594	4.771e-05	0.04594	5.272e-05
	0.04804	7.683e-06	0.04804	1.431e-05	0.04804	2.024e-05	0.04804	2.535e-05	0.04804	3.024e-05	0.04804	3.488e-05	0.04794	3.793e-05	0.04794	4.175e-05	0.04794	4.351e-05	0.04794	4.458e-05	0.04794	4.723e-05	0.04794	4.833e-05	0.04804	4.886e-05	0.04804	5.39e-05
	0.05004	7.773e-06	0.05004	1.485e-05	0.04994	2.105e-05	0.05004	2.62e-05	0.05004	3.093e-05	0.05004	3.525e-05	0.05004	3.802e-05	0.04984	4.243e-05	0.04994	4.387e-05	0.04994	4.551e-05	0.05004	4.798e-05	0.05004	4.937e-05	0.04994	4.994e-05	0.05004	5.492e-05
	0.05204	7.864e-06	0.05204	1.474e-05	0.05214	2.068e-05	0.05194	2.619e-05	0.05194	3.15e-05	0.05194	3.608e-05	0.05204	3.853e-05	0.05194	4.259e-05	0.05204	4.445e-05	0.05204	4.638e-05	0.05204	4.892e-05	0.05194	5.014e-05	0.05204	5.098e-05	0.05194	5.58e-05
	0.05404	7.954e-06	0.05404	1.449e-05	0.05404	2.156e-05	0.05404	2.627e-05	0.05404	3.126e-05	0.05394	3.651e-05	0.05394	3.939e-05	0.05394	4.284e-05	0.05394	4.535e-05	0.05394	4.69e-05	0.05404	4.993e-05	0.05404	5.075e-05	0.05394	5.177e-05	0.05394	5.658e-05
	0.05604	8.046e-06	0.05604	1.489e-05	0.05604	2.112e-05	0.05594	2.704e-05	0.05604	3.171e-05	0.05594	3.64e-05	0.05594	3.999e-05	0.05604	4.344e-05	0.05604	4.623e-05	0.05594	4.729e-05	0.05594	5.073e-05	0.05594	5.134e-05	0.05604	5.248e-05	0.05594	5.731e-05
	0.05814	8.137e-06	0.05804	1.546e-05	0.05804	2.203e-05	0.05804	2.678e-05	0.05804	3.247e-05	0.05794	3.676e-05	0.05794	4.009e-05	0.05794	4.43e-05	0.05804	4.691e-05	0.05804	4.773e-05	0.05794	5.15e-05	0.05804	5.199e-05	0.05804	5.315e-05	0.05804	5.813e-05
	0.05994	8.229e-06	0.06004	1.533e-05	0.06004	2.155e-05	0.06004	2.736e-05	0.06014	3.25e-05	0.05984	3.754e-05	0.05994	4.028e-05	0.06004	4.503e-05	0.05994	4.724e-05	0.05984	4.843e-05	0.05984	5.193e-05	0.05994	5.284e-05	0.05984	5.388e-05	0.05994	5.907e-05
	0.06214	8.322e-06	0.06214	1.514e-05	0.06204	2.243e-05	0.06204	2.783e-05	0.06194	3.258e-05	0.06204	3.796e-05	0.06194	4.09e-05	0.06184	4.532e-05	0.06204	4.759e-05	0.06194	4.934e-05	0.06184	5.245e-05	0.06194	5.387e-05	0.06194	5.479e-05	0.06204	6.011e-05
	0.06404	8.416e-06	0.06414	1.559e-05	0.06404	2.205e-05	0.06394	2.754e-05	0.06404	3.343e-05	0.06404	3.791e-05	0.06404	4.171e-05	0.06404	4.552e-05	0.06404	4.811e-05	0.06394	5.028e-05	0.06394	5.306e-05	0.06394	5.492e-05	0.06394	5.585e-05	0.06404	6.129e-05
	0.06604	8.512e-06	0.06594	1.612e-05	0.06604	2.288e-05	0.06604	2.835e-05	0.06594	3.374e-05	0.06604	3.83e-05	0.06594	4.213e-05	0.06594	4.589e-05	0.06594	4.893e-05	0.06584	5.095e-05	0.06594	5.392e-05	0.06594	5.582e-05	0.06594	5.687e-05	0.06594	6.241e-05
	0.06804	8.608e-06	0.06804	1.598e-05	0.06804	2.252e-05	0.06804	2.83e-05	0.06814	3.362e-05	0.06804	3.914e-05	0.06794	4.225e-05	0.06794	4.679e-05	0.06804	4.98e-05	0.06804	5.139e-05	0.06794	5.485e-05	0.06784	5.657e-05	0.06784	5.794e-05	0.06804	6.337e-05
	0.07014	8.707e-06	0.07004	1.573e-05	0.07004	2.342e-05	0.06994	2.84e-05	0.07004	3.425e-05	0.06994	3.952e-05	0.07004	4.252e-05	0.07004	4.758e-05	0.07004	5.044e-05	0.07004	5.173e-05	0.06984	5.576e-05	0.06994	5.716e-05	0.06994	5.882e-05	0.06994	6.424e-05
	0.07204	8.807e-06	0.07204	1.618e-05	0.07204	2.304e-05	0.07204	2.923e-05	0.07204	3.49e-05	0.07194	3.947e-05	0.07194	4.333e-05	0.07194	4.794e-05	0.07194	5.079e-05	0.07194	5.227e-05	0.07194	5.649e-05	0.07194	5.769e-05	0.07194	5.951e-05	0.07204	6.493e-05
	0.07404	8.911e-06	0.07404	1.673e-05	0.07404	2.393e-05	0.07404	2.892e-05	0.07404	3.472e-05	0.07394	3.99e-05	0.07384	4.415e-05	0.07394	4.811e-05	0.07394	5.099e-05	0.07404	5.31e-05	0.07394	5.693e-05	0.07384	5.839e-05	0.07394	6.017e-05	0.07394	6.563e-05
	0.07604	9.015e-06	0.07604	1.657e-05	0.07594	2.351e-05	0.07594	2.955e-05	0.07594	3.504e-05	0.07594	4.074e-05	0.07594	4.446e-05	0.07594	4.84e-05	0.07604	5.152e-05	0.07594	5.402e-05	0.07594	5.739e-05	0.07594	5.92e-05	0.07604	6.081e-05	0.07584	6.642e-05
	0.07814	9.121e-06	0.07804	1.641e-05	0.07804	2.428e-05	0.07794	2.999e-05	0.07804	3.587e-05	0.07804	4.108e-05	0.07794	4.459e-05	0.07794	4.919e-05	0.07804	5.228e-05	0.07794	5.484e-05	0.07794	5.794e-05	0.07804	6.016e-05	0.07794	6.156e-05	0.07804	6.726e-05
	0.08014	9.229e-06	0.08004	1.685e-05	0.07994	2.391e-05	0.08004	2.977e-05	0.08004	3.594e-05	0.07994	4.099e-05	0.07994	4.507e-05	0.08004	5.001e-05	0.08004	5.315e-05	0.07994	5.546e-05	0.07994	5.866e-05	0.07994	6.12e-05	0.07984	6.243e-05	0.08004	6.867e-05
	0.08204	9.34e-06	0.08204	1.737e-05	0.08194	2.465e-05	0.08194	3.06e-05	0.08194	3.591e-05	0.08194	4.14e-05	0.08204	4.589e-05	0.08204	5.054e-05	0.08194	5.379e-05	0.08204	5.58e-05	0.08194	5.955e-05	0.08194	6.207e-05	0.08194	6.343e-05	0.08194	6.982e-05
	0.08404	9.452e-06	0.08404	1.725e-05	0.08394	2.429e-05	0.08404	3.056e-05	0.08394	3.674e-05	0.08404	4.225e-05	0.08404	4.657e-05	0.08394	5.077e-05	0.08414	5.412e-05	0.08404	5.622e-05	0.08384	6.044e-05	0.08404	6.273e-05	0.08394	6.448e-05	0.08414	7.087e-05
	0.08604	9.567e-06	0.08604	1.707e-05	0.08604	2.508e-05	0.08604	3.064e-05	0.08604	3.715e-05	0.08604	4.26e-05	0.08594	4.671e-05	0.08594	5.097e-05	0.08594	5.437e-05	0.08594	5.687e-05	0.08604	6.125e-05	0.08584	6.328e-05	0.08594	6.545e-05	0.08614	7.177e-05
	0.08814	9.684e-06	0.08804	1.762e-05	0.08804	2.473e-05	0.08794	3.147e-05	0.08794	3.698e-05	0.08804	4.253e-05	0.08804	4.688e-05	0.08794	5.166e-05	0.08804	5.485e-05	0.08794	5.773e-05	0.08794	6.18e-05	0.08804	6.379e-05	0.08784	6.627e-05	0.08804	7.265e-05
	0.09014	9.804e-06	0.09004	1.813e-05	0.08994	2.555e-05	0.08994	3.12e-05	0.09004	3.757e-05	0.08994	4.294e-05	0.09004	4.739e-05	0.08984	5.256e-05	0.09004	5.565e-05	0.08994	5.867e-05	0.08984	6.229e-05	0.08994	6.446e-05	0.09004	6.694e-05	0.09014	7.335e-05
	0.09204	9.925e-06	0.09204	1.795e-05	0.09194	2.521e-05	0.09204	3.183e-05	0.09204	3.829e-05	0.09184	4.38e-05	0.09194	4.822e-05	0.09194	5.326e-05	0.09204	5.649e-05	0.09204	5.937e-05	0.09184	6.268e-05	0.09184	6.529e-05	0.09194	6.795e-05	0.09204	7.395e-05
	0.09404	1.005e-05	0.09394	1.777e-05	0.09394	2.603e-05	0.09394	3.223e-05	0.09394	3.819e-05	0.09394	4.417e-05	0.09394	4.872e-05	0.09394	5.361e-05	0.09404	5.722e-05	0.09394	5.985e-05	0.09394	6.337e-05	0.09384	6.629e-05	0.09414	6.86e-05	0.09394	7.467e-05
	0.09604	1.017e-05	0.09604	1.824e-05	0.09604	2.564e-05	0.09604	3.197e-05	0.09604	3.845e-05	0.09604	4.411e-05	0.09604	4.877e-05	0.09594	5.38e-05	0.09594	5.758e-05	0.09594	6.015e-05	0.09594	6.421e-05	0.09594	6.73e-05	0.09604	6.935e-05	0.09614	7.545e-05
	0.09804	1.03e-05	0.09804	1.877e-05	0.09794	2.65e-05	0.09804	3.282e-05	0.09804	3.927e-05	0.09794	4.452e-05	0.09794	4.898e-05	0.09794	5.438e-05	0.09794	5.785e-05	0.09794	6.068e-05	0.09784	6.516e-05	0.09804	6.857e-05	0.09794	7.017e-05	0.09804	7.637e-05
	0.1	1.043e-05	0.09994	1.862e-05	0.1	2.612e-05	0.1	3.284e-05	0.09984	3.942e-05	0.1	4.534e-05	0.1	4.97e-05	0.09994	5.532e-05	0.1	5.825e-05	0.09994	6.134e-05	0.09984	6.602e-05	0.1	6.922e-05	0.1	7.12e-05	0.09994	7.747e-05
	0.1019	1.056e-05	0.102	1.857e-05	0.102	2.693e-05	0.102	3.302e-05	0.102	3.938e-05	0.1019	4.57e-05	0.102	5.047e-05	0.102	5.61e-05	0.1019	5.906e-05	0.1019	6.23e-05	0.1019	6.673e-05	0.102	6.975e-05	0.102	7.225e-05	0.102	7.85e-05
	0.1041	1.069e-05	0.104	1.904e-05	0.1039	2.665e-05	0.1039	3.388e-05	0.1039	4.013e-05	0.1039	4.566e-05	0.1039	5.084e-05	0.1039	5.654e-05	0.1039	5.99e-05	0.1038	6.314e-05	0.104	6.762e-05	0.104	7.025e-05	0.104	7.307e-05	0.104	7.947e-05
	0.106	1.083e-05	0.106	1.949e-05	0.1059	2.748e-05	0.1059	3.356e-05	0.1059	4.066e-05	0.1059	4.612e-05	0.1059	5.094e-05	0.1059	5.669e-05	0.1059	6.061e-05	0.1059	6.381e-05	0.106	6.802e-05	0.1061	7.095e-05	0.1061	7.392e-05	0.106	8.027e-05
	0.1079	1.097e-05	0.1079	1.941e-05	0.108	2.726e-05	0.1079	3.42e-05	0.108	4.052e-05	0.1078	4.696e-05	0.108	5.127e-05	0.1078	5.705e-05	0.108	6.094e-05	0.1078	6.417e-05	0.108	6.862e-05	0.108	7.182e-05	0.108	7.455e-05	0.108	8.092e-05
	0.11	1.112e-05	0.11	1.936e-05	0.1098	2.807e-05	0.1099	3.468e-05	0.1099	4.102e-05	0.1098	4.734e-05	0.1099	5.212e-05	0.1099	5.785e-05	0.1099	6.122e-05	0.1098	6.458e-05	0.11	6.932e-05	0.1099	7.282e-05	0.11	7.512e-05	0.11	8.155e-05
	0.112	1.126e-05	0.112	1.99e-05	0.1121	2.781e-05	0.1119	3.447e-05	0.112	4.178e-05	0.1119	4.73e-05	0.1119	5.286e-05	0.112	5.866e-05	0.1119	6.162e-05	0.1119	6.513e-05	0.112	7.027e-05	0.112	7.382e-05	0.112	7.575e-05	0.1119	8.217e-05
	0.114	1.141e-05	0.114	2.034e-05	0.114	2.861e-05	0.114	3.54e-05	0.114	4.178e-05	0.1139	4.78e-05	0.1139	5.313e-05	0.1139	5.921e-05	0.1139	6.236e-05	0.1138	6.605e-05	0.1139	7.115e-05	0.114	7.467e-05	0.1139	7.647e-05	0.1141	8.297e-05
	0.116	1.157e-05	0.116	2.017e-05	0.1159	2.836e-05	0.116	3.537e-05	0.116	4.193e-05	0.1159	4.865e-05	0.116	5.325e-05	0.1159	5.931e-05	0.1159	6.321e-05	0.1159	6.695e-05	0.116	7.187e-05	0.116	7.535e-05	0.116	7.742e-05	0.116	8.39e-05
	0.118	1.172e-05	0.118	2.02e-05	0.118	2.913e-05	0.1179	3.558e-05	0.1179	4.279e-05	0.1179	4.9e-05	0.1179	5.382e-05	0.1179	5.968e-05	0.1178	6.386e-05	0.118	6.825e-05	0.118	7.242e-05	0.118	7.582e-05	0.118	7.842e-05	0.1179	8.495e-05
	0.12	1.188e-05	0.12	2.071e-05	0.1199	2.889e-05	0.12	3.645e-05	0.12	4.311e-05	0.12	4.894e-05	0.1199	5.472e-05	0.1199	6.03e-05	0.1199	6.429e-05	0.1199	6.872e-05	0.12	7.28e-05	0.12	7.637e-05	0.12	7.937e-05	0.12	8.597e-05
	0.122	1.204e-05	0.122	2.119e-05	0.1219	2.958e-05	0.122	3.614e-05	0.1219	4.308e-05	0.1219	4.948e-05	0.1218	5.535e-05	0.1219	6.117e-05	0.1219	6.455e-05	0.122	6.91e-05	0.1221	7.33e-05	0.122	7.707e-05	0.122	8.03e-05	0.1221	8.695e-05
	0.124	1.221e-05	0.124	2.105e-05	0.124	2.938e-05	0.1238	3.669e-05	0.1239	4.379e-05	0.1239	5.037e-05	0.1239	5.549e-05	0.1239	6.191e-05	0.1239	6.501e-05	0.124	6.95e-05	0.124	7.392e-05	0.124	7.8e-05	0.1239	8.095e-05	0.124	8.782e-05
	0.126	1.238e-05	0.1259	2.106e-05	0.1258	3.015e-05	0.1259	3.708e-05	0.1259	4.446e-05	0.1259	5.075e-05	0.1258	5.571e-05	0.1259	6.218e-05	0.1259	6.577e-05	0.1259	7.02e-05	0.126	7.485e-05	0.1261	7.905e-05	0.126	8.152e-05	0.126	8.847e-05
	0.128	1.255e-05	0.128	2.168e-05	0.1279	3.003e-05	0.128	3.693e-05	0.128	4.44e-05	0.1279	5.074e-05	0.1279	5.637e-05	0.1279	6.245e-05	0.128	6.672e-05	0.128	7.112e-05	0.128	7.58e-05	0.128	8.002e-05	0.128	8.212e-05	0.128	8.92e-05
	0.13	1.273e-05	0.13	2.209e-05	0.1299	3.076e-05	0.1299	3.786e-05	0.1299	4.481e-05	0.1298	5.129e-05	0.1299	5.721e-05	0.13	6.305e-05	0.13	6.785e-05	0.13	7.202e-05	0.13	7.662e-05	0.13	8.092e-05	0.13	8.275e-05	0.13	8.987e-05
	0.132	1.292e-05	0.1319	2.196e-05	0.132	3.062e-05	0.1319	3.791e-05	0.132	4.568e-05	0.1319	5.219e-05	0.1318	5.772e-05	0.1319	6.4e-05	0.132	6.837e-05	0.132	7.27e-05	0.132	7.725e-05	0.132	8.152e-05	0.132	8.352e-05	0.1321	9.065e-05
	0.1341	1.311e-05	0.134	2.199e-05	0.134	3.132e-05	0.134	3.819e-05	0.134	4.578e-05	0.1339	5.267e-05	0.134	5.779e-05	0.1338	6.481e-05	0.1341	6.865e-05	0.134	7.317e-05	0.1341	7.772e-05	0.134	8.202e-05	0.134	8.452e-05	0.134	9.16e-05
	0.136	1.331e-05	0.136	2.265e-05	0.136	3.118e-05	0.1359	3.911e-05	0.1359	4.593e-05	0.1359	5.268e-05	0.1359	5.811e-05	0.1359	6.526e-05	0.136	6.915e-05	0.136	7.35e-05	0.136	7.815e-05	0.136	8.265e-05	0.136	8.55e-05	0.1359	9.27e-05
	0.138	1.351e-05	0.138	2.32e-05	0.138	3.191e-05	0.1379	3.891e-05	0.1379	4.684e-05	0.1379	5.325e-05	0.1379	5.897e-05	0.1379	6.551e-05	0.138	6.987e-05	0.138	7.405e-05	0.138	7.867e-05	0.138	8.335e-05	0.138	8.65e-05	0.138	9.372e-05
	0.14	1.372e-05	0.14	2.308e-05	0.1399	3.182e-05	0.1399	3.965e-05	0.1399	4.73e-05	0.1399	5.418e-05	0.14	5.977e-05	0.1398	6.598e-05	0.14	7.08e-05	0.14	7.492e-05	0.14	7.957e-05	0.1399	8.43e-05	0.14	8.737e-05	0.1401	9.482e-05
	0.142	1.394e-05	0.1419	2.311e-05	0.1419	3.251e-05	0.1418	4.016e-05	0.1419	4.726e-05	0.1418	5.462e-05	0.1419	6.019e-05	0.142	6.687e-05	0.142	7.155e-05	0.142	7.582e-05	0.142	8.047e-05	0.142	8.527e-05	0.142	8.802e-05	0.142	9.575e-05
	0.144	1.415e-05	0.144	2.38e-05	0.144	3.251e-05	0.1439	3.997e-05	0.1439	4.803e-05	0.144	5.467e-05	0.1439	6.037e-05	0.144	6.822e-05	0.144	7.205e-05	0.1439	7.667e-05	0.144	8.145e-05	0.144	8.635e-05	0.144	8.865e-05	0.144	9.647e-05
	0.1461	1.438e-05	0.1459	2.428e-05	0.1459	3.308e-05	0.146	4.093e-05	0.1459	4.885e-05	0.1459	5.524e-05	0.1459	6.087e-05	0.146	6.872e-05	0.146	7.23e-05	0.146	7.722e-05	0.146	8.215e-05	0.146	8.717e-05	0.146	8.925e-05	0.146	9.72e-05
	0.148	1.461e-05	0.148	2.418e-05	0.148	3.318e-05	0.1479	4.097e-05	0.1478	4.879e-05	0.1479	5.615e-05	0.1479	6.177e-05	0.1481	6.892e-05	0.148	7.277e-05	0.148	7.762e-05	0.148	8.265e-05	0.148	8.775e-05	0.148	9e-05	0.1479	9.787e-05
	0.1501	1.484e-05	0.1499	2.422e-05	0.1499	3.368e-05	0.15	4.125e-05	0.1499	4.92e-05	0.1499	5.652e-05	0.1499	6.26e-05	0.15	6.92e-05	0.15	7.34e-05	0.1499	7.797e-05	0.15	8.312e-05	0.15	8.832e-05	0.1499	9.082e-05	0.15	9.867e-05
	0.152	1.508e-05	0.152	2.499e-05	0.152	3.383e-05	0.152	4.212e-05	0.152	5.015e-05	0.1519	5.661e-05	0.1519	6.285e-05	0.152	6.995e-05	0.152	7.432e-05	0.1519	7.867e-05	0.152	8.362e-05	0.1519	8.892e-05	0.1519	9.187e-05	0.152	9.965e-05
	0.154	1.532e-05	0.1539	2.541e-05	0.1539	3.448e-05	0.1539	4.188e-05	0.154	5.032e-05	0.1539	5.721e-05	0.1539	6.306e-05	0.154	7.087e-05	0.154	7.51e-05	0.154	7.952e-05	0.154	8.435e-05	0.154	8.967e-05	0.154	9.292e-05	0.1539	0.0001007
	0.156	1.557e-05	0.1559	2.528e-05	0.1559	3.46e-05	0.1559	4.259e-05	0.1558	5.038e-05	0.1559	5.817e-05	0.1559	6.376e-05	0.156	7.15e-05	0.156	7.557e-05	0.1559	8.055e-05	0.156	8.53e-05	0.156	9.07e-05	0.1561	9.395e-05	0.1561	0.0001017
	0.158	1.582e-05	0.158	2.537e-05	0.1579	3.526e-05	0.1579	4.312e-05	0.1579	5.129e-05	0.1579	5.855e-05	0.1578	6.472e-05	0.1579	7.172e-05	0.158	7.59e-05	0.158	8.135e-05	0.158	8.632e-05	0.158	9.172e-05	0.158	9.477e-05	0.158	0.0001029
	0.16	1.607e-05	0.1599	2.603e-05	0.1599	3.539e-05	0.1598	4.308e-05	0.1599	5.193e-05	0.1598	5.864e-05	0.1598	6.532e-05	0.16	7.202e-05	0.16	7.627e-05	0.16	8.19e-05	0.16	8.72e-05	0.16	9.275e-05	0.16	9.552e-05	0.16	0.0001038
	0.162	1.633e-05	0.1619	2.66e-05	0.1618	3.595e-05	0.1619	4.415e-05	0.1619	5.191e-05	0.1619	5.931e-05	0.1618	6.555e-05	0.162	7.265e-05	0.162	7.7e-05	0.1619	8.23e-05	0.1619	8.78e-05	0.162	9.355e-05	0.1621	9.615e-05	0.162	0.0001045
	0.164	1.659e-05	0.164	2.659e-05	0.1639	3.625e-05	0.164	4.425e-05	0.164	5.263e-05	0.1639	6.035e-05	0.1638	6.589e-05	0.1639	7.365e-05	0.164	7.79e-05	0.164	8.292e-05	0.164	8.83e-05	0.1639	9.415e-05	0.1638	9.68e-05	0.164	0.0001053
	0.166	1.685e-05	0.1659	2.678e-05	0.1659	3.668e-05	0.1659	4.457e-05	0.1658	5.353e-05	0.1658	6.078e-05	0.1659	6.669e-05	0.166	7.447e-05	0.166	7.882e-05	0.166	8.372e-05	0.166	8.887e-05	0.166	9.475e-05	0.166	9.76e-05	0.166	0.000106
	0.1679	1.712e-05	0.1679	2.754e-05	0.1679	3.7e-05	0.1679	4.55e-05	0.1678	5.356e-05	0.1678	6.089e-05	0.1679	6.812e-05	0.168	7.497e-05	0.1679	7.935e-05	0.1679	8.482e-05	0.168	8.957e-05	0.168	9.54e-05	0.168	9.855e-05	0.1679	0.0001068
	0.17	1.74e-05	0.1699	2.798e-05	0.1698	3.748e-05	0.17	4.534e-05	0.1699	5.388e-05	0.1699	6.156e-05	0.17	6.86e-05	0.1699	7.532e-05	0.17	7.975e-05	0.17	8.582e-05	0.17	9.05e-05	0.1699	9.622e-05	0.1699	9.962e-05	0.17	0.0001078
	0.1719	1.769e-05	0.172	2.791e-05	0.1718	3.768e-05	0.1718	4.615e-05	0.1718	5.483e-05	0.1718	6.259e-05	0.172	6.872e-05	0.172	7.587e-05	0.1719	8.017e-05	0.1719	8.662e-05	0.172	9.152e-05	0.172	9.725e-05	0.1719	0.0001007	0.1719	0.0001088
	0.174	1.799e-05	0.1739	2.815e-05	0.1738	3.82e-05	0.1739	4.667e-05	0.174	5.511e-05	0.1739	6.304e-05	0.1739	6.915e-05	0.174	7.697e-05	0.174	8.102e-05	0.1739	8.712e-05	0.174	9.247e-05	0.174	9.84e-05	0.174	0.0001017	0.174	0.00011
	0.1759	1.83e-05	0.1759	2.897e-05	0.1759	3.848e-05	0.1759	4.667e-05	0.1758	5.515e-05	0.1758	6.314e-05	0.176	7.002e-05	0.1759	7.792e-05	0.176	8.2e-05	0.176	8.762e-05	0.176	9.332e-05	0.1759	9.937e-05	0.1759	0.0001026	0.176	0.0001112
	0.178	1.862e-05	0.1779	2.941e-05	0.1779	3.896e-05	0.1778	4.779e-05	0.1778	5.606e-05	0.1778	6.384e-05	0.1779	7.087e-05	0.178	7.86e-05	0.1779	8.295e-05	0.178	8.835e-05	0.178	9.39e-05	0.178	0.0001003	0.1779	0.0001033	0.1779	0.0001121
	0.18	1.895e-05	0.1799	2.931e-05	0.1798	3.942e-05	0.1798	4.799e-05	0.18	5.681e-05	0.1798	6.482e-05	0.18	7.125e-05	0.1801	7.897e-05	0.18	8.357e-05	0.1799	8.932e-05	0.18	9.442e-05	0.18	0.0001009	0.18	0.0001039	0.1801	0.000113
	0.182	1.928e-05	0.1819	2.959e-05	0.1818	3.985e-05	0.1819	4.842e-05	0.1819	5.681e-05	0.1818	6.528e-05	0.182	7.147e-05	0.182	7.947e-05	0.182	8.402e-05	0.182	9.042e-05	0.182	9.507e-05	0.182	0.0001016	0.1819	0.0001047	0.182	0.0001138
	0.1839	1.963e-05	0.184	3.038e-05	0.1839	4.034e-05	0.1838	4.94e-05	0.1838	5.749e-05	0.1838	6.542e-05	0.184	7.21e-05	0.184	8.045e-05	0.184	8.45e-05	0.1839	9.135e-05	0.184	9.59e-05	0.184	0.0001024	0.1839	0.0001055	0.1838	0.0001145
	0.1859	1.999e-05	0.1859	3.086e-05	0.1859	4.071e-05	0.1858	4.926e-05	0.1859	5.843e-05	0.1858	6.615e-05	0.1859	7.31e-05	0.186	8.15e-05	0.186	8.53e-05	0.186	9.202e-05	0.186	9.692e-05	0.186	0.0001033	0.186	0.0001065	0.1861	0.0001154
	0.1879	2.036e-05	0.1879	3.087e-05	0.1879	4.122e-05	0.1878	5.011e-05	0.1879	5.862e-05	0.1878	6.713e-05	0.188	7.392e-05	0.1879	8.225e-05	0.188	8.635e-05	0.188	9.25e-05	0.188	9.792e-05	0.188	0.0001045	0.188	0.0001076	0.188	0.0001163
	0.19	2.073e-05	0.1899	3.124e-05	0.1899	4.159e-05	0.1899	5.074e-05	0.1898	5.891e-05	0.1899	6.805e-05	0.1899	7.425e-05	0.19	8.26e-05	0.1899	8.727e-05	0.19	9.312e-05	0.19	9.892e-05	0.19	0.0001057	0.19	0.0001088	0.1899	0.0001174
	0.1919	2.112e-05	0.1919	3.218e-05	0.1919	4.221e-05	0.1918	5.076e-05	0.1919	5.998e-05	0.1919	6.817e-05	0.192	7.465e-05	0.192	8.295e-05	0.1919	8.802e-05	0.1919	9.397e-05	0.192	9.957e-05	0.1919	0.0001068	0.192	0.0001098	0.192	0.0001187
	0.194	2.151e-05	0.1939	3.256e-05	0.1938	4.254e-05	0.194	5.191e-05	0.1939	6.046e-05	0.1939	6.897e-05	0.1939	7.557e-05	0.194	8.377e-05	0.194	8.84e-05	0.194	9.507e-05	0.1939	0.0001001	0.194	0.0001076	0.1939	0.0001106	0.194	0.0001199
	0.196	2.192e-05	0.1959	3.25e-05	0.1958	4.317e-05	0.1958	5.204e-05	0.1959	6.052e-05	0.1959	7.007e-05	0.196	7.665e-05	0.196	8.477e-05	0.196	8.892e-05	0.196	9.62e-05	0.196	0.0001007	0.196	0.0001085	0.1959	0.0001114	0.1959	0.0001209
	0.1979	2.235e-05	0.1979	3.295e-05	0.1979	4.353e-05	0.1979	5.255e-05	0.1979	6.144e-05	0.198	7.055e-05	0.198	7.732e-05	0.198	8.557e-05	0.1979	8.962e-05	0.198	9.707e-05	0.1978	0.0001015	0.1979	0.0001091	0.1979	0.0001121	0.198	0.000122
	0.1999	2.278e-05	0.1999	3.391e-05	0.1999	4.414e-05	0.1999	5.357e-05	0.1999	6.235e-05	0.1999	7.075e-05	0.1999	7.767e-05	0.1999	8.6e-05	0.2	9.07e-05	0.1999	9.772e-05	0.2	0.0001025	0.1999	0.00011	0.1999	0.0001129	0.2	0.0001228
	0.2019	2.323e-05	0.2019	3.445e-05	0.2019	4.442e-05	0.2018	5.349e-05	0.2018	6.249e-05	0.202	7.155e-05	0.2019	7.815e-05	0.2019	8.632e-05	0.202	9.175e-05	0.202	9.83e-05	0.202	0.0001036	0.202	0.0001109	0.2019	0.0001138	0.2019	0.0001236
	0.2039	2.369e-05	0.2038	3.44e-05	0.2038	4.516e-05	0.2038	5.446e-05	0.2038	6.316e-05	0.2039	7.265e-05	0.2039	7.917e-05	0.204	8.707e-05	0.204	9.25e-05	0.2039	9.902e-05	0.2039	0.0001046	0.204	0.0001122	0.2039	0.0001149	0.2039	0.0001245
	0.206	2.417e-05	0.2059	3.482e-05	0.2058	4.54e-05	0.2058	5.517e-05	0.2059	6.438e-05	0.2059	7.302e-05	0.2059	8.022e-05	0.2059	8.81e-05	0.206	9.305e-05	0.2059	0.0001001	0.206	0.0001054	0.2059	0.0001133	0.206	0.0001161	0.2059	0.0001255
	0.208	2.465e-05	0.2079	3.582e-05	0.2078	4.636e-05	0.2078	5.527e-05	0.2078	6.477e-05	0.2078	7.315e-05	0.2079	8.085e-05	0.2079	8.912e-05	0.208	9.357e-05	0.2079	0.0001012	0.2079	0.0001061	0.208	0.0001143	0.208	0.0001173	0.2079	0.0001266
	0.21	2.515e-05	0.2098	3.636e-05	0.2098	4.669e-05	0.2098	5.654e-05	0.2098	6.514e-05	0.21	7.39e-05	0.21	8.11e-05	0.21	8.982e-05	0.21	9.44e-05	0.2099	0.0001023	0.2099	0.0001067	0.2099	0.0001153	0.2099	0.0001183	0.21	0.0001278
	0.2119	2.567e-05	0.212	3.649e-05	0.2118	4.756e-05	0.2118	5.674e-05	0.2119	6.628e-05	0.2119	7.5e-05	0.2119	8.18e-05	0.2119	9.02e-05	0.212	9.552e-05	0.2119	0.000103	0.212	0.0001074	0.2119	0.0001159	0.2119	0.0001191	0.2121	0.0001291
	0.2139	2.62e-05	0.2139	3.704e-05	0.2138	4.785e-05	0.2138	5.718e-05	0.2138	6.69e-05	0.2138	7.547e-05	0.214	8.295e-05	0.2139	9.09e-05	0.214	9.667e-05	0.2139	0.0001036	0.214	0.0001084	0.214	0.0001166	0.214	0.0001199	0.2139	0.0001301
	0.2159	2.675e-05	0.2159	3.804e-05	0.2158	4.877e-05	0.2159	5.823e-05	0.216	6.75e-05	0.216	7.577e-05	0.2159	8.397e-05	0.2159	9.205e-05	0.2159	9.752e-05	0.2159	0.0001042	0.2158	0.0001095	0.216	0.0001174	0.2159	0.0001206	0.216	0.0001312
	0.2179	2.732e-05	0.2179	3.857e-05	0.2178	4.906e-05	0.2179	5.823e-05	0.2179	6.832e-05	0.218	7.66e-05	0.218	8.44e-05	0.218	9.325e-05	0.2179	9.815e-05	0.218	0.0001051	0.2179	0.0001106	0.218	0.0001183	0.2179	0.0001215	0.2181	0.0001321
	0.22	2.791e-05	0.22	3.867e-05	0.2198	5.007e-05	0.2197	5.922e-05	0.2199	6.925e-05	0.2199	7.78e-05	0.22	8.487e-05	0.22	9.41e-05	0.22	9.872e-05	0.2199	0.0001061	0.2199	0.0001115	0.2199	0.0001195	0.2199	0.0001224	0.2199	0.0001328
	0.2219	2.852e-05	0.2218	3.938e-05	0.2218	5.034e-05	0.2218	5.997e-05	0.2219	6.937e-05	0.2219	7.842e-05	0.2219	8.575e-05	0.2219	9.457e-05	0.222	9.957e-05	0.2219	0.0001073	0.2219	0.0001123	0.2219	0.0001206	0.2219	0.0001236	0.2218	0.0001337
	0.2239	2.915e-05	0.2239	4.047e-05	0.2239	5.142e-05	0.2238	6.015e-05	0.2239	6.995e-05	0.2239	7.872e-05	0.224	8.687e-05	0.2239	9.522e-05	0.2239	0.0001007	0.224	0.0001083	0.224	0.0001129	0.2239	0.0001218	0.2239	0.0001248	0.224	0.0001347
	0.2259	2.98e-05	0.2259	4.106e-05	0.2258	5.166e-05	0.2258	6.151e-05	0.2259	7.11e-05	0.2259	7.975e-05	0.2259	8.777e-05	0.2259	9.61e-05	0.226	0.0001018	0.2259	0.000109	0.226	0.0001136	0.226	0.0001226	0.2259	0.0001259	0.2259	0.0001357
	0.2279	3.047e-05	0.2279	4.121e-05	0.2277	5.275e-05	0.2278	6.188e-05	0.228	7.157e-05	0.2279	8.095e-05	0.228	8.817e-05	0.2279	9.727e-05	0.2279	0.0001027	0.2279	0.0001096	0.2279	0.0001146	0.2279	0.0001234	0.228	0.0001269	0.228	0.000137
	0.23	3.116e-05	0.23	4.178e-05	0.2298	5.291e-05	0.2298	6.255e-05	0.2299	7.19e-05	0.23	8.152e-05	0.2299	8.865e-05	0.2299	9.822e-05	0.23	0.0001032	0.23	0.0001104	0.23	0.0001157	0.2299	0.0001241	0.2299	0.0001278	0.23	0.0001382
	0.2319	3.188e-05	0.2319	4.291e-05	0.2318	5.398e-05	0.2318	6.377e-05	0.2318	7.307e-05	0.2318	8.185e-05	0.2319	8.97e-05	0.232	9.867e-05	0.232	0.0001037	0.232	0.0001114	0.2319	0.0001169	0.232	0.000125	0.2318	0.0001286	0.2319	0.0001393
	0.2339	3.262e-05	0.2338	4.351e-05	0.2338	5.417e-05	0.2338	6.388e-05	0.2339	7.397e-05	0.234	8.282e-05	0.2339	9.087e-05	0.234	9.92e-05	0.234	0.0001045	0.2338	0.0001127	0.2339	0.0001179	0.234	0.0001261	0.2339	0.0001293	0.234	0.0001404
	0.236	3.338e-05	0.2358	4.383e-05	0.2358	5.53e-05	0.2358	6.495e-05	0.2359	7.417e-05	0.236	8.4e-05	0.236	9.157e-05	0.2359	0.0001	0.236	0.0001056	0.2359	0.0001139	0.236	0.0001189	0.236	0.0001273	0.2359	0.0001303	0.2359	0.0001413
	0.2379	3.418e-05	0.2378	4.475e-05	0.2378	5.551e-05	0.2378	6.579e-05	0.2379	7.517e-05	0.2378	8.45e-05	0.2379	9.202e-05	0.238	0.0001012	0.238	0.0001066	0.2379	0.0001149	0.2379	0.0001196	0.238	0.0001285	0.2379	0.0001314	0.2379	0.0001421
	0.2399	3.501e-05	0.2398	4.611e-05	0.2399	5.682e-05	0.2398	6.605e-05	0.24	7.64e-05	0.24	8.48e-05	0.24	9.272e-05	0.2399	0.0001023	0.2399	0.0001075	0.2399	0.0001156	0.24	0.0001203	0.2399	0.0001296	0.2398	0.0001326	0.24	0.000143
	0.2419	3.586e-05	0.2419	4.698e-05	0.2418	5.713e-05	0.2418	6.748e-05	0.2419	7.677e-05	0.2419	8.577e-05	0.2419	9.395e-05	0.2418	0.000103	0.2419	0.000108	0.2419	0.0001164	0.242	0.0001212	0.2419	0.0001305	0.2419	0.0001339	0.242	0.000144
	0.2439	3.675e-05	0.2439	4.73e-05	0.2438	5.852e-05	0.2438	6.832e-05	0.2439	7.745e-05	0.2438	8.697e-05	0.2439	9.502e-05	0.2439	0.0001036	0.2439	0.0001086	0.244	0.0001172	0.2439	0.0001224	0.2439	0.0001312	0.244	0.000135	0.2439	0.0001451
	0.2458	3.766e-05	0.2459	4.809e-05	0.2458	5.874e-05	0.2459	6.9e-05	0.2459	7.887e-05	0.2459	8.76e-05	0.246	9.572e-05	0.2459	0.0001044	0.246	0.0001094	0.2459	0.0001185	0.2459	0.0001237	0.2459	0.000132	0.2459	0.0001361	0.2459	0.0001464
	0.2478	3.861e-05	0.2478	4.932e-05	0.2478	6.016e-05	0.248	7.032e-05	0.248	7.96e-05	0.2479	8.802e-05	0.2479	9.62e-05	0.2478	0.0001057	0.2479	0.0001106	0.2479	0.0001197	0.2479	0.0001249	0.2479	0.000133	0.2479	0.000137	0.248	0.0001477
	0.2499	3.959e-05	0.2499	5.021e-05	0.2498	6.028e-05	0.25	7.055e-05	0.25	7.997e-05	0.2498	8.91e-05	0.25	9.7e-05	0.25	0.000107	0.25	0.0001118	0.25	0.0001209	0.2499	0.000126	0.25	0.0001342	0.2499	0.0001378	0.2499	0.0001489
	0.2519	4.059e-05	0.2519	5.082e-05	0.2518	6.158e-05	0.252	7.177e-05	0.2519	8.12e-05	0.252	9.045e-05	0.2518	9.825e-05	0.2519	0.0001078	0.2519	0.0001129	0.2519	0.0001217	0.2519	0.0001268	0.2519	0.0001355	0.2519	0.0001387	0.2519	0.00015
	0.2539	4.163e-05	0.2538	5.189e-05	0.2537	6.183e-05	0.2539	7.267e-05	0.2538	8.235e-05	0.254	9.117e-05	0.2538	9.925e-05	0.2538	0.0001084	0.2539	0.0001136	0.2538	0.0001224	0.2538	0.0001275	0.2539	0.0001367	0.2539	0.0001396	0.254	0.000151
	0.2559	4.269e-05	0.2559	5.319e-05	0.2559	6.341e-05	0.256	7.307e-05	0.2559	8.267e-05	0.2559	9.172e-05	0.2559	9.975e-05	0.2559	0.0001091	0.2559	0.0001143	0.2559	0.0001232	0.2559	0.0001284	0.256	0.0001379	0.2559	0.0001408	0.256	0.0001519
	0.2578	4.379e-05	0.2577	5.386e-05	0.2578	6.369e-05	0.2579	7.467e-05	0.258	8.365e-05	0.258	9.285e-05	0.258	0.0001003	0.2579	0.0001102	0.2579	0.0001152	0.2577	0.0001242	0.2578	0.0001294	0.2579	0.0001388	0.2578	0.0001421	0.258	0.0001529
	0.2599	4.492e-05	0.2598	5.436e-05	0.2598	6.532e-05	0.2599	7.532e-05	0.26	8.495e-05	0.26	9.415e-05	0.2599	0.0001013	0.2599	0.0001115	0.2599	0.0001165	0.2599	0.0001254	0.2599	0.0001306	0.2598	0.0001398	0.2599	0.0001433	0.26	0.0001541
	0.2619	4.608e-05	0.2618	5.567e-05	0.2618	6.56e-05	0.2619	7.632e-05	0.2619	8.56e-05	0.2618	9.482e-05	0.2619	0.0001026	0.2619	0.0001125	0.2618	0.0001178	0.2619	0.0001267	0.2619	0.0001319	0.2619	0.0001406	0.2619	0.0001445	0.2618	0.0001551
	0.2638	4.726e-05	0.2638	5.716e-05	0.2637	6.725e-05	0.2639	7.782e-05	0.2639	8.625e-05	0.2638	9.54e-05	0.264	0.0001036	0.2639	0.0001132	0.2639	0.0001189	0.2638	0.0001277	0.2639	0.0001331	0.2639	0.0001416	0.2639	0.0001455	0.2639	0.0001565
	0.2659	4.848e-05	0.2658	5.797e-05	0.2659	6.807e-05	0.2659	7.817e-05	0.266	8.775e-05	0.2659	9.657e-05	0.2659	0.0001042	0.2659	0.0001138	0.2659	0.0001197	0.2659	0.0001284	0.266	0.000134	0.2659	0.0001429	0.2659	0.0001464	0.2659	0.0001579
	0.2678	4.972e-05	0.2678	5.855e-05	0.2679	6.975e-05	0.2678	7.957e-05	0.2678	8.88e-05	0.2678	9.795e-05	0.2679	0.0001049	0.2679	0.0001149	0.2679	0.0001205	0.2678	0.0001292	0.2679	0.0001348	0.2678	0.0001442	0.2678	0.0001473	0.2679	0.0001593
	0.2698	5.1e-05	0.2698	5.98e-05	0.2699	7.007e-05	0.2699	8.057e-05	0.2699	8.937e-05	0.2699	9.872e-05	0.2698	0.0001063	0.2698	0.0001163	0.2699	0.0001214	0.2698	0.00013	0.2699	0.0001356	0.2699	0.0001456	0.2698	0.0001483	0.2699	0.0001606
	0.2718	5.23e-05	0.2718	6.159e-05	0.2719	7.187e-05	0.272	8.1e-05	0.2719	9.077e-05	0.2719	9.94e-05	0.2719	0.0001077	0.2719	0.0001174	0.2719	0.0001227	0.2719	0.0001312	0.2719	0.0001366	0.2719	0.0001467	0.2719	0.0001493	0.2719	0.0001616
	0.2738	5.364e-05	0.2738	6.278e-05	0.2738	7.222e-05	0.2739	8.257e-05	0.2738	9.225e-05	0.2739	0.0001008	0.2739	0.0001086	0.2738	0.0001183	0.2739	0.000124	0.2739	0.0001325	0.2738	0.0001379	0.2738	0.0001478	0.2739	0.0001507	0.2738	0.0001626
	0.2757	5.502e-05	0.2758	6.353e-05	0.2759	7.41e-05	0.2759	8.315e-05	0.2758	9.282e-05	0.276	0.0001022	0.2759	0.0001092	0.2758	0.0001191	0.2759	0.0001252	0.2758	0.0001338	0.2759	0.0001392	0.2758	0.0001486	0.2759	0.0001521	0.2759	0.0001637
	0.2778	5.644e-05	0.2778	6.483e-05	0.2778	7.457e-05	0.2779	8.427e-05	0.2779	9.387e-05	0.2778	0.0001031	0.2778	0.0001102	0.2778	0.0001201	0.2779	0.0001261	0.2778	0.0001348	0.2778	0.0001404	0.2778	0.0001495	0.2778	0.0001534	0.2779	0.0001647
	0.2798	5.789e-05	0.2798	6.65e-05	0.2799	7.635e-05	0.2799	8.592e-05	0.2799	9.54e-05	0.2798	0.0001038	0.2798	0.0001116	0.2799	0.0001216	0.2799	0.0001267	0.2798	0.0001356	0.28	0.0001414	0.2799	0.0001506	0.2799	0.0001547	0.2798	0.000166
	0.2819	5.938e-05	0.2817	6.778e-05	0.2819	7.69e-05	0.2819	8.652e-05	0.2819	9.62e-05	0.2819	0.0001051	0.282	0.0001129	0.2818	0.000123	0.2819	0.0001277	0.2819	0.0001364	0.2819	0.0001424	0.2818	0.0001519	0.2819	0.0001558	0.2818	0.0001674
	0.2838	6.091e-05	0.2839	6.917e-05	0.2839	7.877e-05	0.2839	8.817e-05	0.2839	9.687e-05	0.2839	0.0001066	0.2839	0.0001137	0.2838	0.0001241	0.2839	0.0001289	0.2839	0.0001376	0.2839	0.0001432	0.2839	0.0001533	0.2838	0.0001569	0.2839	0.0001688
	0.2858	6.248e-05	0.2859	7.08e-05	0.2859	7.935e-05	0.2858	8.94e-05	0.2859	9.847e-05	0.2859	0.0001075	0.2859	0.0001144	0.2859	0.000125	0.2859	0.0001303	0.2859	0.000139	0.2859	0.0001442	0.2859	0.0001547	0.2858	0.0001579	0.2858	0.0001703
	0.2878	6.409e-05	0.2879	7.26e-05	0.2878	8.132e-05	0.2879	9.015e-05	0.2879	9.972e-05	0.2879	0.0001082	0.288	0.0001155	0.2879	0.0001261	0.2879	0.0001316	0.2878	0.0001404	0.2879	0.0001454	0.2879	0.0001559	0.2878	0.000159	0.2879	0.0001716
	0.2897	6.573e-05	0.2898	7.377e-05	0.2899	8.192e-05	0.2899	9.205e-05	0.2899	0.0001004	0.2899	0.0001095	0.2899	0.0001171	0.2898	0.0001275	0.29	0.0001325	0.2899	0.0001416	0.2898	0.0001468	0.2898	0.000157	0.2898	0.0001603	0.2898	0.0001727
	0.2918	6.74e-05	0.2918	7.49e-05	0.2919	8.387e-05	0.2919	9.285e-05	0.2919	0.0001018	0.2919	0.0001111	0.2919	0.0001184	0.2919	0.0001291	0.292	0.0001333	0.2919	0.0001427	0.2919	0.0001482	0.2919	0.0001579	0.2919	0.0001618	0.2919	0.0001738
	0.2939	6.911e-05	0.2938	7.662e-05	0.2938	8.46e-05	0.2939	9.407e-05	0.2938	0.0001035	0.2938	0.0001121	0.2939	0.0001192	0.2939	0.0001304	0.2939	0.0001343	0.2938	0.0001435	0.2938	0.0001494	0.294	0.0001589	0.2939	0.0001632	0.2939	0.0001749
	0.2959	7.085e-05	0.2959	7.865e-05	0.2959	8.66e-05	0.2959	9.582e-05	0.2959	0.0001043	0.2959	0.000113	0.2958	0.0001202	0.2958	0.0001313	0.2959	0.0001357	0.2959	0.0001446	0.296	0.0001506	0.2958	0.0001601	0.2958	0.0001647	0.2959	0.0001759
	0.2979	7.261e-05	0.2979	8.005e-05	0.2979	8.745e-05	0.2979	9.647e-05	0.2979	0.0001053	0.2978	0.0001145	0.2979	0.0001216	0.298	0.0001322	0.2979	0.0001372	0.2978	0.0001457	0.2979	0.0001516	0.2978	0.0001614	0.298	0.000166	0.2979	0.0001771
	0.2999	7.44e-05	0.2999	8.107e-05	0.2999	8.935e-05	0.2998	9.835e-05	0.2999	0.000107	0.2998	0.0001161	0.2999	0.0001233	0.2999	0.0001336	0.2998	0.0001385	0.2998	0.0001472	0.2998	0.0001527	0.2998	0.0001628	0.2999	0.0001672	0.3	0.0001786
	0.3019	7.621e-05	0.3018	8.287e-05	0.3018	9.027e-05	0.3019	9.985e-05	0.3019	0.0001081	0.3019	0.0001172	0.3019	0.0001246	0.3019	0.0001351	0.3018	0.0001396	0.3018	0.0001486	0.3018	0.0001539	0.3018	0.0001643	0.3018	0.0001682	0.3018	0.0001801
	0.3039	7.803e-05	0.3039	8.502e-05	0.3039	9.247e-05	0.3038	0.0001008	0.3038	0.000109	0.3038	0.0001183	0.3039	0.0001255	0.304	0.0001366	0.3038	0.0001405	0.3038	0.0001497	0.3039	0.0001555	0.3039	0.0001655	0.3039	0.0001693	0.3038	0.0001816
	0.3059	7.987e-05	0.3059	8.66e-05	0.3059	9.34e-05	0.3059	0.0001029	0.3059	0.0001109	0.3059	0.0001198	0.3058	0.0001267	0.3058	0.0001376	0.3059	0.0001416	0.3059	0.0001507	0.3058	0.000157	0.3058	0.0001666	0.3058	0.0001706	0.3059	0.0001829
	0.3079	8.172e-05	0.3079	8.797e-05	0.3078	9.577e-05	0.3079	0.0001041	0.3079	0.0001124	0.3078	0.0001215	0.3079	0.0001284	0.3078	0.0001386	0.3079	0.0001431	0.3079	0.0001515	0.3079	0.0001584	0.3078	0.0001675	0.3078	0.000172	0.3079	0.0001842
	0.3099	8.358e-05	0.3098	9e-05	0.3098	9.675e-05	0.3098	0.0001056	0.3098	0.0001132	0.3098	0.0001227	0.3099	0.0001299	0.3099	0.0001399	0.3098	0.0001446	0.3098	0.0001527	0.3099	0.0001597	0.3099	0.0001686	0.3098	0.0001735	0.3098	0.0001853
	0.3119	8.545e-05	0.3118	9.215e-05	0.3118	9.887e-05	0.3119	0.0001076	0.3119	0.0001148	0.3119	0.0001238	0.3118	0.0001311	0.3118	0.0001415	0.3118	0.0001461	0.3118	0.0001542	0.3118	0.0001607	0.3119	0.0001699	0.3118	0.0001751	0.3118	0.0001864
	0.3139	8.734e-05	0.3138	9.357e-05	0.3138	9.985e-05	0.314	0.0001085	0.3139	0.0001167	0.3138	0.0001255	0.3137	0.0001321	0.3138	0.0001433	0.3139	0.0001472	0.3138	0.0001558	0.3139	0.0001619	0.3138	0.0001714	0.3139	0.0001766	0.3139	0.0001876
	0.3159	8.925e-05	0.3158	9.515e-05	0.3158	0.0001022	0.3159	0.0001106	0.3158	0.0001177	0.3158	0.0001273	0.3159	0.0001334	0.3159	0.0001446	0.3158	0.0001482	0.3158	0.0001573	0.3158	0.0001631	0.3158	0.0001731	0.3158	0.0001779	0.3158	0.000189
	0.3179	9.118e-05	0.3178	9.735e-05	0.3178	0.0001034	0.3178	0.0001122	0.3178	0.000119	0.3178	0.0001286	0.3179	0.0001352	0.3179	0.0001457	0.3178	0.0001493	0.3178	0.0001586	0.3178	0.0001645	0.3177	0.0001745	0.3179	0.0001792	0.3179	0.0001905
	0.3199	9.314e-05	0.3199	9.957e-05	0.3198	0.0001057	0.3198	0.0001135	0.3199	0.0001211	0.3198	0.0001298	0.3198	0.0001367	0.3199	0.000147	0.3198	0.0001507	0.3199	0.0001598	0.3198	0.0001661	0.3198	0.000176	0.3198	0.0001804	0.3199	0.0001921
	0.3218	9.511e-05	0.322	0.0001012	0.3218	0.0001073	0.3218	0.0001159	0.3218	0.0001226	0.3218	0.0001317	0.3218	0.0001379	0.3218	0.0001488	0.3218	0.0001524	0.3218	0.0001611	0.3218	0.0001676	0.3218	0.0001771	0.3219	0.0001815	0.3219	0.0001937
	0.3239	9.711e-05	0.3238	0.0001027	0.3239	0.0001093	0.3238	0.0001172	0.3239	0.0001238	0.3238	0.0001337	0.3238	0.0001389	0.3239	0.0001507	0.3238	0.0001539	0.3238	0.0001626	0.3238	0.000169	0.3238	0.0001782	0.3238	0.0001829	0.3237	0.0001952
	0.3259	9.913e-05	0.3258	0.0001049	0.3258	0.0001106	0.3259	0.0001189	0.3259	0.0001259	0.3258	0.0001351	0.3258	0.0001404	0.3258	0.0001522	0.3259	0.0001551	0.3258	0.0001645	0.3259	0.0001701	0.3258	0.0001795	0.3258	0.0001843	0.3258	0.0001966
	0.3278	0.0001012	0.3278	0.0001071	0.3278	0.0001131	0.3278	0.0001212	0.3278	0.0001278	0.3277	0.0001363	0.3278	0.0001423	0.3278	0.0001534	0.3278	0.0001563	0.3278	0.0001663	0.3279	0.0001712	0.3278	0.0001809	0.3278	0.000186	0.3278	0.0001978
	0.3299	0.0001032	0.3299	0.0001086	0.3298	0.0001144	0.3299	0.0001224	0.3298	0.000129	0.3298	0.0001383	0.3298	0.0001438	0.3299	0.0001547	0.3298	0.0001575	0.3297	0.0001679	0.3299	0.0001723	0.3298	0.0001826	0.3298	0.0001876	0.3299	0.000199
	0.3318	0.0001053	0.3318	0.0001101	0.3317	0.0001169	0.3318	0.0001246	0.332	0.0001308	0.3318	0.0001403	0.3318	0.0001448	0.3318	0.0001563	0.3319	0.0001591	0.3318	0.0001692	0.3318	0.0001738	0.3318	0.0001842	0.3317	0.000189	0.3318	0.0002003
	0.3339	0.0001073	0.3338	0.0001126	0.3338	0.0001183	0.3338	0.0001265	0.3338	0.000133	0.3338	0.0001416	0.3338	0.0001462	0.3339	0.0001582	0.3339	0.0001609	0.3338	0.0001705	0.3338	0.0001753	0.3339	0.0001857	0.3338	0.0001906	0.3338	0.0002016
	0.336	0.0001094	0.3358	0.0001152	0.3359	0.0001207	0.3359	0.0001279	0.3358	0.0001344	0.3358	0.0001428	0.3359	0.0001482	0.3358	0.0001599	0.3358	0.0001626	0.3358	0.0001719	0.3358	0.0001771	0.3358	0.0001872	0.3358	0.0001917	0.3359	0.0002032
	0.3379	0.0001115	0.3378	0.000117	0.3378	0.0001223	0.3378	0.0001305	0.3378	0.0001359	0.3379	0.0001448	0.3378	0.0001501	0.3378	0.0001612	0.3378	0.0001641	0.3378	0.0001736	0.3378	0.0001787	0.3378	0.0001885	0.3378	0.000193	0.3378	0.0002049
	0.3399	0.0001135	0.3399	0.0001186	0.3398	0.0001246	0.3399	0.0001321	0.3398	0.0001383	0.3398	0.0001468	0.3398	0.0001518	0.3399	0.0001626	0.3398	0.0001653	0.3398	0.0001754	0.3398	0.00018	0.3398	0.0001897	0.3398	0.0001943	0.3398	0.0002066
	0.3418	0.0001156	0.3418	0.0001209	0.3418	0.0001261	0.3418	0.0001342	0.3418	0.0001401	0.3418	0.0001483	0.3418	0.0001531	0.3418	0.0001642	0.3418	0.0001667	0.3418	0.000177	0.3419	0.0001812	0.3418	0.000191	0.3418	0.0001956	0.3418	0.0002082
	0.3438	0.0001177	0.3439	0.0001235	0.3437	0.0001286	0.3439	0.0001367	0.3438	0.0001415	0.3438	0.0001497	0.3438	0.0001548	0.3438	0.0001663	0.3438	0.0001684	0.3439	0.0001783	0.3438	0.0001824	0.3438	0.0001926	0.3437	0.0001973	0.3438	0.0002097
	0.3458	0.0001197	0.3458	0.0001253	0.3458	0.0001302	0.3458	0.0001381	0.3459	0.0001438	0.3458	0.0001518	0.3458	0.0001568	0.3459	0.0001683	0.3459	0.0001704	0.3458	0.0001795	0.3458	0.0001839	0.3458	0.0001943	0.3458	0.0001989	0.3458	0.0002111
	0.3478	0.0001218	0.3478	0.0001272	0.3478	0.0001329	0.3478	0.0001408	0.3478	0.0001461	0.3478	0.0001539	0.3477	0.0001588	0.3478	0.00017	0.3479	0.0001722	0.3478	0.0001807	0.3478	0.0001856	0.3479	0.000196	0.3479	0.0002006	0.3478	0.0002123
	0.3498	0.0001238	0.3498	0.0001296	0.3498	0.0001345	0.3498	0.0001429	0.3499	0.0001476	0.3498	0.0001555	0.3497	0.0001603	0.3498	0.0001715	0.3499	0.0001739	0.3498	0.0001821	0.3498	0.0001876	0.3498	0.0001977	0.3498	0.0002022	0.3498	0.0002138
	0.3519	0.0001259	0.3518	0.000132	0.3518	0.0001371	0.3518	0.0001446	0.3518	0.0001494	0.3519	0.000157	0.3518	0.0001616	0.3519	0.0001731	0.3518	0.0001752	0.3518	0.0001839	0.3518	0.0001894	0.3518	0.0001993	0.3518	0.0002036	0.3518	0.0002152
	0.3538	0.0001279	0.3537	0.0001338	0.3538	0.0001389	0.3539	0.0001473	0.3538	0.0001518	0.3538	0.0001593	0.3538	0.0001633	0.3538	0.0001753	0.3538	0.0001767	0.3538	0.0001857	0.3538	0.0001911	0.3538	0.0002006	0.3538	0.000205	0.3537	0.0002168
	0.3559	0.00013	0.3558	0.0001358	0.3558	0.0001416	0.3558	0.000149	0.3558	0.0001535	0.3558	0.0001615	0.3558	0.0001655	0.3558	0.0001775	0.3559	0.0001785	0.3558	0.0001874	0.3559	0.0001925	0.3558	0.0002019	0.3558	0.0002063	0.3558	0.0002186
	0.3578	0.000132	0.3578	0.0001383	0.3578	0.0001435	0.3577	0.0001511	0.3579	0.000155	0.3578	0.000163	0.3579	0.0001673	0.3578	0.0001794	0.3578	0.0001805	0.3578	0.0001889	0.3578	0.0001941	0.3579	0.0002034	0.3578	0.0002078	0.3577	0.0002204
	0.3599	0.0001341	0.3598	0.0001407	0.3597	0.0001461	0.3598	0.0001536	0.3598	0.0001575	0.3598	0.0001645	0.3598	0.0001687	0.3598	0.0001808	0.3598	0.0001824	0.3598	0.0001903	0.3598	0.0001958	0.3597	0.000205	0.3598	0.0002094	0.3598	0.0002221
	0.3619	0.0001362	0.3618	0.0001425	0.3618	0.0001479	0.3619	0.0001551	0.3619	0.0001596	0.3618	0.0001668	0.3618	0.0001702	0.3618	0.0001824	0.3618	0.000184	0.3619	0.0001918	0.3618	0.0001975	0.3618	0.0002069	0.3618	0.0002112	0.3618	0.0002238
	0.3638	0.0001382	0.3638	0.0001453	0.3638	0.0001505	0.3638	0.0001575	0.3638	0.0001612	0.3638	0.000169	0.3638	0.0001721	0.3638	0.0001844	0.3638	0.0001855	0.3638	0.0001937	0.3637	0.0001996	0.3638	0.0002088	0.3638	0.000213	0.3638	0.0002253
	0.3658	0.0001403	0.3658	0.0001474	0.3658	0.0001526	0.3659	0.0001595	0.3658	0.0001636	0.3658	0.0001707	0.3658	0.0001745	0.3658	0.0001867	0.3658	0.000187	0.3658	0.0001957	0.3657	0.0002016	0.3657	0.0002106	0.3658	0.0002149	0.3658	0.0002268
	0.3678	0.0001424	0.3678	0.0001505	0.3678	0.0001552	0.3678	0.0001612	0.3678	0.0001663	0.3678	0.0001724	0.3678	0.0001764	0.3678	0.0001886	0.3678	0.0001888	0.3678	0.0001978	0.3678	0.0002035	0.3677	0.0002122	0.3678	0.0002166	0.3678	0.0002283
	0.3699	0.0001444	0.3698	0.0001515	0.3698	0.0001572	0.3697	0.000164	0.3698	0.0001681	0.3697	0.0001748	0.3697	0.0001779	0.3698	0.0001902	0.3698	0.0001908	0.3698	0.0001995	0.3697	0.0002052	0.3697	0.0002138	0.3698	0.0002181	0.3697	0.00023
	0.3718	0.0001465	0.3718	0.0001538	0.3718	0.0001598	0.3718	0.0001658	0.3719	0.0001702	0.3718	0.0001772	0.3718	0.0001799	0.3719	0.0001918	0.3718	0.000193	0.3718	0.0002012	0.3717	0.0002068	0.3718	0.0002153	0.3718	0.0002197	0.3718	0.0002317
	0.3738	0.0001485	0.3738	0.0001564	0.3738	0.0001618	0.3738	0.0001682	0.3738	0.0001729	0.3738	0.000179	0.3738	0.0001823	0.3738	0.0001937	0.3738	0.0001947	0.3737	0.0002027	0.3737	0.0002084	0.3737	0.000217	0.3738	0.0002212	0.3738	0.0002337
	0.3758	0.0001506	0.3758	0.0001589	0.3757	0.0001642	0.3758	0.000171	0.3758	0.0001749	0.3757	0.0001808	0.3758	0.0001846	0.3758	0.0001961	0.3758	0.0001963	0.3757	0.0002046	0.3758	0.0002101	0.3758	0.0002189	0.3758	0.0002229	0.3758	0.0002357
	0.3778	0.0001526	0.3778	0.0001612	0.3778	0.0001664	0.3778	0.0001728	0.3778	0.0001767	0.3778	0.0001832	0.3778	0.0001866	0.3778	0.0001983	0.3778	0.000198	0.3777	0.0002066	0.3778	0.0002122	0.3778	0.000221	0.3778	0.0002246	0.3778	0.0002376
	0.3798	0.0001545	0.3798	0.0001632	0.3798	0.0001688	0.3798	0.0001755	0.3798	0.0001794	0.3798	0.0001856	0.3798	0.0001882	0.3798	0.0002001	0.3798	0.0002	0.3798	0.0002088	0.3797	0.0002143	0.3798	0.0002231	0.3797	0.0002265	0.3797	0.0002394
	0.3818	0.0001565	0.3819	0.0001657	0.3818	0.0001709	0.3818	0.0001776	0.3818	0.0001819	0.3818	0.0001874	0.3818	0.0001902	0.3818	0.0002018	0.3818	0.0002024	0.3818	0.0002108	0.3817	0.0002162	0.3818	0.000225	0.3817	0.0002286	0.3817	0.0002411
	0.3839	0.0001585	0.3838	0.0001681	0.3838	0.0001735	0.3839	0.0001794	0.3839	0.0001836	0.3838	0.0001892	0.3838	0.0001926	0.3838	0.0002038	0.3839	0.0002047	0.3838	0.0002126	0.3839	0.000218	0.3838	0.0002269	0.3839	0.0002306	0.3839	0.0002427
	0.3858	0.0001604	0.3859	0.0001699	0.3858	0.0001756	0.3858	0.0001823	0.3858	0.0001861	0.3858	0.0001916	0.3857	0.0001948	0.3857	0.0002062	0.3859	0.0002066	0.3858	0.0002142	0.3858	0.0002195	0.3858	0.0002286	0.3858	0.0002323	0.3858	0.0002443
	0.3878	0.0001623	0.3879	0.000172	0.3878	0.0001781	0.3878	0.0001841	0.3877	0.0001889	0.3878	0.000194	0.3878	0.0001966	0.3878	0.0002086	0.3878	0.0002084	0.3877	0.0002158	0.3878	0.0002211	0.3878	0.0002302	0.3877	0.000234	0.3878	0.0002461
	0.3898	0.0001641	0.3899	0.0001744	0.3899	0.0001803	0.3898	0.0001865	0.3899	0.0001909	0.3898	0.0001959	0.3898	0.0001983	0.3898	0.0002105	0.3898	0.0002102	0.3898	0.0002177	0.3898	0.0002227	0.3897	0.0002321	0.3898	0.0002357	0.3898	0.0002479
	0.3918	0.000166	0.3919	0.0001765	0.3918	0.0001827	0.3918	0.0001894	0.3919	0.0001929	0.3918	0.0001978	0.3918	0.0002005	0.3917	0.0002122	0.3918	0.0002122	0.3918	0.0002199	0.3918	0.0002247	0.3918	0.0002341	0.3918	0.0002374	0.3918	0.00025
	0.3938	0.0001678	0.3938	0.0001783	0.3938	0.0001852	0.3938	0.0001911	0.3938	0.0001956	0.3937	0.0002003	0.3938	0.0002031	0.3938	0.000214	0.3938	0.0002146	0.3938	0.000222	0.3939	0.0002267	0.3938	0.0002364	0.3938	0.0002393	0.3937	0.0002521
	0.3958	0.0001697	0.3958	0.0001805	0.3958	0.0001878	0.3957	0.000194	0.3958	0.0001978	0.3958	0.0002028	0.3958	0.0002053	0.3958	0.0002162	0.3958	0.0002169	0.3958	0.0002239	0.3957	0.0002288	0.3958	0.0002385	0.3957	0.0002412	0.3958	0.0002542
	0.3979	0.0001715	0.3978	0.0001832	0.3978	0.0001905	0.3978	0.0001962	0.3978	0.0001997	0.3978	0.0002046	0.3977	0.0002073	0.3978	0.0002186	0.3978	0.000219	0.3978	0.0002256	0.3979	0.0002307	0.3978	0.0002406	0.3978	0.0002434	0.3978	0.0002562
	0.3999	0.0001733	0.3998	0.0001858	0.3998	0.000193	0.3997	0.000198	0.3998	0.0002023	0.3999	0.0002065	0.3998	0.0002092	0.3999	0.0002206	0.3998	0.0002208	0.3998	0.0002272	0.3998	0.0002324	0.3999	0.0002424	0.3998	0.0002455	0.3997	0.000258
	0.4018	0.0001751	0.4018	0.0001877	0.4017	0.0001953	0.4018	0.0002008	0.4018	0.000205	0.4017	0.000209	0.4018	0.0002118	0.4018	0.0002223	0.4018	0.0002227	0.4017	0.0002289	0.4018	0.0002341	0.4018	0.0002441	0.4018	0.0002474	0.4017	0.0002599
	0.4039	0.0001769	0.4039	0.0001896	0.4038	0.0001974	0.4038	0.0002025	0.4038	0.0002069	0.4038	0.0002116	0.4037	0.0002146	0.4037	0.0002242	0.4038	0.0002247	0.4038	0.0002309	0.4038	0.0002359	0.4037	0.0002457	0.4037	0.0002495	0.4038	0.0002617
	0.4058	0.0001787	0.4058	0.0001921	0.4058	0.0001996	0.4057	0.0002049	0.4057	0.0002096	0.4058	0.0002133	0.4057	0.0002168	0.4058	0.0002263	0.4057	0.0002271	0.4057	0.0002332	0.4058	0.0002379	0.4058	0.0002475	0.4058	0.0002512	0.4058	0.0002636
	0.4078	0.0001804	0.4078	0.0001946	0.4077	0.0002019	0.4078	0.0002078	0.4077	0.0002127	0.4078	0.0002154	0.4078	0.0002187	0.4077	0.0002288	0.4077	0.0002294	0.4078	0.0002353	0.4077	0.0002403	0.4078	0.0002495	0.4077	0.0002529	0.4078	0.0002657
	0.4098	0.0001821	0.4097	0.0001965	0.4098	0.0002047	0.4098	0.0002095	0.4098	0.000215	0.4098	0.0002181	0.4098	0.000221	0.4098	0.0002312	0.4098	0.0002316	0.4098	0.0002373	0.4098	0.0002427	0.4097	0.0002516	0.4097	0.0002547	0.4098	0.000268
	0.4119	0.0001839	0.4117	0.0001985	0.4118	0.0002073	0.4118	0.0002124	0.4118	0.0002173	0.4117	0.0002207	0.4118	0.0002237	0.4118	0.0002331	0.4118	0.0002334	0.4118	0.000239	0.4118	0.0002449	0.4118	0.0002538	0.4117	0.0002567	0.4116	0.0002703
	0.4138	0.0001856	0.4137	0.0002007	0.4137	0.0002099	0.4138	0.0002147	0.4138	0.0002203	0.4138	0.0002228	0.4138	0.0002263	0.4138	0.0002352	0.4138	0.0002353	0.4137	0.0002409	0.4138	0.0002471	0.4138	0.0002557	0.4138	0.0002588	0.4138	0.0002727
	0.4158	0.0001873	0.4158	0.0002031	0.4158	0.0002122	0.4158	0.0002167	0.4159	0.0002228	0.4157	0.0002249	0.4158	0.0002283	0.4157	0.0002373	0.4158	0.0002373	0.4158	0.0002429	0.4158	0.000249	0.4158	0.0002576	0.4157	0.0002609	0.4158	0.0002749
	0.4178	0.000189	0.4178	0.000205	0.4177	0.0002145	0.4177	0.0002199	0.4177	0.0002246	0.4177	0.0002277	0.4178	0.0002301	0.4178	0.0002401	0.4178	0.0002398	0.4178	0.0002455	0.4177	0.000251	0.4178	0.0002593	0.4177	0.0002631	0.4178	0.000277
	0.4198	0.0001907	0.4198	0.0002072	0.4197	0.0002164	0.4197	0.0002218	0.4198	0.0002271	0.4198	0.0002304	0.4198	0.0002325	0.4198	0.0002427	0.4198	0.0002423	0.4198	0.000248	0.4197	0.0002531	0.4198	0.0002611	0.4198	0.0002652	0.4198	0.000279
	0.4218	0.0001924	0.4219	0.0002098	0.4218	0.0002189	0.4218	0.0002242	0.4218	0.0002296	0.4217	0.0002324	0.4217	0.0002353	0.4218	0.0002449	0.4218	0.0002446	0.4219	0.0002503	0.4218	0.0002554	0.4218	0.0002631	0.4217	0.0002671	0.4217	0.000281
	0.4238	0.0001941	0.4237	0.0002118	0.4238	0.0002211	0.4238	0.0002268	0.4238	0.0002314	0.4237	0.0002345	0.4238	0.0002377	0.4237	0.000247	0.4238	0.0002466	0.4238	0.0002524	0.4238	0.000258	0.4237	0.0002652	0.4237	0.000269	0.4238	0.0002829
	0.4259	0.0001957	0.4258	0.0002132	0.4257	0.0002235	0.4258	0.0002283	0.4258	0.0002337	0.4258	0.0002372	0.4258	0.0002398	0.4259	0.0002493	0.4257	0.0002487	0.4257	0.0002544	0.4257	0.0002603	0.4258	0.0002675	0.4258	0.0002708	0.4257	0.0002851
	0.4278	0.0001974	0.4278	0.0002151	0.4278	0.0002255	0.4278	0.000231	0.4278	0.0002364	0.4278	0.0002399	0.4277	0.000242	0.4277	0.000252	0.4278	0.0002511	0.4278	0.0002566	0.4278	0.0002627	0.4278	0.0002697	0.4277	0.0002729	0.4277	0.0002874
	0.4298	0.000199	0.4298	0.0002178	0.4297	0.0002279	0.4298	0.0002332	0.4298	0.0002386	0.4298	0.0002418	0.4298	0.0002447	0.4298	0.0002546	0.4298	0.0002536	0.4298	0.0002589	0.4297	0.0002647	0.4298	0.0002719	0.4298	0.0002749	0.4298	0.0002898
	0.4317	0.0002006	0.4317	0.0002202	0.4317	0.0002297	0.4319	0.0002352	0.4318	0.0002407	0.4317	0.000244	0.4317	0.0002475	0.4317	0.0002569	0.4318	0.0002564	0.4317	0.0002614	0.4317	0.0002665	0.4317	0.0002737	0.4318	0.0002772	0.4318	0.0002921
	0.4338	0.0002022	0.4338	0.0002217	0.4337	0.0002326	0.4338	0.0002382	0.4338	0.0002437	0.4338	0.0002467	0.4338	0.0002499	0.4337	0.0002589	0.4338	0.0002588	0.4337	0.0002638	0.4338	0.0002686	0.4337	0.0002755	0.4337	0.0002796	0.4338	0.0002942
	0.4358	0.0002037	0.4358	0.0002236	0.4358	0.0002347	0.4358	0.0002403	0.4358	0.0002463	0.4357	0.0002494	0.4359	0.0002519	0.4358	0.0002608	0.4358	0.0002609	0.4358	0.000266	0.4358	0.0002706	0.4358	0.0002774	0.4358	0.0002819	0.4358	0.0002963
	0.4378	0.0002052	0.4377	0.0002262	0.4378	0.0002375	0.4378	0.0002429	0.4378	0.0002483	0.4378	0.0002514	0.4379	0.0002541	0.4378	0.0002632	0.4378	0.0002629	0.4378	0.0002679	0.4378	0.0002731	0.4378	0.0002794	0.4378	0.0002841	0.4378	0.0002982
	0.4398	0.0002067	0.4398	0.0002284	0.4397	0.0002395	0.4399	0.0002458	0.4399	0.0002509	0.4398	0.0002534	0.4398	0.0002567	0.4398	0.0002659	0.4398	0.0002652	0.4398	0.0002699	0.4397	0.0002755	0.4397	0.0002817	0.4397	0.0002862	0.4398	0.0003001
	0.4419	0.0002081	0.4418	0.0002297	0.4418	0.000242	0.4417	0.0002476	0.4417	0.0002538	0.4417	0.0002562	0.4419	0.0002594	0.4418	0.0002683	0.4418	0.0002677	0.4418	0.0002719	0.4418	0.0002779	0.4419	0.0002839	0.4419	0.0002882	0.4418	0.000302
	0.4438	0.0002095	0.4437	0.0002311	0.4438	0.0002436	0.4438	0.0002503	0.4437	0.0002558	0.4438	0.0002588	0.4438	0.0002616	0.4438	0.0002705	0.4438	0.0002703	0.4437	0.0002744	0.4437	0.0002799	0.4437	0.0002863	0.4438	0.0002903	0.4438	0.0003041
	0.4458	0.000211	0.4459	0.0002334	0.4458	0.0002461	0.4458	0.0002524	0.4458	0.000258	0.4458	0.0002608	0.4458	0.0002636	0.4458	0.0002724	0.4458	0.0002728	0.4458	0.0002768	0.4458	0.0002819	0.4457	0.0002885	0.4458	0.0002924	0.4458	0.0003063
	0.4478	0.0002124	0.4479	0.0002355	0.4477	0.0002482	0.4478	0.0002542	0.4477	0.0002609	0.4478	0.0002628	0.4477	0.000266	0.4478	0.0002749	0.4478	0.0002751	0.4478	0.0002792	0.4477	0.0002839	0.4478	0.0002905	0.4478	0.0002947	0.4477	0.0003087
	0.4498	0.0002138	0.4497	0.0002371	0.4498	0.0002509	0.4497	0.000257	0.4497	0.0002631	0.4497	0.0002655	0.4498	0.0002688	0.4498	0.0002776	0.4498	0.0002771	0.4497	0.0002813	0.4498	0.0002861	0.4498	0.0002925	0.4498	0.0002971	0.4498	0.0003109
	0.4518	0.0002152	0.4518	0.0002388	0.4517	0.0002526	0.4518	0.0002587	0.4518	0.0002652	0.4518	0.0002681	0.4517	0.0002714	0.4517	0.0002802	0.4519	0.0002796	0.4518	0.0002832	0.4518	0.0002886	0.4518	0.0002945	0.4518	0.0002996	0.4518	0.0003131
	0.4538	0.0002167	0.4537	0.000241	0.4537	0.0002554	0.4537	0.0002611	0.4537	0.0002681	0.4538	0.0002701	0.4538	0.0002736	0.4538	0.0002826	0.4539	0.0002824	0.4538	0.0002852	0.4538	0.0002913	0.4538	0.0002968	0.4538	0.000302	0.4537	0.0003152
	0.4558	0.0002181	0.4557	0.0002427	0.4558	0.0002569	0.4558	0.0002639	0.4557	0.0002707	0.4558	0.0002721	0.4558	0.0002757	0.4558	0.0002847	0.4557	0.0002852	0.4557	0.0002875	0.4557	0.0002938	0.4557	0.0002991	0.4558	0.0003043	0.4558	0.0003171
	0.4579	0.0002196	0.4577	0.0002442	0.4577	0.0002593	0.4578	0.0002657	0.4578	0.0002727	0.4577	0.0002749	0.4577	0.0002782	0.4578	0.000287	0.4578	0.0002879	0.4578	0.00029	0.4578	0.0002961	0.4578	0.0003014	0.4578	0.0003066	0.4578	0.0003191
	0.4599	0.0002211	0.4598	0.0002463	0.4597	0.000261	0.4597	0.0002685	0.4597	0.0002752	0.4597	0.0002776	0.4598	0.000281	0.4598	0.0002898	0.4598	0.0002902	0.4598	0.0002925	0.4598	0.0002984	0.4597	0.0003038	0.4598	0.0003087	0.4597	0.000321
	0.4618	0.0002226	0.4618	0.0002486	0.4617	0.0002637	0.4618	0.0002705	0.4618	0.0002779	0.4618	0.0002796	0.4618	0.0002835	0.4618	0.0002925	0.4618	0.0002925	0.4618	0.0002947	0.4618	0.0003006	0.4617	0.000306	0.4617	0.0003108	0.4617	0.0003231
	0.4639	0.0002241	0.4638	0.0002505	0.4637	0.0002653	0.4638	0.0002723	0.4638	0.0002798	0.4637	0.0002818	0.4637	0.0002855	0.4637	0.000295	0.4638	0.0002948	0.4638	0.0002967	0.4638	0.0003029	0.4638	0.0003079	0.4637	0.0003132	0.4638	0.0003253
	0.4658	0.0002257	0.4658	0.0002515	0.4657	0.0002683	0.4658	0.0002749	0.4658	0.000282	0.4657	0.0002847	0.4658	0.0002876	0.4658	0.0002972	0.4658	0.0002975	0.4658	0.0002986	0.4658	0.0003055	0.4658	0.0003098	0.4658	0.0003156	0.4658	0.0003276
	0.4678	0.0002273	0.4678	0.0002528	0.4677	0.0002699	0.4678	0.0002765	0.4678	0.0002848	0.4678	0.0002872	0.4678	0.0002902	0.4677	0.0002995	0.4678	0.0003002	0.4677	0.0003007	0.4677	0.0003082	0.4678	0.0003117	0.4678	0.0003183	0.4678	0.00033
	0.4698	0.0002289	0.4698	0.0002548	0.4697	0.0002727	0.4698	0.0002788	0.4698	0.000287	0.4698	0.0002892	0.4698	0.000293	0.4698	0.0003021	0.4698	0.0003027	0.4697	0.000303	0.4698	0.000311	0.4697	0.0003137	0.4697	0.0003209	0.4698	0.0003322
	0.4718	0.0002305	0.4718	0.0002563	0.4718	0.0002743	0.4717	0.0002812	0.4717	0.000289	0.4717	0.0002912	0.4718	0.0002952	0.4717	0.000305	0.4718	0.0003049	0.4718	0.0003056	0.4717	0.0003135	0.4718	0.000316	0.4718	0.0003235	0.4717	0.0003344
	0.4739	0.0002321	0.4738	0.0002575	0.4738	0.000277	0.4738	0.0002828	0.4737	0.0002917	0.4738	0.0002938	0.4738	0.0002972	0.4738	0.0003075	0.4738	0.000307	0.4738	0.0003079	0.4737	0.0003159	0.4737	0.0003182	0.4737	0.0003259	0.4738	0.0003365
	0.4758	0.0002337	0.4757	0.000259	0.4757	0.0002784	0.4758	0.0002855	0.4757	0.0002944	0.4757	0.0002962	0.4757	0.0002995	0.4756	0.0003097	0.4757	0.0003092	0.4758	0.0003101	0.4758	0.0003181	0.4757	0.0003205	0.4758	0.0003282	0.4758	0.0003384
	0.4777	0.0002352	0.4778	0.0002609	0.4777	0.0002809	0.4776	0.0002876	0.4778	0.0002965	0.4778	0.0002979	0.4778	0.0003022	0.4778	0.0003118	0.4777	0.0003118	0.4777	0.000312	0.4778	0.0003203	0.4777	0.0003224	0.4777	0.0003304	0.4777	0.0003405
	0.4798	0.0002367	0.4797	0.0002626	0.4797	0.0002822	0.4798	0.0002895	0.4798	0.0002991	0.4798	0.0002998	0.4798	0.000305	0.4797	0.0003141	0.4798	0.0003146	0.4798	0.000314	0.4797	0.0003226	0.4798	0.0003243	0.4798	0.0003327	0.4798	0.0003426
	0.4818	0.0002381	0.4818	0.0002636	0.4816	0.0002846	0.4818	0.000292	0.4817	0.0003021	0.4818	0.0003025	0.4817	0.0003073	0.4817	0.0003167	0.4818	0.0003173	0.4818	0.0003162	0.4818	0.0003251	0.4817	0.0003261	0.4817	0.0003351	0.4818	0.0003448
	0.4838	0.0002395	0.4838	0.000265	0.4837	0.000286	0.4837	0.0002934	0.4837	0.000304	0.4837	0.0003051	0.4837	0.0003095	0.4838	0.0003192	0.4838	0.0003196	0.4837	0.0003186	0.4838	0.0003278	0.4838	0.000328	0.4838	0.0003377	0.4837	0.0003473
	0.4858	0.0002408	0.4858	0.0002672	0.4857	0.0002887	0.4857	0.0002956	0.4858	0.0003058	0.4857	0.0003071	0.4858	0.0003121	0.4857	0.0003213	0.4857	0.000322	0.4857	0.0003211	0.4858	0.0003303	0.4857	0.0003301	0.4858	0.0003403	0.4857	0.0003498
	0.4878	0.0002421	0.4878	0.0002687	0.4877	0.0002899	0.4878	0.0002981	0.4877	0.0003084	0.4877	0.0003093	0.4877	0.000315	0.4877	0.0003233	0.4877	0.0003243	0.4877	0.0003234	0.4878	0.0003327	0.4877	0.0003324	0.4877	0.0003429	0.4878	0.0003521
	0.4898	0.0002433	0.4899	0.0002695	0.4897	0.0002925	0.4898	0.0002998	0.4898	0.0003104	0.4898	0.0003122	0.4898	0.0003176	0.4898	0.0003255	0.4897	0.0003271	0.4898	0.0003255	0.4897	0.0003348	0.4898	0.0003348	0.4898	0.0003453	0.4897	0.0003545
	0.4918	0.0002445	0.4917	0.0002708	0.4917	0.0002941	0.4918	0.0003022	0.4917	0.000312	0.4917	0.0003148	0.4918	0.0003197	0.4917	0.000328	0.4918	0.00033	0.4918	0.0003273	0.4918	0.0003369	0.4918	0.000337	0.4918	0.0003476	0.4918	0.0003567
	0.4938	0.0002457	0.4938	0.000273	0.4937	0.0002968	0.4938	0.0003041	0.4938	0.0003144	0.4937	0.0003169	0.4938	0.0003219	0.4937	0.0003306	0.4937	0.0003326	0.4938	0.0003295	0.4937	0.0003391	0.4937	0.000339	0.4938	0.0003498	0.4937	0.0003589
	0.4958	0.0002469	0.4957	0.0002748	0.4957	0.0002981	0.4958	0.0003056	0.4957	0.0003169	0.4957	0.000319	0.4958	0.0003245	0.4958	0.0003329	0.4958	0.000335	0.4958	0.0003317	0.4957	0.0003417	0.4958	0.000341	0.4958	0.0003519	0.4957	0.0003611
	0.4978	0.0002481	0.4977	0.0002756	0.4977	0.0003007	0.4978	0.0003082	0.4978	0.0003187	0.4978	0.0003218	0.4977	0.000327	0.4978	0.0003349	0.4977	0.0003372	0.4977	0.0003343	0.4977	0.0003442	0.4977	0.0003428	0.4977	0.0003542	0.4977	0.0003634
	0.4999	0.0002492	0.4998	0.0002775	0.4998	0.000302	0.4998	0.0003097	0.4998	0.000321	0.4998	0.0003242	0.4997	0.0003293	0.4998	0.0003371	0.4998	0.0003394	0.4998	0.0003367	0.4998	0.0003468	0.4998	0.000345	0.4997	0.0003565	0.4997	0.0003657
	0.5018	0.0002504	0.5018	0.0002798	0.5018	0.0003044	0.5017	0.0003116	0.5017	0.0003239	0.5018	0.000326	0.5017	0.0003313	0.5018	0.0003396	0.5018	0.0003419	0.5017	0.0003388	0.5017	0.0003491	0.5017	0.0003471	0.5017	0.000359	0.5017	0.0003683
	0.5038	0.0002517	0.5037	0.0002808	0.5037	0.0003053	0.5037	0.0003137	0.5038	0.000326	0.5038	0.0003279	0.5038	0.0003333	0.5038	0.0003423	0.5038	0.0003447	0.5037	0.0003407	0.5038	0.0003513	0.5039	0.0003496	0.5038	0.0003615	0.5038	0.0003708
	0.5058	0.000253	0.5058	0.0002815	0.5057	0.0003074	0.5058	0.0003149	0.5058	0.000328	0.5057	0.0003304	0.5058	0.0003359	0.5057	0.0003446	0.5058	0.0003472	0.5058	0.0003426	0.5058	0.0003534	0.5057	0.000352	0.5057	0.0003639	0.5057	0.0003732
	0.5078	0.0002543	0.5077	0.0002829	0.5076	0.0003084	0.5077	0.0003173	0.5077	0.0003307	0.5077	0.0003327	0.5077	0.0003385	0.5078	0.0003465	0.5077	0.0003494	0.5077	0.0003446	0.5077	0.0003557	0.5078	0.0003544	0.5078	0.0003664	0.5077	0.0003757
	0.5098	0.0002556	0.5097	0.0002849	0.5097	0.0003107	0.5098	0.0003191	0.5098	0.000333	0.5097	0.0003345	0.5097	0.0003406	0.5098	0.0003486	0.5098	0.0003516	0.5097	0.0003469	0.5097	0.0003581	0.5098	0.0003567	0.5097	0.0003685	0.5097	0.0003778
	0.5118	0.000257	0.5117	0.0002861	0.5118	0.000312	0.5118	0.0003209	0.5118	0.0003348	0.5118	0.0003364	0.5118	0.0003426	0.5117	0.0003511	0.5118	0.0003538	0.5117	0.0003493	0.5117	0.0003607	0.5117	0.0003588	0.5117	0.0003706	0.5117	0.0003799
	0.5138	0.0002584	0.5138	0.0002866	0.5136	0.0003143	0.5137	0.0003235	0.5137	0.0003372	0.5137	0.0003391	0.5137	0.0003449	0.5138	0.0003539	0.5138	0.0003564	0.5137	0.0003514	0.5138	0.0003632	0.5137	0.0003609	0.5138	0.0003728	0.5137	0.0003819
	0.5158	0.0002598	0.5157	0.0002878	0.5157	0.0003155	0.5158	0.0003251	0.5158	0.00034	0.5158	0.0003415	0.5158	0.0003475	0.5157	0.0003564	0.5157	0.0003591	0.5156	0.0003532	0.5157	0.0003658	0.5158	0.000363	0.5157	0.000375	0.5158	0.000384
	0.5178	0.0002612	0.5178	0.0002899	0.5177	0.0003176	0.5178	0.0003273	0.5177	0.0003418	0.5178	0.0003434	0.5177	0.0003502	0.5178	0.0003586	0.5177	0.0003618	0.5178	0.000355	0.5177	0.0003682	0.5177	0.0003654	0.5177	0.0003773	0.5178	0.0003862
	0.5198	0.0002625	0.5198	0.0002914	0.5196	0.0003189	0.5197	0.0003294	0.5197	0.0003439	0.5197	0.0003455	0.5198	0.0003521	0.5197	0.0003608	0.5197	0.0003642	0.5197	0.0003569	0.5198	0.0003705	0.5197	0.0003679	0.5197	0.0003799	0.5197	0.0003886
	0.5218	0.0002637	0.5218	0.0002921	0.5217	0.0003207	0.5218	0.0003306	0.5219	0.0003465	0.5217	0.0003481	0.5217	0.000354	0.5217	0.0003631	0.5218	0.0003665	0.5217	0.0003589	0.5217	0.0003728	0.5217	0.0003703	0.5218	0.0003824	0.5217	0.000391
	0.5238	0.0002649	0.5238	0.0002934	0.5238	0.0003216	0.5237	0.0003329	0.5237	0.0003485	0.5237	0.0003505	0.5236	0.0003564	0.5236	0.0003658	0.5238	0.0003688	0.5238	0.0003612	0.5237	0.0003751	0.5237	0.0003726	0.5236	0.000385	0.5238	0.0003934
	0.5258	0.0002659	0.5257	0.0002951	0.5257	0.0003237	0.5257	0.0003346	0.5257	0.0003501	0.5258	0.0003521	0.5257	0.000359	0.5258	0.0003683	0.5258	0.0003713	0.5257	0.0003636	0.5257	0.0003778	0.5258	0.0003747	0.5258	0.0003873	0.5258	0.0003957
	0.5278	0.0002669	0.5277	0.0002965	0.5277	0.0003246	0.5278	0.0003363	0.5277	0.0003524	0.5277	0.0003539	0.5278	0.0003613	0.5277	0.0003703	0.5278	0.000374	0.5277	0.0003658	0.5277	0.0003804	0.5277	0.0003768	0.5277	0.0003896	0.5278	0.0003978
	0.5298	0.0002677	0.5297	0.0002975	0.5296	0.0003267	0.5297	0.0003386	0.5296	0.0003546	0.5297	0.0003562	0.5296	0.0003631	0.5297	0.0003721	0.5297	0.0003766	0.5298	0.0003678	0.5297	0.0003831	0.5297	0.0003787	0.5297	0.0003918	0.5297	0.0003999
	0.5317	0.0002685	0.5318	0.0002989	0.5317	0.0003275	0.5317	0.0003399	0.5317	0.0003559	0.5317	0.0003581	0.5317	0.0003651	0.5318	0.0003739	0.5318	0.0003788	0.5318	0.0003699	0.5317	0.0003855	0.5318	0.0003808	0.5317	0.000394	0.5317	0.000402
	0.5337	0.0002692	0.5337	0.0003005	0.5337	0.0003294	0.5338	0.0003417	0.5338	0.0003579	0.5338	0.0003595	0.5338	0.0003675	0.5337	0.0003762	0.5338	0.0003809	0.5336	0.0003721	0.5337	0.0003877	0.5338	0.0003829	0.5336	0.0003964	0.5337	0.0004042
	0.5358	0.0002699	0.5357	0.0003012	0.5357	0.0003304	0.5357	0.0003438	0.5357	0.0003601	0.5357	0.0003611	0.5356	0.0003701	0.5357	0.0003787	0.5357	0.000383	0.5357	0.0003748	0.5357	0.0003898	0.5357	0.0003854	0.5357	0.0003989	0.5357	0.0004066
	0.5379	0.0002705	0.5377	0.0003017	0.5377	0.0003323	0.5377	0.000345	0.5377	0.0003616	0.5377	0.0003632	0.5378	0.0003723	0.5378	0.0003808	0.5377	0.0003854	0.5377	0.0003775	0.5378	0.0003921	0.5378	0.0003877	0.5377	0.0004015	0.5377	0.0004091
	0.5398	0.0002711	0.5398	0.0003035	0.5397	0.0003331	0.5397	0.0003475	0.5398	0.0003634	0.5398	0.0003652	0.5397	0.0003743	0.5397	0.0003825	0.5398	0.0003879	0.5397	0.0003801	0.5396	0.0003945	0.5397	0.0003899	0.5397	0.0004041	0.5397	0.0004116
	0.5418	0.0002716	0.5417	0.0003051	0.5417	0.0003352	0.5418	0.0003493	0.5417	0.000366	0.5417	0.0003668	0.5418	0.0003764	0.5418	0.0003841	0.5417	0.0003904	0.5417	0.0003825	0.5418	0.0003972	0.5416	0.000392	0.5417	0.0004067	0.5418	0.0004142
	0.5437	0.0002721	0.5437	0.0003055	0.5437	0.0003358	0.5437	0.0003509	0.5438	0.000368	0.5437	0.0003686	0.5438	0.0003791	0.5437	0.0003863	0.5437	0.0003925	0.5437	0.0003847	0.5437	0.0003998	0.5437	0.0003938	0.5437	0.0004091	0.5437	0.0004166
	0.5458	0.0002726	0.5458	0.0003059	0.5456	0.0003373	0.5457	0.0003533	0.5457	0.0003696	0.5457	0.0003712	0.5458	0.0003815	0.5458	0.0003887	0.5458	0.0003945	0.5456	0.0003869	0.5456	0.0004022	0.5458	0.0003959	0.5457	0.0004113	0.5457	0.000419
	0.5478	0.0002732	0.5478	0.0003071	0.5477	0.0003383	0.5478	0.0003544	0.5477	0.0003718	0.5477	0.0003734	0.5478	0.0003835	0.5477	0.000391	0.5477	0.0003966	0.5477	0.0003894	0.5477	0.0004044	0.5477	0.0003978	0.5477	0.0004135	0.5478	0.0004213
	0.5497	0.0002737	0.5497	0.0003086	0.5497	0.0003401	0.5498	0.0003561	0.5497	0.0003741	0.5496	0.0003751	0.5496	0.0003855	0.5498	0.0003927	0.5498	0.0003989	0.5497	0.000392	0.5498	0.0004066	0.5498	0.0004002	0.5497	0.0004157	0.5497	0.0004236
	0.5518	0.0002742	0.5517	0.0003094	0.5517	0.0003411	0.5517	0.0003577	0.5518	0.0003754	0.5517	0.0003771	0.5517	0.0003877	0.5517	0.0003945	0.5517	0.0004015	0.5517	0.0003947	0.5517	0.0004088	0.5518	0.0004027	0.5517	0.0004181	0.5517	0.0004258
	0.5538	0.0002748	0.5537	0.0003103	0.5538	0.0003429	0.5538	0.0003582	0.5537	0.0003773	0.5537	0.0003796	0.5537	0.0003904	0.5537	0.0003967	0.5538	0.000404	0.5537	0.0003969	0.5537	0.0004111	0.5537	0.0004051	0.5537	0.0004206	0.5538	0.0004282
	0.5558	0.0002753	0.5558	0.0003119	0.5557	0.0003435	0.5557	0.0003599	0.5557	0.0003798	0.5556	0.0003816	0.5557	0.0003928	0.5558	0.0003991	0.5557	0.0004062	0.5558	0.0003989	0.5557	0.0004137	0.5558	0.0004075	0.5557	0.0004231	0.5556	0.0004307
	0.5577	0.0002759	0.5577	0.0003139	0.5577	0.0003451	0.5577	0.0003611	0.5578	0.0003813	0.5577	0.000383	0.5577	0.0003946	0.5578	0.0004014	0.5578	0.0004082	0.5577	0.0004008	0.5577	0.0004163	0.5578	0.0004095	0.5578	0.0004257	0.5577	0.0004332
	0.5597	0.0002764	0.5598	0.0003151	0.5597	0.000346	0.5598	0.0003624	0.5597	0.0003829	0.5597	0.0003846	0.5597	0.0003967	0.5597	0.0004035	0.5597	0.0004102	0.5597	0.0004027	0.5597	0.0004187	0.5597	0.0004114	0.5597	0.0004281	0.5597	0.0004358
	0.5618	0.0002769	0.5617	0.0003157	0.5616	0.0003477	0.5617	0.0003646	0.5617	0.0003853	0.5617	0.0003868	0.5617	0.0003989	0.5617	0.0004054	0.5616	0.0004125	0.5617	0.000405	0.5617	0.000421	0.5617	0.0004134	0.5617	0.0004305	0.5616	0.0004382
	0.5637	0.0002775	0.5637	0.0003168	0.5637	0.0003488	0.5637	0.0003657	0.5637	0.0003873	0.5638	0.0003887	0.5638	0.0004014	0.5637	0.0004075	0.5638	0.0004149	0.5637	0.0004074	0.5636	0.0004232	0.5637	0.0004155	0.5637	0.0004325	0.5637	0.0004404
	0.5657	0.000278	0.5658	0.0003182	0.5658	0.0003507	0.5658	0.0003675	0.5658	0.0003888	0.5658	0.0003901	0.5656	0.0004034	0.5656	0.0004102	0.5658	0.0004173	0.5657	0.0004097	0.5657	0.0004253	0.5656	0.0004178	0.5656	0.0004347	0.5657	0.0004427
	0.5678	0.0002785	0.5677	0.0003187	0.5677	0.0003523	0.5677	0.0003693	0.5677	0.0003909	0.5676	0.0003918	0.5677	0.0004051	0.5677	0.0004128	0.5677	0.0004195	0.5677	0.0004118	0.5677	0.0004276	0.5678	0.0004202	0.5677	0.0004369	0.5677	0.0004448
	0.5698	0.000279	0.5697	0.0003193	0.5697	0.0003543	0.5698	0.0003703	0.5697	0.0003931	0.5697	0.0003941	0.5698	0.0004069	0.5697	0.000415	0.5696	0.0004214	0.5697	0.0004136	0.5697	0.0004301	0.5697	0.0004224	0.5697	0.0004391	0.5696	0.0004469
	0.5717	0.0002795	0.5717	0.0003207	0.5716	0.0003551	0.5717	0.0003723	0.5717	0.0003944	0.5717	0.0003961	0.5717	0.0004093	0.5717	0.0004169	0.5717	0.0004233	0.5717	0.0004155	0.5717	0.0004328	0.5716	0.0004245	0.5717	0.0004416	0.5717	0.0004491
	0.5738	0.0002801	0.5737	0.0003226	0.5737	0.0003572	0.5736	0.0003736	0.5737	0.0003961	0.5737	0.0003977	0.5737	0.0004116	0.5737	0.0004188	0.5738	0.0004254	0.5738	0.0004173	0.5737	0.0004353	0.5738	0.0004264	0.5737	0.0004441	0.5737	0.0004514
	0.5758	0.0002806	0.5756	0.0003234	0.5756	0.0003579	0.5757	0.0003748	0.5757	0.0003983	0.5757	0.0003996	0.5757	0.0004134	0.5757	0.0004212	0.5757	0.0004278	0.5757	0.0004196	0.5757	0.0004378	0.5757	0.0004282	0.5757	0.0004466	0.5757	0.0004538
	0.5777	0.0002811	0.5777	0.000324	0.5777	0.0003591	0.5777	0.0003769	0.5777	0.0003997	0.5777	0.0004021	0.5777	0.0004151	0.5777	0.0004236	0.5778	0.0004301	0.5777	0.0004218	0.5778	0.00044	0.5777	0.00043	0.5777	0.000449	0.5777	0.0004563
	0.5797	0.0002817	0.5797	0.0003253	0.5796	0.00036	0.5797	0.0003779	0.5797	0.0004011	0.5797	0.0004041	0.5797	0.0004171	0.5797	0.0004258	0.5797	0.0004322	0.5797	0.0004238	0.5796	0.0004421	0.5797	0.0004318	0.5797	0.0004513	0.5797	0.0004587
	0.5817	0.0002822	0.5817	0.0003264	0.5816	0.0003612	0.5817	0.0003797	0.5817	0.0004032	0.5817	0.0004056	0.5817	0.0004196	0.5817	0.0004275	0.5817	0.0004342	0.5817	0.0004257	0.5817	0.0004442	0.5817	0.000434	0.5817	0.0004536	0.5816	0.0004608
	0.5838	0.0002828	0.5837	0.0003268	0.5837	0.0003621	0.5837	0.0003814	0.5837	0.0004051	0.5837	0.0004074	0.5837	0.000422	0.5836	0.0004293	0.5837	0.000436	0.5837	0.0004272	0.5837	0.0004466	0.5836	0.0004362	0.5837	0.0004558	0.5837	0.0004629
	0.5858	0.0002833	0.5857	0.0003269	0.5856	0.0003637	0.5856	0.0003823	0.5856	0.0004063	0.5857	0.0004096	0.5857	0.0004239	0.5857	0.0004314	0.5858	0.0004383	0.5857	0.0004289	0.5856	0.000449	0.5856	0.0004384	0.5856	0.000458	0.5856	0.0004648
	0.5876	0.000284	0.5877	0.000328	0.5877	0.0003646	0.5876	0.0003843	0.5877	0.0004082	0.5876	0.0004114	0.5877	0.0004258	0.5877	0.0004337	0.5877	0.0004407	0.5877	0.0004307	0.5876	0.0004517	0.5877	0.0004403	0.5876	0.0004605	0.5877	0.0004668
	0.5897	0.0002847	0.5897	0.0003293	0.5896	0.0003661	0.5897	0.0003854	0.5897	0.0004102	0.5897	0.0004127	0.5897	0.000428	0.5897	0.0004359	0.5897	0.0004433	0.5897	0.0004328	0.5897	0.0004539	0.5896	0.0004423	0.5896	0.000463	0.5898	0.0004689
	0.5918	0.0002854	0.5917	0.0003296	0.5917	0.0003674	0.5917	0.0003862	0.5917	0.0004114	0.5917	0.0004143	0.5917	0.0004304	0.5917	0.0004375	0.5917	0.0004455	0.5917	0.0004347	0.5917	0.0004561	0.5917	0.0004441	0.5917	0.0004657	0.5917	0.000471
	0.5938	0.0002863	0.5937	0.0003299	0.5936	0.0003689	0.5937	0.0003879	0.5937	0.0004128	0.5938	0.0004167	0.5937	0.0004325	0.5937	0.0004391	0.5937	0.0004474	0.5936	0.0004365	0.5936	0.000458	0.5937	0.0004459	0.5936	0.0004681	0.5937	0.0004731
	0.5958	0.0002873	0.5957	0.0003312	0.5957	0.0003704	0.5957	0.0003884	0.5957	0.000415	0.5957	0.0004186	0.5957	0.0004341	0.5957	0.0004404	0.5958	0.0004493	0.5957	0.0004381	0.5957	0.00046	0.5956	0.0004478	0.5956	0.0004706	0.5957	0.0004753
	0.5978	0.0002884	0.5977	0.0003328	0.5976	0.0003721	0.5976	0.0003899	0.5976	0.0004165	0.5976	0.0004199	0.5976	0.0004358	0.5977	0.0004423	0.5976	0.0004514	0.5977	0.0004396	0.5977	0.000462	0.5977	0.00045	0.5977	0.0004728	0.5977	0.0004773
	0.5997	0.0002895	0.5997	0.0003338	0.5996	0.0003731	0.5997	0.0003914	0.5997	0.0004179	0.5996	0.0004216	0.5997	0.000438	0.5997	0.0004445	0.5996	0.0004539	0.5998	0.0004413	0.5996	0.0004643	0.5997	0.0004523	0.5997	0.0004751	0.5997	0.0004793
	0.6017	0.0002908	0.6017	0.0003345	0.6017	0.0003745	0.6016	0.0003922	0.6017	0.00042	0.6016	0.0004239	0.6016	0.0004402	0.6016	0.0004466	0.6018	0.0004561	0.6016	0.0004434	0.6017	0.0004667	0.6016	0.0004547	0.6017	0.0004773	0.6018	0.0004809
	0.6038	0.0002921	0.6037	0.000336	0.6037	0.0003756	0.6036	0.0003943	0.6036	0.000422	0.6037	0.0004256	0.6037	0.000442	0.6037	0.0004488	0.6037	0.0004582	0.6037	0.0004456	0.6036	0.0004689	0.6038	0.0004569	0.6036	0.0004797	0.6037	0.0004826
	0.6057	0.0002934	0.6057	0.0003373	0.6056	0.0003768	0.6057	0.0003955	0.6057	0.0004233	0.6057	0.0004268	0.6057	0.0004434	0.6057	0.0004505	0.6057	0.0004599	0.6056	0.0004477	0.6058	0.000471	0.6057	0.0004586	0.6056	0.0004821	0.6056	0.0004844
	0.6077	0.0002947	0.6077	0.0003372	0.6076	0.0003779	0.6077	0.0003968	0.6077	0.000425	0.6076	0.0004285	0.6077	0.000445	0.6076	0.0004519	0.6077	0.0004616	0.6077	0.0004496	0.6077	0.0004728	0.6077	0.0004605	0.6076	0.0004846	0.6077	0.0004862
	0.6098	0.0002961	0.6098	0.0003374	0.6096	0.0003792	0.6096	0.0003985	0.6096	0.0004272	0.6096	0.0004305	0.6097	0.000447	0.6096	0.0004544	0.6096	0.0004636	0.6096	0.0004513	0.6097	0.0004746	0.6096	0.0004625	0.6096	0.000487	0.6096	0.0004882
	0.6118	0.0002974	0.6117	0.0003387	0.6116	0.0003801	0.6117	0.0003991	0.6116	0.0004284	0.6117	0.0004323	0.6117	0.0004489	0.6117	0.0004569	0.6116	0.000466	0.6116	0.0004531	0.6117	0.0004765	0.6117	0.0004644	0.6116	0.0004896	0.6117	0.0004904
	0.6138	0.0002987	0.6136	0.0003402	0.6137	0.0003814	0.6136	0.0004004	0.6137	0.0004298	0.6136	0.0004337	0.6137	0.0004503	0.6136	0.0004582	0.6137	0.0004682	0.6136	0.0004551	0.6137	0.0004786	0.6136	0.0004665	0.6136	0.0004918	0.6137	0.0004925
	0.6157	0.0003001	0.6157	0.0003406	0.6157	0.0003825	0.6157	0.0004019	0.6156	0.0004319	0.6156	0.0004354	0.6157	0.0004517	0.6157	0.0004591	0.6157	0.0004704	0.6157	0.0004573	0.6157	0.0004809	0.6157	0.0004689	0.6156	0.000494	0.6156	0.0004948
	0.6176	0.0003014	0.6176	0.0003409	0.6177	0.0003836	0.6177	0.0004027	0.6177	0.0004333	0.6176	0.0004377	0.6177	0.0004534	0.6177	0.0004609	0.6177	0.0004723	0.6176	0.0004596	0.6176	0.0004831	0.6177	0.0004709	0.6177	0.0004959	0.6177	0.000497
	0.6197	0.0003028	0.6197	0.0003423	0.6197	0.000385	0.6197	0.0004047	0.6197	0.0004343	0.6196	0.0004397	0.6196	0.0004555	0.6196	0.0004636	0.6196	0.0004741	0.6197	0.0004617	0.6197	0.0004853	0.6197	0.0004728	0.6196	0.0004981	0.6197	0.000499
	0.6218	0.0003042	0.6218	0.0003437	0.6218	0.0003861	0.6217	0.0004058	0.6216	0.0004361	0.6216	0.0004411	0.6216	0.0004574	0.6217	0.0004654	0.6216	0.0004761	0.6216	0.0004635	0.6217	0.0004874	0.6216	0.0004746	0.6217	0.0005002	0.6216	0.000501
	0.6237	0.0003055	0.6236	0.0003442	0.6236	0.0003877	0.6236	0.0004067	0.6237	0.0004378	0.6237	0.0004429	0.6236	0.0004589	0.6237	0.0004664	0.6237	0.0004784	0.6236	0.0004652	0.6236	0.0004891	0.6236	0.0004763	0.6236	0.0005025	0.6237	0.0005032
	0.6257	0.0003069	0.6257	0.0003444	0.6257	0.0003889	0.6256	0.0004084	0.6257	0.0004389	0.6256	0.0004452	0.6256	0.0004606	0.6256	0.0004677	0.6257	0.0004808	0.6256	0.0004671	0.6256	0.0004912	0.6256	0.000478	0.6256	0.000505	0.6256	0.0005053
	0.6277	0.0003083	0.6277	0.0003451	0.6276	0.0003901	0.6276	0.0004089	0.6277	0.0004404	0.6276	0.0004469	0.6276	0.0004628	0.6277	0.0004701	0.6277	0.000483	0.6277	0.0004691	0.6277	0.0004932	0.6276	0.0004799	0.6276	0.0005075	0.6276	0.0005075
	0.6298	0.0003097	0.6297	0.0003465	0.6296	0.0003912	0.6296	0.0004102	0.6296	0.0004424	0.6296	0.000448	0.6297	0.000465	0.6296	0.0004726	0.6296	0.0004848	0.6296	0.0004713	0.6296	0.0004957	0.6296	0.0004821	0.6297	0.0005097	0.6296	0.0005101
	0.6316	0.0003111	0.6317	0.0003474	0.6316	0.0003926	0.6317	0.0004116	0.6317	0.0004436	0.6317	0.0004496	0.6316	0.0004669	0.6316	0.0004741	0.6317	0.0004866	0.6317	0.0004735	0.6316	0.0004982	0.6316	0.0004841	0.6317	0.0005121	0.6316	0.0005124
	0.6336	0.0003125	0.6337	0.0003484	0.6336	0.0003937	0.6337	0.0004123	0.6337	0.0004445	0.6336	0.0004515	0.6336	0.0004685	0.6337	0.0004758	0.6337	0.0004885	0.6336	0.0004755	0.6336	0.0005007	0.6337	0.0004862	0.6336	0.0005141	0.6335	0.0005149
	0.6357	0.000314	0.6356	0.0003498	0.6356	0.0003949	0.6357	0.0004143	0.6357	0.0004462	0.6357	0.0004529	0.6356	0.0004702	0.6356	0.0004778	0.6356	0.0004906	0.6356	0.0004773	0.6356	0.0005028	0.6356	0.0004879	0.6356	0.0005162	0.6356	0.0005172
	0.6377	0.0003154	0.6377	0.0003513	0.6376	0.0003957	0.6376	0.0004155	0.6376	0.0004475	0.6377	0.0004539	0.6376	0.0004722	0.6376	0.0004799	0.6377	0.000493	0.6376	0.0004789	0.6376	0.0005048	0.6376	0.0004896	0.6376	0.0005183	0.6377	0.0005193
	0.6397	0.0003169	0.6397	0.0003526	0.6397	0.0003971	0.6396	0.0004168	0.6396	0.0004484	0.6396	0.0004552	0.6397	0.0004742	0.6397	0.0004817	0.6396	0.000495	0.6397	0.0004808	0.6397	0.0005068	0.6396	0.0004911	0.6396	0.0005205	0.6396	0.0005212
	0.6417	0.0003183	0.6416	0.0003539	0.6416	0.0003979	0.6416	0.0004187	0.6417	0.0004499	0.6417	0.0004571	0.6418	0.0004758	0.6417	0.0004833	0.6416	0.0004968	0.6416	0.0004831	0.6416	0.0005089	0.6416	0.0004928	0.6416	0.0005231	0.6417	0.0005232
	0.6436	0.0003197	0.6437	0.0003555	0.6436	0.0003995	0.6437	0.0004194	0.6437	0.0004518	0.6437	0.0004587	0.6436	0.000477	0.6436	0.0004854	0.6437	0.0004984	0.6437	0.0004853	0.6437	0.0005112	0.6436	0.0004947	0.6436	0.0005256	0.6436	0.0005253
	0.6457	0.0003211	0.6457	0.0003569	0.6456	0.0004009	0.6456	0.0004209	0.6457	0.0004529	0.6456	0.0004598	0.6457	0.0004786	0.6457	0.0004871	0.6456	0.0005002	0.6456	0.0004874	0.6456	0.0005135	0.6458	0.0004967	0.6456	0.0005281	0.6456	0.0005272
	0.6477	0.0003224	0.6476	0.0003575	0.6476	0.0004026	0.6477	0.0004223	0.6477	0.0004544	0.6477	0.0004614	0.6476	0.0004806	0.6476	0.0004883	0.6477	0.0005022	0.6477	0.0004893	0.6476	0.0005159	0.6477	0.0004988	0.6476	0.0005305	0.6476	0.0005294
	0.6497	0.0003236	0.6496	0.0003581	0.6496	0.0004025	0.6496	0.0004229	0.6497	0.0004565	0.6497	0.0004636	0.6496	0.0004826	0.6496	0.0004896	0.6496	0.0005043	0.6497	0.0004911	0.6496	0.0005179	0.6496	0.0005008	0.6496	0.0005328	0.6497	0.0005317
	0.6516	0.0003248	0.6517	0.0003593	0.6516	0.0004039	0.6516	0.0004245	0.6517	0.000458	0.6516	0.0004654	0.6515	0.0004841	0.6517	0.0004919	0.6517	0.0005063	0.6516	0.0004929	0.6516	0.0005198	0.6517	0.0005027	0.6517	0.000535	0.6516	0.0005339
	0.6538	0.000326	0.6536	0.0003605	0.6536	0.0004048	0.6537	0.0004256	0.6537	0.0004592	0.6536	0.000467	0.6537	0.0004856	0.6536	0.0004943	0.6536	0.000508	0.6537	0.0004951	0.6537	0.0005215	0.6537	0.0005044	0.6536	0.0005371	0.6536	0.000536
	0.6556	0.0003271	0.6556	0.0003613	0.6556	0.0004062	0.6556	0.000427	0.6557	0.0004615	0.6557	0.0004687	0.6556	0.0004876	0.6556	0.0004956	0.6557	0.0005095	0.6556	0.0004974	0.6556	0.0005233	0.6555	0.0005063	0.6556	0.0005392	0.6556	0.000538
	0.6577	0.0003283	0.6577	0.0003619	0.6576	0.0004076	0.6576	0.000429	0.6576	0.0004632	0.6576	0.0004711	0.6576	0.0004898	0.6576	0.0004967	0.6576	0.0005112	0.6576	0.0004996	0.6577	0.0005252	0.6577	0.0005082	0.6576	0.0005414	0.6576	0.0005399
	0.6597	0.0003295	0.6597	0.0003634	0.6596	0.0004093	0.6596	0.0004298	0.6597	0.0004644	0.6597	0.0004728	0.6596	0.0004918	0.6596	0.0004987	0.6596	0.0005132	0.6597	0.0005017	0.6596	0.0005272	0.6597	0.0005102	0.6597	0.0005438	0.6596	0.0005417
	0.6617	0.0003308	0.6617	0.000365	0.6616	0.0004096	0.6617	0.0004313	0.6616	0.0004661	0.6616	0.0004741	0.6615	0.0004931	0.6616	0.0005013	0.6616	0.0005152	0.6616	0.0005035	0.6616	0.0005294	0.6616	0.0005127	0.6616	0.0005462	0.6616	0.0005437
	0.6637	0.0003322	0.6637	0.0003656	0.6636	0.0004114	0.6635	0.0004328	0.6636	0.0004681	0.6636	0.0004757	0.6637	0.0004944	0.6636	0.0005033	0.6636	0.0005171	0.6637	0.0005053	0.6636	0.0005315	0.6637	0.0005149	0.6636	0.0005485	0.6635	0.0005457
	0.6657	0.0003336	0.6657	0.0003666	0.6656	0.000412	0.6656	0.0004336	0.6656	0.0004691	0.6657	0.0004776	0.6657	0.0004964	0.6657	0.0005047	0.6656	0.0005186	0.6657	0.0005071	0.6657	0.0005334	0.6656	0.0005172	0.6656	0.0005506	0.6656	0.0005481
	0.6677	0.0003351	0.6677	0.0003682	0.6677	0.0004134	0.6676	0.0004357	0.6676	0.0004704	0.6676	0.0004789	0.6677	0.0004986	0.6675	0.0005061	0.6677	0.0005202	0.6676	0.0005093	0.6676	0.0005353	0.6676	0.0005191	0.6675	0.0005524	0.6676	0.0005504
	0.6697	0.0003367	0.6696	0.0003697	0.6697	0.0004146	0.6696	0.0004368	0.6695	0.0004724	0.6696	0.0004797	0.6696	0.0005	0.6696	0.0005082	0.6696	0.0005218	0.6696	0.0005114	0.6697	0.0005369	0.6697	0.0005211	0.6696	0.0005541	0.6695	0.0005529
	0.6717	0.0003383	0.6716	0.0003706	0.6716	0.0004167	0.6717	0.000438	0.6716	0.0004739	0.6716	0.0004811	0.6717	0.000501	0.6717	0.0005106	0.6717	0.000524	0.6716	0.0005133	0.6715	0.0005389	0.6717	0.0005229	0.6716	0.000556	0.6717	0.000555
	0.6737	0.00034	0.6736	0.0003717	0.6736	0.0004175	0.6737	0.0004397	0.6737	0.0004751	0.6736	0.0004828	0.6736	0.0005025	0.6736	0.0005124	0.6737	0.0005261	0.6736	0.000515	0.6736	0.0005409	0.6736	0.000525	0.6735	0.0005578	0.6736	0.0005571
	0.6757	0.0003417	0.6757	0.0003733	0.6756	0.0004192	0.6756	0.0004403	0.6756	0.0004771	0.6755	0.000484	0.6757	0.0005045	0.6757	0.000514	0.6756	0.0005283	0.6756	0.0005163	0.6756	0.0005434	0.6756	0.0005271	0.6756	0.0005596	0.6756	0.0005591
	0.6777	0.0003435	0.6776	0.0003746	0.6776	0.0004196	0.6777	0.0004419	0.6777	0.0004791	0.6776	0.0004849	0.6777	0.0005064	0.6776	0.0005156	0.6776	0.0005302	0.6776	0.0005177	0.6776	0.0005456	0.6777	0.0005294	0.6776	0.0005617	0.6775	0.0005611
	0.6797	0.0003454	0.6796	0.0003754	0.6796	0.0004218	0.6797	0.0004434	0.6796	0.0004803	0.6797	0.0004861	0.6796	0.0005079	0.6796	0.0005172	0.6796	0.000532	0.6797	0.0005194	0.6796	0.0005477	0.6796	0.0005316	0.6796	0.0005639	0.6796	0.0005632
	0.6816	0.0003473	0.6816	0.0003763	0.6816	0.000423	0.6816	0.0004442	0.6816	0.0004818	0.6816	0.000488	0.6815	0.0005091	0.6816	0.0005186	0.6816	0.000534	0.6817	0.0005213	0.6816	0.0005497	0.6817	0.0005337	0.6816	0.000566	0.6816	0.0005654
	0.6837	0.0003492	0.6836	0.000378	0.6836	0.000425	0.6836	0.0004462	0.6836	0.0004836	0.6836	0.0004895	0.6835	0.0005109	0.6836	0.0005203	0.6837	0.0005358	0.6836	0.0005232	0.6835	0.0005515	0.6836	0.0005358	0.6837	0.0005677	0.6836	0.0005676
	0.6856	0.0003512	0.6857	0.0003794	0.6856	0.0004256	0.6856	0.0004475	0.6857	0.0004846	0.6856	0.0004906	0.6857	0.000513	0.6855	0.0005222	0.6856	0.0005382	0.6856	0.0005249	0.6856	0.0005535	0.6856	0.0005375	0.6856	0.0005697	0.6856	0.00057
	0.6876	0.0003532	0.6877	0.0003806	0.6876	0.000427	0.6876	0.0004486	0.6876	0.0004856	0.6876	0.0004923	0.6876	0.0005147	0.6876	0.0005237	0.6876	0.0005403	0.6876	0.0005264	0.6876	0.0005556	0.6876	0.0005392	0.6876	0.0005714	0.6876	0.0005723
	0.6896	0.0003553	0.6896	0.0003818	0.6895	0.0004275	0.6896	0.0004506	0.6896	0.0004872	0.6895	0.0004943	0.6896	0.0005161	0.6896	0.0005249	0.6895	0.0005421	0.6895	0.0005279	0.6896	0.000558	0.6896	0.000541	0.6896	0.0005732	0.6896	0.0005746
	0.6917	0.0003574	0.6917	0.0003834	0.6917	0.0004298	0.6916	0.0004513	0.6917	0.0004884	0.6916	0.0004959	0.6916	0.0005175	0.6916	0.0005263	0.6917	0.0005437	0.6915	0.0005295	0.6917	0.0005603	0.6916	0.0005428	0.6915	0.000575	0.6916	0.0005767
	0.6936	0.0003595	0.6936	0.0003855	0.6936	0.000431	0.6936	0.0004527	0.6936	0.0004892	0.6936	0.000497	0.6936	0.0005193	0.6937	0.0005287	0.6936	0.0005454	0.6936	0.0005314	0.6936	0.0005626	0.6935	0.000545	0.6936	0.0005772	0.6936	0.0005786
	0.6955	0.0003617	0.6956	0.0003871	0.6955	0.0004333	0.6956	0.000454	0.6957	0.0004907	0.6956	0.0004985	0.6956	0.0005211	0.6956	0.0005309	0.6956	0.0005474	0.6955	0.0005335	0.6956	0.0005645	0.6957	0.000547	0.6956	0.0005793	0.6956	0.0005806
	0.6977	0.0003639	0.6977	0.0003886	0.6976	0.0004337	0.6976	0.0004546	0.6977	0.0004924	0.6976	0.0005004	0.6976	0.0005226	0.6976	0.0005326	0.6976	0.0005495	0.6976	0.0005356	0.6976	0.0005664	0.6975	0.0005487	0.6976	0.0005817	0.6976	0.0005825
	0.6996	0.0003662	0.6996	0.0003907	0.6996	0.0004354	0.6996	0.0004564	0.6996	0.0004933	0.6996	0.0005017	0.6996	0.0005239	0.6996	0.0005339	0.6997	0.0005514	0.6995	0.0005374	0.6996	0.0005682	0.6996	0.0005506	0.6996	0.0005837	0.6996	0.0005844
	0.7016	0.0003686	0.7016	0.0003925	0.7016	0.0004361	0.7016	0.0004575	0.7016	0.0004948	0.7016	0.0005028	0.7016	0.0005255	0.7016	0.0005356	0.7016	0.0005534	0.7015	0.000539	0.7016	0.0005702	0.7016	0.000552	0.7015	0.000586	0.7016	0.0005865
	0.7037	0.000371	0.7036	0.0003934	0.7036	0.0004384	0.7036	0.000459	0.7037	0.0004967	0.7035	0.0005044	0.7035	0.0005276	0.7036	0.0005381	0.7036	0.000555	0.7036	0.0005408	0.7036	0.0005724	0.7035	0.0005538	0.7035	0.0005881	0.7036	0.0005888
	0.7057	0.0003734	0.7057	0.000395	0.7056	0.0004395	0.7056	0.0004614	0.7056	0.0004979	0.7055	0.0005063	0.7056	0.0005296	0.7056	0.0005401	0.7055	0.0005569	0.7057	0.0005427	0.7056	0.0005745	0.7056	0.0005553	0.7056	0.0005901	0.7056	0.000591
	0.7076	0.0003758	0.7076	0.0003974	0.7076	0.0004419	0.7076	0.0004626	0.7077	0.000499	0.7076	0.0005077	0.7076	0.0005312	0.7076	0.0005414	0.7076	0.000559	0.7075	0.0005449	0.7076	0.0005767	0.7076	0.0005574	0.7076	0.0005923	0.7076	0.0005931
	0.7097	0.0003783	0.7096	0.0003996	0.7095	0.0004425	0.7096	0.0004645	0.7096	0.000501	0.7096	0.0005088	0.7095	0.0005326	0.7096	0.0005428	0.7096	0.0005613	0.7096	0.0005472	0.7096	0.0005788	0.7096	0.0005594	0.7095	0.0005945	0.7096	0.000595
	0.7116	0.0003808	0.7116	0.0004012	0.7115	0.0004443	0.7116	0.0004661	0.7116	0.0005026	0.7115	0.0005104	0.7116	0.0005343	0.7116	0.0005445	0.7115	0.0005634	0.7116	0.0005492	0.7115	0.0005807	0.7116	0.0005615	0.7116	0.0005971	0.7116	0.0005971
	0.7137	0.0003834	0.7136	0.0004028	0.7135	0.0004445	0.7136	0.0004671	0.7136	0.0005037	0.7136	0.0005123	0.7136	0.0005363	0.7136	0.0005465	0.7136	0.0005654	0.7135	0.0005511	0.7136	0.0005827	0.7136	0.0005635	0.7136	0.0005995	0.7136	0.0005989
	0.7156	0.0003859	0.7157	0.0004053	0.7155	0.0004479	0.7155	0.0004692	0.7156	0.0005055	0.7156	0.0005139	0.7155	0.0005384	0.7155	0.0005483	0.7156	0.000567	0.7155	0.0005528	0.7156	0.0005846	0.7155	0.0005652	0.7156	0.0006021	0.7156	0.0006007
	0.7176	0.0003886	0.7176	0.0004078	0.7175	0.0004485	0.7176	0.0004703	0.7176	0.0005075	0.7175	0.0005152	0.7176	0.0005398	0.7176	0.0005502	0.7176	0.0005686	0.7176	0.0005544	0.7175	0.0005868	0.7176	0.000567	0.7176	0.0006046	0.7176	0.0006028
	0.7197	0.0003913	0.7196	0.0004099	0.7196	0.0004507	0.7196	0.0004715	0.7196	0.0005088	0.7195	0.000517	0.7196	0.0005411	0.7196	0.0005519	0.7196	0.0005705	0.7196	0.0005562	0.7196	0.0005891	0.7197	0.0005689	0.7196	0.000607	0.7196	0.0006048
	0.7216	0.000394	0.7216	0.0004119	0.7216	0.000452	0.7216	0.0004732	0.7216	0.0005105	0.7216	0.0005193	0.7215	0.000543	0.7215	0.0005537	0.7216	0.0005727	0.7215	0.0005584	0.7216	0.0005915	0.7215	0.0005708	0.7215	0.0006091	0.7215	0.0006069
	0.7236	0.0003968	0.7236	0.0004139	0.7236	0.0004541	0.7236	0.0004738	0.7236	0.0005125	0.7235	0.0005209	0.7235	0.0005451	0.7236	0.0005554	0.7236	0.0005746	0.7235	0.0005603	0.7236	0.0005937	0.7236	0.0005731	0.7236	0.0006112	0.7235	0.0006093
	0.7256	0.0003996	0.7256	0.0004159	0.7256	0.0004555	0.7257	0.0004757	0.7257	0.0005137	0.7255	0.0005224	0.7256	0.0005467	0.7256	0.0005574	0.7256	0.0005762	0.7256	0.0005619	0.7255	0.0005957	0.7255	0.0005753	0.7255	0.0006133	0.7255	0.0006114
	0.7276	0.0004025	0.7276	0.0004177	0.7275	0.0004582	0.7276	0.0004775	0.7276	0.0005149	0.7275	0.0005243	0.7275	0.000548	0.7276	0.0005596	0.7276	0.0005774	0.7275	0.0005634	0.7276	0.0005976	0.7274	0.0005778	0.7275	0.0006156	0.7276	0.0006134
	0.7296	0.0004054	0.7296	0.00042	0.7295	0.0004593	0.7296	0.000479	0.7295	0.0005169	0.7295	0.0005263	0.7296	0.0005493	0.7296	0.0005614	0.7296	0.0005785	0.7295	0.0005648	0.7296	0.0005995	0.7296	0.0005796	0.7296	0.0006179	0.7295	0.0006152
	0.7316	0.0004083	0.7316	0.0004234	0.7315	0.0004619	0.7316	0.0004817	0.7316	0.0005182	0.7316	0.0005278	0.7316	0.0005512	0.7315	0.0005624	0.7315	0.00058	0.7315	0.0005664	0.7316	0.0006016	0.7316	0.0005815	0.7315	0.0006202	0.7315	0.0006172
	0.7336	0.0004113	0.7336	0.000426	0.7335	0.0004629	0.7335	0.0004834	0.7336	0.000519	0.7335	0.0005288	0.7335	0.0005529	0.7335	0.0005639	0.7336	0.0005817	0.7335	0.0005683	0.7336	0.0006038	0.7335	0.0005834	0.7335	0.0006226	0.7335	0.0006191
	0.7356	0.0004144	0.7355	0.0004273	0.7355	0.0004653	0.7356	0.0004852	0.7355	0.0005204	0.7355	0.0005304	0.7356	0.0005545	0.7356	0.000566	0.7355	0.0005831	0.7356	0.0005704	0.7355	0.000606	0.7355	0.0005851	0.7355	0.0006247	0.7355	0.0006211
	0.7376	0.0004175	0.7376	0.0004296	0.7375	0.0004671	0.7376	0.0004873	0.7375	0.0005222	0.7375	0.0005323	0.7376	0.0005557	0.7376	0.0005683	0.7376	0.0005845	0.7375	0.0005724	0.7375	0.000608	0.7375	0.0005869	0.7375	0.0006265	0.7376	0.000623
	0.7396	0.0004206	0.7396	0.0004332	0.7395	0.0004698	0.7396	0.0004884	0.7395	0.0005237	0.7396	0.0005339	0.7395	0.0005572	0.7395	0.0005699	0.7395	0.0005858	0.7395	0.0005743	0.7396	0.0006098	0.7395	0.0005889	0.7394	0.0006284	0.7395	0.0006255
	0.7416	0.0004239	0.7416	0.0004365	0.7415	0.0004712	0.7415	0.0004907	0.7415	0.0005251	0.7415	0.0005353	0.7415	0.0005593	0.7415	0.000571	0.7416	0.000587	0.7415	0.0005759	0.7416	0.0006113	0.7415	0.000591	0.7416	0.0006302	0.7414	0.0006277
	0.7436	0.0004272	0.7436	0.0004382	0.7436	0.000474	0.7436	0.0004928	0.7435	0.0005276	0.7436	0.0005373	0.7436	0.0005614	0.7435	0.0005727	0.7436	0.0005888	0.7435	0.0005777	0.7435	0.0006132	0.7435	0.0005931	0.7435	0.0006321	0.7436	0.0006299
	0.7456	0.0004305	0.7456	0.0004398	0.7455	0.000475	0.7456	0.0004942	0.7455	0.0005294	0.7456	0.0005398	0.7455	0.000563	0.7454	0.0005751	0.7455	0.0005908	0.7455	0.0005797	0.7455	0.0006147	0.7454	0.0005949	0.7455	0.000634	0.7456	0.0006322
	0.7476	0.0004339	0.7476	0.0004423	0.7475	0.0004774	0.7476	0.000497	0.7475	0.0005308	0.7475	0.0005419	0.7475	0.0005647	0.7476	0.0005773	0.7475	0.000593	0.7475	0.000582	0.7476	0.0006168	0.7475	0.0005965	0.7475	0.0006361	0.7475	0.0006342
	0.7496	0.0004373	0.7496	0.0004453	0.7495	0.0004788	0.7496	0.0004987	0.7496	0.0005331	0.7495	0.0005436	0.7495	0.0005665	0.7495	0.0005793	0.7496	0.000595	0.7496	0.0005844	0.7495	0.0006188	0.7496	0.0005981	0.7495	0.0006383	0.7496	0.0006361
	0.7515	0.0004409	0.7515	0.0004481	0.7514	0.0004819	0.7515	0.0005004	0.7516	0.0005349	0.7515	0.000546	0.7515	0.0005688	0.7514	0.000581	0.7516	0.0005966	0.7515	0.0005868	0.7515	0.0006208	0.7515	0.0005997	0.7515	0.0006404	0.7516	0.000638
	0.7536	0.0004447	0.7535	0.0004511	0.7535	0.0004843	0.7536	0.0005027	0.7535	0.0005361	0.7534	0.0005486	0.7535	0.0005709	0.7536	0.000583	0.7536	0.0005985	0.7536	0.0005887	0.7536	0.0006227	0.7536	0.0006015	0.7536	0.0006422	0.7536	0.0006401
	0.7556	0.0004485	0.7555	0.0004541	0.7556	0.0004878	0.7557	0.0005043	0.7556	0.0005377	0.7555	0.0005505	0.7556	0.0005724	0.7555	0.0005851	0.7555	0.0006004	0.7555	0.0005908	0.7555	0.0006247	0.7555	0.0006035	0.7556	0.0006442	0.7555	0.0006421
	0.7575	0.0004525	0.7576	0.0004568	0.7575	0.0004898	0.7576	0.0005067	0.7575	0.0005396	0.7576	0.000552	0.7575	0.0005739	0.7575	0.0005873	0.7576	0.000603	0.7575	0.0005929	0.7575	0.0006266	0.7574	0.0006054	0.7574	0.0006461	0.7576	0.0006446
	0.7595	0.0004565	0.7595	0.0004598	0.7595	0.0004921	0.7595	0.000509	0.7596	0.0005411	0.7595	0.0005537	0.7595	0.0005756	0.7595	0.0005893	0.7596	0.0006052	0.7595	0.0005953	0.7595	0.0006287	0.7595	0.0006073	0.7595	0.000648	0.7595	0.0006468
	0.7616	0.0004605	0.7615	0.0004635	0.7614	0.0004935	0.7616	0.0005107	0.7616	0.0005424	0.7615	0.000556	0.7616	0.0005775	0.7615	0.0005912	0.7616	0.0006073	0.7615	0.0005977	0.7615	0.0006307	0.7616	0.0006092	0.7616	0.0006501	0.7616	0.0006491
	0.7636	0.0004645	0.7636	0.000468	0.7634	0.0004967	0.7635	0.0005136	0.7635	0.0005447	0.7635	0.0005574	0.7635	0.0005791	0.7635	0.0005929	0.7636	0.000609	0.7636	0.0006002	0.7635	0.0006332	0.7634	0.0006111	0.7635	0.0006521	0.7635	0.0006511
	0.7656	0.0004684	0.7655	0.000472	0.7654	0.0004994	0.7655	0.0005155	0.7655	0.0005466	0.7654	0.0005587	0.7655	0.0005804	0.7655	0.0005946	0.7655	0.0006108	0.7655	0.0006021	0.7655	0.0006356	0.7656	0.0006128	0.7655	0.0006546	0.7654	0.0006533
	0.7675	0.0004723	0.7675	0.000475	0.7675	0.000503	0.7676	0.0005178	0.7676	0.0005484	0.7675	0.0005604	0.7675	0.0005819	0.7676	0.0005967	0.7674	0.0006129	0.7675	0.0006042	0.7675	0.0006379	0.7675	0.0006146	0.7676	0.0006568	0.7675	0.000655
	0.7696	0.0004762	0.7696	0.0004783	0.7695	0.0005056	0.7695	0.0005208	0.7695	0.0005509	0.7695	0.0005626	0.7695	0.0005839	0.7694	0.000599	0.7695	0.0006152	0.7695	0.0006059	0.7695	0.0006399	0.7695	0.0006168	0.7694	0.0006591	0.7696	0.0006571
	0.7715	0.0004801	0.7715	0.0004825	0.7715	0.0005085	0.7715	0.0005228	0.7716	0.0005535	0.7714	0.0005646	0.7715	0.0005859	0.7716	0.0006009	0.7716	0.0006174	0.7716	0.0006079	0.7715	0.0006419	0.7716	0.0006192	0.7714	0.0006613	0.7715	0.0006592
	0.7735	0.0004841	0.7735	0.0004864	0.7735	0.0005106	0.7735	0.0005257	0.7735	0.0005553	0.7736	0.0005664	0.7734	0.0005877	0.7735	0.0006026	0.7735	0.0006196	0.7734	0.00061	0.7735	0.0006439	0.7735	0.0006218	0.7735	0.0006633	0.7735	0.0006611
	0.7756	0.0004882	0.7755	0.00049	0.7755	0.000514	0.7756	0.0005284	0.7754	0.0005573	0.7755	0.0005689	0.7754	0.0005891	0.7755	0.0006046	0.7755	0.0006214	0.7755	0.0006122	0.7755	0.0006461	0.7755	0.0006243	0.7755	0.0006652	0.7756	0.0006634
	0.7775	0.0004925	0.7775	0.0004938	0.7775	0.0005162	0.7776	0.0005304	0.7775	0.0005598	0.7775	0.0005717	0.7775	0.000591	0.7776	0.000607	0.7775	0.0006233	0.7774	0.0006141	0.7775	0.0006483	0.7776	0.0006263	0.7775	0.0006671	0.7774	0.0006658
	0.7795	0.000497	0.7796	0.0004979	0.7795	0.0005193	0.7795	0.0005332	0.7795	0.0005615	0.7795	0.0005739	0.7794	0.0005933	0.7795	0.0006095	0.7795	0.0006254	0.7795	0.000616	0.7794	0.0006508	0.7795	0.0006287	0.7796	0.0006695	0.7796	0.0006682
	0.7816	0.0005016	0.7815	0.0005012	0.7816	0.0005217	0.7815	0.0005354	0.7815	0.0005631	0.7814	0.0005758	0.7814	0.0005954	0.7815	0.0006116	0.7814	0.0006279	0.7815	0.0006177	0.7815	0.000653	0.7814	0.0006308	0.7816	0.0006717	0.7816	0.0006707
	0.7836	0.0005063	0.7835	0.0005042	0.7834	0.0005246	0.7835	0.0005376	0.7835	0.0005659	0.7835	0.0005781	0.7835	0.0005971	0.7835	0.0006133	0.7835	0.0006303	0.7834	0.0006195	0.7834	0.0006551	0.7836	0.0006332	0.7837	0.000674	0.7835	0.0006725
	0.7855	0.0005108	0.7855	0.0005076	0.7855	0.0005276	0.7855	0.0005406	0.7855	0.0005681	0.7855	0.0005807	0.7855	0.0005989	0.7856	0.0006154	0.7855	0.0006326	0.7855	0.0006216	0.7854	0.000657	0.7855	0.0006357	0.7856	0.000676	0.7856	0.0006747
	0.7876	0.0005151	0.7876	0.0005113	0.7875	0.0005316	0.7876	0.0005428	0.7875	0.0005702	0.7875	0.0005825	0.7875	0.0006012	0.7875	0.0006176	0.7875	0.0006346	0.7875	0.000624	0.7874	0.0006589	0.7875	0.0006382	0.7877	0.0006782	0.7876	0.0006772
	0.7895	0.0005189	0.7896	0.0005147	0.7895	0.0005345	0.7895	0.0005463	0.7896	0.000573	0.7895	0.000584	0.7895	0.0006037	0.7895	0.0006198	0.7895	0.0006366	0.7894	0.0006262	0.7895	0.000661	0.7895	0.0006409	0.7896	0.0006807	0.7896	0.0006792
	0.7915	0.0005222	0.7915	0.000518	0.7914	0.0005388	0.7914	0.0005495	0.7915	0.0005764	0.7915	0.0005863	0.7915	0.000606	0.7916	0.0006218	0.7914	0.0006387	0.7914	0.0006283	0.7914	0.0006632	0.7915	0.0006433	0.7916	0.0006822	0.7916	0.0006815
	0.7935	0.0005248	0.7935	0.0005228	0.7935	0.0005418	0.7935	0.0005524	0.7936	0.0005788	0.7935	0.0005888	0.7935	0.000608	0.7934	0.0006237	0.7935	0.000641	0.7935	0.00063	0.7935	0.0006656	0.7935	0.0006457	0.7937	0.0006842	0.7936	0.0006842
	0.7956	0.0005265	0.7956	0.0005277	0.7955	0.0005452	0.7955	0.0005564	0.7955	0.0005815	0.7955	0.0005909	0.7955	0.0006101	0.7956	0.0006255	0.7954	0.0006435	0.7955	0.0006319	0.7956	0.000668	0.7955	0.0006477	0.7957	0.000686	0.7956	0.0006865
	0.7975	0.0005274	0.7975	0.000532	0.7974	0.0005487	0.7976	0.0005593	0.7976	0.0005848	0.7975	0.0005931	0.7975	0.0006125	0.7976	0.0006276	0.7975	0.0006455	0.7975	0.000634	0.7976	0.00067	0.7976	0.0006499	0.7977	0.000688	0.7977	0.0006895
	0.7995	0.0005274	0.7995	0.0005357	0.7995	0.0005522	0.7995	0.0005624	0.7995	0.0005875	0.7996	0.0005958	0.7994	0.0006152	0.7994	0.0006298	0.7995	0.0006475	0.7995	0.0006362	0.7997	0.000672	0.7994	0.0006522	0.7996	0.0006907	0.7997	0.000692
	0.7976	0.0005265	0.7975	0.0005298	0.7975	0.0005458	0.7975	0.0005559	0.7974	0.0005794	0.7975	0.0005887	0.7975	0.0006072	0.7975	0.0006221	0.7975	0.0006389	0.7976	0.0006283	0.7977	0.0006635	0.7976	0.0006441	0.7976	0.0006825	0.7975	0.0006837
	0.7955	0.0005247	0.7956	0.0005242	0.7955	0.0005401	0.7956	0.0005485	0.7956	0.0005726	0.7955	0.0005815	0.7955	0.0005992	0.7955	0.0006145	0.7954	0.0006309	0.7955	0.0006206	0.7956	0.0006552	0.7954	0.0006366	0.7956	0.0006747	0.7957	0.0006765
	0.7936	0.000522	0.7936	0.0005184	0.7935	0.0005342	0.7935	0.0005425	0.7936	0.0005656	0.7935	0.0005746	0.7935	0.0005919	0.7935	0.000607	0.7935	0.0006237	0.7935	0.0006131	0.7937	0.0006475	0.7935	0.0006291	0.7936	0.0006672	0.7937	0.0006687
	0.7915	0.0005185	0.7915	0.0005136	0.7915	0.0005294	0.7915	0.0005363	0.7915	0.0005585	0.7914	0.0005682	0.7916	0.0005852	0.7915	0.0005998	0.7914	0.0006164	0.7914	0.0006053	0.7916	0.00064	0.7916	0.0006221	0.7916	0.0006597	0.7916	0.0006612
	0.7895	0.0005143	0.7895	0.0005095	0.7895	0.000524	0.7895	0.0005297	0.7896	0.0005522	0.7895	0.0005623	0.7895	0.0005783	0.7896	0.0005935	0.7895	0.0006093	0.7896	0.0005983	0.7896	0.0006327	0.7894	0.0006147	0.7896	0.0006522	0.7896	0.0006542
	0.7876	0.0005095	0.7875	0.0005049	0.7875	0.0005185	0.7876	0.0005247	0.7875	0.0005465	0.7875	0.000556	0.7874	0.000571	0.7875	0.0005874	0.7875	0.0006022	0.7875	0.0005913	0.7876	0.0006257	0.7875	0.0006076	0.7876	0.0006452	0.7876	0.0006472
	0.7855	0.0005044	0.7856	0.0004999	0.7855	0.0005133	0.7855	0.0005191	0.7855	0.0005403	0.7855	0.0005497	0.7856	0.0005656	0.7855	0.0005811	0.7855	0.000595	0.7855	0.0005851	0.7856	0.0006185	0.7855	0.0006005	0.7856	0.0006382	0.7856	0.0006407
	0.7835	0.0004991	0.7835	0.0004946	0.7836	0.0005084	0.7835	0.000514	0.7836	0.0005344	0.7835	0.0005441	0.7835	0.0005601	0.7835	0.0005744	0.7835	0.0005882	0.7835	0.0005789	0.7836	0.0006112	0.7835	0.0005936	0.7837	0.0006317	0.7837	0.000634
	0.7816	0.0004937	0.7816	0.0004899	0.7815	0.0005032	0.7816	0.0005097	0.7816	0.0005295	0.7815	0.0005386	0.7814	0.0005539	0.7815	0.0005679	0.7816	0.0005819	0.7816	0.0005728	0.7817	0.0006042	0.7815	0.0005868	0.7817	0.0006252	0.7816	0.0006275
	0.7795	0.0004885	0.7795	0.0004857	0.7794	0.0004981	0.7795	0.0005043	0.7794	0.0005242	0.7794	0.0005327	0.7795	0.0005475	0.7796	0.0005622	0.7794	0.0005758	0.7796	0.0005662	0.7795	0.0005973	0.7795	0.0005807	0.7796	0.0006192	0.7796	0.0006207
	0.7776	0.0004835	0.7774	0.0004811	0.7775	0.0004928	0.7775	0.0004995	0.7775	0.0005184	0.7775	0.0005266	0.7776	0.0005401	0.7775	0.0005564	0.7775	0.0005696	0.7774	0.0005601	0.7776	0.0005909	0.7776	0.0005746	0.7776	0.000613	0.7776	0.0006142
	0.7755	0.0004787	0.7756	0.0004767	0.7755	0.0004883	0.7756	0.0004943	0.7755	0.0005134	0.7755	0.0005212	0.7755	0.0005333	0.7755	0.0005505	0.7755	0.0005631	0.7755	0.000554	0.7755	0.0005849	0.7754	0.0005684	0.7756	0.000607	0.7756	0.0006077
	0.7735	0.0004742	0.7736	0.0004724	0.7734	0.0004839	0.7735	0.0004889	0.7735	0.0005084	0.7735	0.0005162	0.7734	0.000527	0.7736	0.0005442	0.7736	0.0005568	0.7736	0.0005483	0.7734	0.0005788	0.7736	0.0005623	0.7737	0.000601	0.7736	0.000601
	0.7716	0.0004698	0.7715	0.0004685	0.7715	0.0004797	0.7716	0.0004845	0.7715	0.0005026	0.7715	0.0005107	0.7716	0.000521	0.7716	0.0005383	0.7715	0.0005507	0.7716	0.0005427	0.7715	0.0005727	0.7715	0.000556	0.7715	0.0005942	0.7715	0.0005947
	0.7695	0.0004656	0.7695	0.0004641	0.7695	0.0004752	0.7695	0.0004793	0.7695	0.0004972	0.7695	0.0005052	0.7695	0.0005171	0.7695	0.0005325	0.7696	0.0005449	0.7695	0.0005371	0.7695	0.0005663	0.7694	0.0005499	0.7695	0.000588	0.7696	0.0005886
	0.7675	0.0004615	0.7676	0.0004592	0.7676	0.0004702	0.7675	0.0004749	0.7675	0.0004925	0.7675	0.0005002	0.7675	0.0005115	0.7676	0.0005271	0.7675	0.0005392	0.7676	0.0005312	0.7676	0.0005601	0.7676	0.0005441	0.7675	0.0005819	0.7675	0.0005828
	0.7656	0.0004573	0.7655	0.0004553	0.7656	0.0004653	0.7655	0.0004711	0.7656	0.0004871	0.7656	0.0004955	0.7656	0.0005051	0.7655	0.0005217	0.7654	0.0005336	0.7655	0.0005252	0.7654	0.000554	0.7656	0.0005383	0.7656	0.0005761	0.7656	0.0005771
	0.7636	0.0004532	0.7635	0.0004517	0.7635	0.000462	0.7636	0.0004662	0.7635	0.0004818	0.7636	0.0004903	0.7634	0.0004994	0.7635	0.0005161	0.7635	0.0005276	0.7635	0.0005192	0.7635	0.0005482	0.7634	0.0005329	0.7635	0.0005703	0.7635	0.0005714
	0.7616	0.000449	0.7615	0.0004477	0.7615	0.0004578	0.7615	0.0004622	0.7615	0.0004773	0.7615	0.000485	0.7616	0.0004948	0.7616	0.0005105	0.7616	0.0005215	0.7616	0.0005135	0.7615	0.0005428	0.7616	0.0005277	0.7615	0.0005646	0.7615	0.0005656
	0.7596	0.0004448	0.7596	0.0004436	0.7595	0.0004538	0.7597	0.0004578	0.7596	0.0004723	0.7595	0.0004804	0.7595	0.000489	0.7596	0.0005052	0.7595	0.0005158	0.7595	0.0005083	0.7595	0.0005373	0.7595	0.0005223	0.7594	0.0005588	0.7594	0.00056
	0.7576	0.0004405	0.7576	0.0004397	0.7575	0.0004499	0.7575	0.0004527	0.7575	0.0004668	0.7576	0.0004761	0.7575	0.0004833	0.7575	0.0005002	0.7576	0.0005105	0.7575	0.000503	0.7575	0.0005318	0.7575	0.0005166	0.7575	0.0005529	0.7575	0.0005543
	0.7555	0.0004363	0.7555	0.0004358	0.7555	0.0004457	0.7556	0.0004488	0.7556	0.0004622	0.7555	0.0004712	0.7556	0.0004791	0.7556	0.0004955	0.7556	0.0005053	0.7555	0.0004978	0.7556	0.0005263	0.7556	0.000511	0.7556	0.0005469	0.7555	0.0005485
	0.7536	0.0004322	0.7535	0.0004309	0.7535	0.000442	0.7535	0.0004442	0.7535	0.0004578	0.7535	0.0004662	0.7536	0.0004748	0.7536	0.0004903	0.7536	0.0005	0.7535	0.0004924	0.7536	0.0005205	0.7535	0.0005055	0.7535	0.000541	0.7535	0.0005431
	0.7516	0.0004281	0.7516	0.0004257	0.7516	0.0004374	0.7515	0.0004399	0.7515	0.0004526	0.7516	0.0004617	0.7516	0.0004692	0.7516	0.0004848	0.7516	0.0004945	0.7516	0.0004872	0.7515	0.0005148	0.7514	0.0005	0.7515	0.0005351	0.7516	0.0005378
	0.7496	0.000424	0.7496	0.0004222	0.7496	0.0004327	0.7495	0.0004362	0.7495	0.000448	0.7495	0.0004574	0.7496	0.0004638	0.7496	0.0004796	0.7496	0.0004888	0.7496	0.0004818	0.7495	0.0005093	0.7496	0.0004949	0.7495	0.0005295	0.7495	0.0005324
	0.7476	0.0004201	0.7475	0.0004198	0.7475	0.000428	0.7475	0.0004317	0.7477	0.0004441	0.7476	0.0004525	0.7475	0.0004589	0.7476	0.000475	0.7476	0.0004834	0.7475	0.0004769	0.7475	0.000504	0.7476	0.0004897	0.7476	0.000524	0.7475	0.0005273
	0.7457	0.0004161	0.7456	0.0004161	0.7456	0.0004243	0.7456	0.000428	0.7456	0.0004394	0.7455	0.0004474	0.7456	0.000454	0.7456	0.0004707	0.7456	0.0004784	0.7455	0.0004723	0.7456	0.0004989	0.7456	0.0004847	0.7456	0.0005188	0.7456	0.0005222
	0.7436	0.0004122	0.7436	0.0004108	0.7435	0.0004203	0.7435	0.0004239	0.7435	0.0004348	0.7436	0.0004431	0.7436	0.000449	0.7436	0.0004663	0.7435	0.0004737	0.7436	0.0004678	0.7436	0.0004939	0.7435	0.0004793	0.7436	0.0005136	0.7435	0.0005168
	0.7416	0.0004082	0.7416	0.0004064	0.7415	0.000417	0.7416	0.000419	0.7416	0.0004312	0.7416	0.000439	0.7416	0.000444	0.7415	0.000461	0.7416	0.0004689	0.7415	0.0004629	0.7415	0.0004887	0.7415	0.000474	0.7415	0.0005082	0.7415	0.0005115
	0.7395	0.0004043	0.7395	0.0004026	0.7396	0.0004131	0.7396	0.0004151	0.7395	0.000427	0.7396	0.0004345	0.7396	0.0004389	0.7396	0.0004559	0.7396	0.000464	0.7395	0.000458	0.7395	0.0004834	0.7395	0.0004686	0.7395	0.000503	0.7395	0.0005061
	0.7376	0.0004004	0.7376	0.0003993	0.7375	0.0004095	0.7376	0.00041	0.7376	0.0004222	0.7375	0.0004298	0.7376	0.000434	0.7375	0.0004515	0.7377	0.000459	0.7376	0.0004529	0.7375	0.000478	0.7376	0.000463	0.7375	0.0004976	0.7375	0.0005008
	0.7355	0.0003966	0.7356	0.0003959	0.7356	0.0004059	0.7356	0.0004055	0.7356	0.0004183	0.7356	0.0004259	0.7356	0.0004292	0.7355	0.0004475	0.7356	0.0004542	0.7355	0.0004483	0.7356	0.0004729	0.7356	0.0004578	0.7356	0.0004923	0.7356	0.0004955
	0.7336	0.0003928	0.7336	0.0003926	0.7336	0.0004021	0.7336	0.0004017	0.7335	0.0004144	0.7335	0.0004221	0.7335	0.0004249	0.7335	0.000443	0.7336	0.0004498	0.7336	0.0004436	0.7336	0.0004678	0.7335	0.0004527	0.7335	0.0004871	0.7336	0.0004903
	0.7316	0.000389	0.7316	0.0003892	0.7315	0.0003979	0.7316	0.000397	0.7315	0.0004098	0.7315	0.0004177	0.7315	0.0004204	0.7316	0.0004381	0.7316	0.0004456	0.7316	0.0004394	0.7316	0.0004632	0.7316	0.0004477	0.7316	0.0004821	0.7315	0.0004854
	0.7296	0.0003853	0.7296	0.0003856	0.7295	0.0003941	0.7296	0.0003932	0.7296	0.0004053	0.7295	0.0004131	0.7296	0.0004155	0.7296	0.0004334	0.7296	0.0004413	0.7295	0.000435	0.7296	0.0004585	0.7296	0.000443	0.7295	0.0004773	0.7295	0.0004804
	0.7276	0.0003817	0.7276	0.0003822	0.7275	0.0003894	0.7276	0.0003892	0.7276	0.0004016	0.7275	0.0004091	0.7276	0.0004109	0.7276	0.000429	0.7276	0.0004368	0.7276	0.0004304	0.7275	0.0004537	0.7276	0.000438	0.7275	0.0004726	0.7276	0.0004755
	0.7257	0.0003781	0.7256	0.0003796	0.7256	0.0003861	0.7256	0.0003846	0.7255	0.0003973	0.7255	0.0004053	0.7256	0.0004072	0.7255	0.000425	0.7256	0.000432	0.7256	0.0004255	0.7255	0.0004489	0.7256	0.000433	0.7257	0.000468	0.7254	0.0004706
	0.7236	0.0003747	0.7236	0.0003764	0.7235	0.000382	0.7236	0.0003814	0.7236	0.0003929	0.7236	0.0004009	0.7236	0.0004034	0.7236	0.0004208	0.7236	0.0004273	0.7236	0.0004207	0.7236	0.0004437	0.7236	0.0004278	0.7236	0.0004632	0.7237	0.0004655
	0.7216	0.0003713	0.7216	0.0003723	0.7215	0.0003788	0.7216	0.000377	0.7216	0.0003892	0.7215	0.0003963	0.7216	0.0003991	0.7216	0.0004164	0.7216	0.000423	0.7216	0.000416	0.7217	0.0004389	0.7216	0.0004225	0.7215	0.0004583	0.7216	0.0004604
	0.7196	0.000368	0.7197	0.0003682	0.7196	0.000375	0.7196	0.0003729	0.7196	0.0003856	0.7195	0.0003925	0.7196	0.0003945	0.7196	0.0004122	0.7196	0.0004189	0.7196	0.0004117	0.7196	0.0004341	0.7196	0.0004177	0.7196	0.0004534	0.7196	0.0004554
	0.7176	0.0003649	0.7176	0.0003651	0.7176	0.0003712	0.7176	0.0003693	0.7176	0.0003812	0.7176	0.0003887	0.7177	0.0003906	0.7176	0.0004078	0.7176	0.0004145	0.7176	0.0004073	0.7176	0.0004298	0.7176	0.0004131	0.7176	0.0004485	0.7176	0.0004503
	0.7157	0.0003618	0.7155	0.0003619	0.7155	0.000367	0.7157	0.0003649	0.7156	0.0003774	0.7156	0.0003845	0.7156	0.0003871	0.7156	0.000404	0.7156	0.0004101	0.7156	0.0004028	0.7156	0.0004255	0.7156	0.0004087	0.7156	0.0004437	0.7156	0.0004454
	0.7136	0.0003589	0.7136	0.000358	0.7136	0.0003641	0.7136	0.0003615	0.7136	0.0003737	0.7136	0.00038	0.7136	0.0003832	0.7137	0.0004003	0.7136	0.0004053	0.7136	0.0003981	0.7136	0.0004211	0.7136	0.0004042	0.7136	0.0004391	0.7135	0.0004408
	0.7116	0.0003561	0.7116	0.0003541	0.7116	0.0003601	0.7117	0.0003581	0.7116	0.0003694	0.7116	0.0003761	0.7116	0.000379	0.7116	0.0003963	0.7116	0.0004008	0.7116	0.0003932	0.7116	0.0004166	0.7116	0.0003997	0.7116	0.0004346	0.7116	0.0004363
	0.7097	0.0003534	0.7096	0.0003513	0.7096	0.0003576	0.7096	0.000354	0.7096	0.0003652	0.7096	0.0003723	0.7096	0.0003748	0.7096	0.0003921	0.7096	0.0003964	0.7096	0.0003886	0.7096	0.0004119	0.7096	0.0003951	0.7096	0.0004302	0.7096	0.0004319
	0.7077	0.0003507	0.7076	0.0003484	0.7076	0.0003538	0.7076	0.0003511	0.7076	0.0003618	0.7076	0.0003682	0.7076	0.0003707	0.7077	0.0003879	0.7076	0.0003925	0.7075	0.0003843	0.7077	0.0004071	0.7077	0.0003903	0.7076	0.0004258	0.7076	0.0004275
	0.7056	0.000348	0.7056	0.0003448	0.7055	0.0003507	0.7057	0.0003471	0.7055	0.0003579	0.7056	0.000364	0.7057	0.0003671	0.7056	0.0003839	0.7056	0.0003884	0.7056	0.0003805	0.7056	0.0004026	0.7056	0.0003858	0.7056	0.0004214	0.7056	0.0004229
	0.7036	0.0003453	0.7037	0.0003415	0.7036	0.0003467	0.7037	0.0003437	0.7037	0.0003536	0.7036	0.0003603	0.7036	0.0003633	0.7036	0.0003805	0.7036	0.0003842	0.7036	0.0003765	0.7036	0.0003982	0.7036	0.0003815	0.7036	0.0004167	0.7036	0.0004183
	0.7016	0.0003427	0.7016	0.0003386	0.7017	0.0003436	0.7017	0.0003406	0.7017	0.0003502	0.7016	0.0003568	0.7016	0.0003589	0.7016	0.0003768	0.7017	0.0003796	0.7017	0.0003725	0.7016	0.0003939	0.7017	0.0003773	0.7016	0.0004119	0.7015	0.0004138
	0.6996	0.00034	0.6996	0.0003357	0.6995	0.0003393	0.6996	0.0003367	0.6996	0.0003468	0.6996	0.0003529	0.6997	0.0003547	0.6997	0.0003725	0.6996	0.0003753	0.6996	0.000368	0.6996	0.0003897	0.6996	0.0003733	0.6996	0.0004072	0.6997	0.0004094
	0.6977	0.0003373	0.6977	0.0003324	0.6975	0.0003366	0.6976	0.0003337	0.6977	0.0003425	0.6976	0.000349	0.6976	0.0003511	0.6976	0.0003683	0.6977	0.0003713	0.6976	0.0003637	0.6976	0.0003854	0.6977	0.0003693	0.6977	0.0004026	0.6977	0.000405
	0.6957	0.0003345	0.6957	0.0003289	0.6956	0.0003324	0.6956	0.0003306	0.6956	0.0003387	0.6956	0.0003455	0.6957	0.0003477	0.6956	0.0003646	0.6957	0.0003676	0.6957	0.0003596	0.6956	0.0003808	0.6956	0.0003651	0.6956	0.0003983	0.6956	0.0004011
	0.6937	0.0003317	0.6936	0.0003258	0.6936	0.0003296	0.6936	0.0003269	0.6936	0.0003357	0.6936	0.0003422	0.6936	0.0003436	0.6936	0.0003612	0.6937	0.0003637	0.6936	0.0003558	0.6936	0.0003762	0.6937	0.0003607	0.6936	0.0003941	0.6937	0.0003971
	0.6917	0.0003288	0.6916	0.0003225	0.6917	0.0003256	0.6917	0.0003244	0.6917	0.0003318	0.6917	0.0003382	0.6916	0.0003393	0.6916	0.0003577	0.6916	0.0003597	0.6917	0.0003521	0.6917	0.0003717	0.6916	0.0003562	0.6917	0.0003899	0.6917	0.0003931
	0.6896	0.0003259	0.6896	0.000319	0.6896	0.0003231	0.6896	0.0003206	0.6896	0.0003279	0.6896	0.0003342	0.6896	0.0003356	0.6897	0.0003539	0.6896	0.0003553	0.6896	0.0003483	0.6895	0.0003675	0.6896	0.0003518	0.6897	0.0003857	0.6895	0.0003893
	0.6876	0.000323	0.6876	0.000316	0.6876	0.0003192	0.6876	0.0003171	0.6877	0.0003251	0.6877	0.0003308	0.6877	0.0003321	0.6877	0.0003497	0.6877	0.0003512	0.6876	0.0003442	0.6876	0.0003635	0.6877	0.0003476	0.6877	0.0003814	0.6876	0.0003852
	0.6856	0.00032	0.6856	0.0003134	0.6856	0.0003165	0.6856	0.0003139	0.6857	0.0003217	0.6856	0.0003276	0.6857	0.0003286	0.6856	0.0003462	0.6856	0.0003472	0.6857	0.00034	0.6857	0.0003597	0.6857	0.0003437	0.6856	0.000377	0.6856	0.0003809
	0.6837	0.0003171	0.6837	0.0003107	0.6835	0.0003125	0.6836	0.00031	0.6835	0.0003178	0.6836	0.0003237	0.6837	0.0003248	0.6836	0.0003428	0.6837	0.0003437	0.6837	0.0003357	0.6836	0.0003558	0.6837	0.0003397	0.6836	0.0003725	0.6837	0.0003768
	0.6817	0.0003141	0.6817	0.0003076	0.6816	0.0003104	0.6816	0.0003071	0.6817	0.0003148	0.6817	0.0003198	0.6816	0.0003209	0.6817	0.0003393	0.6816	0.00034	0.6817	0.0003317	0.6816	0.0003518	0.6817	0.0003356	0.6817	0.0003682	0.6816	0.0003725
	0.6797	0.000311	0.6796	0.0003046	0.6796	0.000307	0.6797	0.000304	0.6797	0.0003117	0.6797	0.0003164	0.6796	0.0003175	0.6796	0.0003356	0.6797	0.0003361	0.6797	0.0003281	0.6796	0.0003477	0.6796	0.0003317	0.6796	0.000364	0.6796	0.0003683
	0.6777	0.000308	0.6777	0.0003021	0.6776	0.000305	0.6776	0.0003006	0.6776	0.0003078	0.6775	0.0003133	0.6777	0.0003145	0.6777	0.0003316	0.6776	0.000332	0.6777	0.0003245	0.6777	0.0003435	0.6777	0.0003273	0.6776	0.00036	0.6776	0.0003643
	0.6756	0.0003051	0.6757	0.0002997	0.6757	0.0003018	0.6757	0.0002983	0.6757	0.0003043	0.6756	0.0003096	0.6757	0.0003111	0.6756	0.0003277	0.6756	0.000328	0.6756	0.0003207	0.6757	0.0003396	0.6756	0.000323	0.6757	0.0003563	0.6757	0.0003606
	0.6736	0.0003021	0.6737	0.0002969	0.6737	0.0002998	0.6737	0.0002949	0.6737	0.0003015	0.6737	0.0003059	0.6736	0.0003074	0.6736	0.0003244	0.6737	0.0003244	0.6737	0.0003168	0.6736	0.0003357	0.6736	0.0003188	0.6736	0.0003525	0.6736	0.0003566
	0.6716	0.0002993	0.6717	0.0002944	0.6717	0.0002962	0.6717	0.0002918	0.6717	0.000298	0.6717	0.0003029	0.6717	0.0003038	0.6717	0.0003212	0.6717	0.000321	0.6717	0.0003128	0.6717	0.0003323	0.6717	0.0003148	0.6716	0.0003486	0.6716	0.0003528
	0.6698	0.0002965	0.6696	0.0002921	0.6696	0.0002939	0.6697	0.000289	0.6696	0.0002944	0.6696	0.0002999	0.6697	0.0003006	0.6697	0.0003177	0.6696	0.0003177	0.6696	0.0003089	0.6697	0.0003287	0.6697	0.000311	0.6696	0.0003448	0.6697	0.0003487
	0.6676	0.0002937	0.6677	0.0002896	0.6676	0.0002897	0.6677	0.0002852	0.6677	0.0002918	0.6677	0.0002964	0.6677	0.0002977	0.6676	0.0003139	0.6677	0.000314	0.6677	0.0003053	0.6677	0.000325	0.6677	0.0003073	0.6676	0.0003407	0.6677	0.0003445
	0.6658	0.0002911	0.6656	0.0002863	0.6657	0.0002876	0.6656	0.0002825	0.6657	0.000289	0.6656	0.0002928	0.6656	0.0002943	0.6658	0.0003101	0.6658	0.0003101	0.6657	0.0003019	0.6657	0.0003211	0.6656	0.0003036	0.6657	0.0003367	0.6657	0.0003403
	0.6637	0.0002885	0.6637	0.0002833	0.6636	0.0002846	0.6637	0.0002796	0.6636	0.0002856	0.6637	0.0002899	0.6637	0.0002904	0.6636	0.0003066	0.6637	0.0003063	0.6636	0.0002986	0.6636	0.0003171	0.6637	0.0002998	0.6636	0.0003327	0.6636	0.0003361
	0.6617	0.0002861	0.6617	0.0002814	0.6616	0.0002828	0.6617	0.0002764	0.6617	0.0002828	0.6617	0.000287	0.6617	0.0002869	0.6616	0.0003036	0.6616	0.0003028	0.6617	0.0002948	0.6617	0.0003131	0.6616	0.0002957	0.6617	0.0003288	0.6617	0.0003321
	0.6597	0.0002837	0.6597	0.0002793	0.6597	0.0002801	0.6596	0.0002741	0.6596	0.0002803	0.6596	0.0002835	0.6597	0.0002841	0.6597	0.0003005	0.6597	0.0002995	0.6597	0.000291	0.6597	0.0003094	0.6597	0.0002918	0.6597	0.0003253	0.6598	0.0003281
	0.6577	0.0002813	0.6576	0.0002763	0.6576	0.0002783	0.6577	0.000271	0.6577	0.000277	0.6577	0.0002799	0.6577	0.000281	0.6578	0.0002968	0.6577	0.0002964	0.6576	0.0002872	0.6577	0.0003061	0.6577	0.0002878	0.6577	0.0003218	0.6577	0.0003243
	0.6557	0.0002791	0.6558	0.0002734	0.6557	0.0002751	0.6557	0.0002681	0.6557	0.0002739	0.6557	0.000277	0.6556	0.0002776	0.6556	0.000293	0.6557	0.000293	0.6557	0.0002836	0.6557	0.0003026	0.6557	0.0002841	0.6556	0.0003183	0.6557	0.0003206
	0.6536	0.0002769	0.6537	0.0002713	0.6536	0.0002732	0.6537	0.0002658	0.6536	0.0002715	0.6536	0.0002743	0.6537	0.000274	0.6538	0.0002896	0.6537	0.0002892	0.6537	0.0002804	0.6537	0.0002992	0.6537	0.0002806	0.6537	0.0003147	0.6536	0.0003169
	0.6517	0.0002747	0.6517	0.0002693	0.6516	0.0002698	0.6517	0.0002624	0.6516	0.0002686	0.6517	0.0002709	0.6516	0.0002709	0.6517	0.0002865	0.6517	0.0002855	0.6517	0.0002773	0.6516	0.0002955	0.6517	0.0002773	0.6517	0.000311	0.6517	0.0003131
	0.6498	0.0002727	0.6497	0.0002666	0.6497	0.0002677	0.6497	0.0002601	0.6497	0.0002652	0.6497	0.0002675	0.6496	0.0002681	0.6497	0.0002835	0.6497	0.0002821	0.6497	0.000274	0.6497	0.0002918	0.6496	0.0002738	0.6496	0.0003071	0.6497	0.0003091
	0.6476	0.0002706	0.6476	0.0002643	0.6476	0.0002646	0.6477	0.0002572	0.6476	0.0002628	0.6477	0.0002649	0.6477	0.0002654	0.6477	0.0002802	0.6477	0.0002791	0.6477	0.0002704	0.6477	0.000288	0.6477	0.0002702	0.6477	0.0003033	0.6476	0.0003052
	0.6457	0.0002687	0.6457	0.0002627	0.6456	0.000263	0.6457	0.000254	0.6457	0.0002602	0.6457	0.0002623	0.6457	0.000262	0.6457	0.0002766	0.6457	0.000276	0.6456	0.0002668	0.6457	0.0002843	0.6457	0.0002664	0.6457	0.0002995	0.6457	0.0003013
	0.6437	0.0002668	0.6437	0.0002606	0.6436	0.0002602	0.6437	0.000252	0.6438	0.0002569	0.6438	0.000259	0.6437	0.0002586	0.6437	0.0002732	0.6438	0.0002728	0.6438	0.0002632	0.6437	0.000281	0.6437	0.0002626	0.6436	0.0002959	0.6438	0.0002975
	0.6417	0.0002649	0.6416	0.0002581	0.6416	0.0002587	0.6417	0.0002488	0.6417	0.0002543	0.6417	0.0002557	0.6416	0.0002557	0.6418	0.0002702	0.6417	0.0002692	0.6417	0.0002599	0.6417	0.0002777	0.6416	0.0002588	0.6417	0.0002925	0.6416	0.0002939
	0.6397	0.0002632	0.6397	0.0002559	0.6397	0.0002558	0.6397	0.0002461	0.6397	0.0002522	0.6397	0.0002531	0.6398	0.0002531	0.6397	0.0002675	0.6397	0.0002657	0.6397	0.0002569	0.6397	0.0002746	0.6398	0.0002554	0.6397	0.0002892	0.6397	0.0002904
	0.6378	0.0002616	0.6377	0.0002544	0.6377	0.000254	0.6377	0.0002442	0.6377	0.0002494	0.6377	0.0002506	0.6376	0.0002502	0.6376	0.0002645	0.6376	0.0002624	0.6377	0.0002539	0.6376	0.0002712	0.6377	0.0002521	0.6376	0.0002859	0.6377	0.0002871
	0.6357	0.00026	0.6357	0.0002526	0.6357	0.0002512	0.6356	0.000241	0.6357	0.0002466	0.6357	0.0002473	0.6358	0.0002469	0.6358	0.0002611	0.6357	0.0002595	0.6358	0.0002507	0.6357	0.0002676	0.6357	0.0002489	0.6357	0.0002824	0.6357	0.0002838
	0.6338	0.0002586	0.6337	0.0002503	0.6336	0.0002495	0.6336	0.0002391	0.6338	0.0002448	0.6337	0.0002441	0.6337	0.0002437	0.6337	0.0002577	0.6337	0.0002566	0.6336	0.0002472	0.6337	0.000264	0.6337	0.0002457	0.6337	0.0002787	0.6336	0.0002804
	0.6317	0.0002571	0.6317	0.0002484	0.6317	0.0002468	0.6317	0.0002369	0.6318	0.0002423	0.6317	0.0002416	0.6317	0.0002411	0.6317	0.0002546	0.6316	0.0002536	0.6317	0.0002437	0.6317	0.0002606	0.6317	0.0002422	0.6317	0.0002751	0.6317	0.0002769
	0.6297	0.0002558	0.6297	0.0002469	0.6297	0.0002452	0.6296	0.000234	0.6297	0.0002393	0.6297	0.0002392	0.6296	0.0002386	0.6297	0.0002521	0.6298	0.0002501	0.6297	0.0002404	0.6298	0.0002573	0.6298	0.0002387	0.6296	0.0002713	0.6297	0.0002733
	0.6277	0.0002545	0.6277	0.0002449	0.6276	0.0002424	0.6277	0.0002323	0.6277	0.0002372	0.6277	0.0002362	0.6278	0.0002358	0.6277	0.0002494	0.6278	0.0002467	0.6277	0.0002375	0.6277	0.0002544	0.6277	0.000235	0.6278	0.0002678	0.6277	0.0002696
	0.6257	0.0002532	0.6258	0.0002425	0.6257	0.0002411	0.6258	0.0002296	0.6258	0.000235	0.6256	0.0002333	0.6256	0.0002326	0.6257	0.0002462	0.6258	0.0002435	0.6256	0.0002348	0.6257	0.0002515	0.6257	0.0002316	0.6256	0.0002644	0.6257	0.0002662
	0.6237	0.0002519	0.6237	0.0002408	0.6238	0.0002386	0.6237	0.0002275	0.6237	0.0002321	0.6236	0.0002312	0.6238	0.0002298	0.6238	0.0002429	0.6237	0.0002408	0.6237	0.0002318	0.6237	0.0002484	0.6238	0.0002284	0.6237	0.0002612	0.6236	0.0002628
	0.6218	0.0002506	0.6217	0.0002398	0.6217	0.0002372	0.6218	0.0002259	0.6217	0.0002296	0.6217	0.000229	0.6217	0.0002275	0.6217	0.0002399	0.6218	0.0002381	0.6217	0.0002286	0.6217	0.0002453	0.6217	0.0002253	0.6217	0.0002581	0.6217	0.0002597
	0.6197	0.0002493	0.6197	0.0002384	0.6198	0.0002347	0.6198	0.0002231	0.6197	0.0002278	0.6197	0.0002262	0.6197	0.0002251	0.6197	0.0002375	0.6197	0.0002352	0.6197	0.0002253	0.6198	0.0002419	0.6197	0.0002224	0.6196	0.0002549	0.6198	0.0002568
	0.6177	0.0002481	0.6178	0.0002363	0.6176	0.0002332	0.6177	0.0002216	0.6178	0.0002251	0.6177	0.0002234	0.6177	0.0002222	0.6178	0.0002349	0.6178	0.0002319	0.6177	0.0002219	0.6178	0.0002388	0.6177	0.0002192	0.6178	0.0002516	0.6177	0.0002537
	0.6158	0.0002468	0.6157	0.0002347	0.6157	0.0002306	0.6157	0.0002195	0.6158	0.0002225	0.6157	0.0002213	0.6157	0.0002192	0.6157	0.0002321	0.6158	0.0002287	0.6157	0.0002188	0.6157	0.0002357	0.6158	0.0002161	0.6157	0.0002482	0.6157	0.0002504
	0.6137	0.0002456	0.6137	0.0002337	0.6137	0.0002292	0.6137	0.000217	0.6137	0.0002207	0.6137	0.0002193	0.6136	0.0002167	0.6137	0.000229	0.6137	0.0002257	0.6137	0.0002161	0.6137	0.000233	0.6137	0.0002127	0.6136	0.0002447	0.6138	0.0002473
	0.6117	0.0002443	0.6118	0.0002324	0.6117	0.0002267	0.6117	0.0002155	0.6116	0.0002187	0.6117	0.0002166	0.6117	0.0002145	0.6118	0.000226	0.6118	0.0002231	0.6117	0.0002134	0.6117	0.0002303	0.6118	0.0002093	0.6118	0.0002414	0.6117	0.0002439
	0.6097	0.0002432	0.6097	0.0002306	0.6096	0.0002253	0.6097	0.0002129	0.6097	0.0002161	0.6097	0.000214	0.6097	0.0002121	0.6097	0.0002236	0.6097	0.0002206	0.6097	0.0002106	0.6097	0.0002275	0.6097	0.0002062	0.6097	0.0002381	0.6097	0.0002405
	0.6078	0.000242	0.6077	0.0002293	0.6077	0.0002232	0.6078	0.0002108	0.6077	0.0002142	0.6077	0.0002121	0.6077	0.0002092	0.6077	0.0002213	0.6078	0.0002179	0.6076	0.0002074	0.6077	0.0002247	0.6077	0.000203	0.6077	0.0002351	0.6078	0.0002372
	0.6058	0.000241	0.6058	0.0002285	0.6057	0.0002221	0.6057	0.0002093	0.6057	0.0002126	0.6057	0.0002101	0.6057	0.0002063	0.6058	0.0002186	0.6057	0.0002149	0.6056	0.0002042	0.6057	0.0002216	0.6058	0.0002002	0.6058	0.0002322	0.6057	0.0002341
	0.6038	0.00024	0.6037	0.0002273	0.6037	0.0002202	0.6038	0.0002067	0.6036	0.0002101	0.6038	0.0002074	0.6037	0.000204	0.6037	0.0002157	0.6038	0.0002118	0.6037	0.0002011	0.6037	0.0002184	0.6038	0.0001974	0.6037	0.0002294	0.6037	0.0002311
	0.6017	0.000239	0.6017	0.0002254	0.6018	0.0002191	0.6019	0.0002052	0.6017	0.000208	0.6017	0.0002048	0.6018	0.000202	0.6017	0.0002128	0.6017	0.000209	0.6018	0.0001984	0.6018	0.0002155	0.6017	0.0001945	0.6017	0.0002265	0.6018	0.0002283
	0.5998	0.0002381	0.5997	0.0002239	0.5996	0.0002172	0.5997	0.0002033	0.5997	0.0002066	0.5997	0.0002028	0.5998	0.0001996	0.5997	0.0002104	0.5998	0.0002065	0.5997	0.0001958	0.5997	0.0002127	0.5998	0.0001914	0.5997	0.0002236	0.5997	0.0002254
	0.5978	0.0002372	0.5977	0.0002231	0.5976	0.0002161	0.5978	0.000201	0.5978	0.0002044	0.5978	0.0002009	0.5978	0.0001968	0.5977	0.0002082	0.5978	0.0002042	0.5977	0.0001933	0.5977	0.0002101	0.5977	0.0001881	0.5977	0.0002203	0.5977	0.0002226
	0.5957	0.0002363	0.5958	0.0002223	0.5958	0.0002141	0.5957	0.0002	0.5957	0.0002022	0.5957	0.0001984	0.5958	0.0001943	0.5957	0.0002058	0.5958	0.0002016	0.5958	0.0001905	0.5957	0.0002076	0.5958	0.0001848	0.5957	0.0002171	0.5958	0.0002196
	0.5937	0.0002354	0.5938	0.0002208	0.5937	0.0002131	0.5937	0.0001978	0.5937	0.0002008	0.5936	0.0001959	0.5937	0.0001923	0.5937	0.000203	0.5937	0.0001989	0.5938	0.0001875	0.5937	0.0002049	0.5938	0.0001817	0.5937	0.000214	0.5937	0.0002164
	0.5918	0.0002345	0.5917	0.0002198	0.5917	0.0002114	0.5917	0.0001962	0.5917	0.0001992	0.5918	0.0001943	0.5918	0.0001904	0.5918	0.0002002	0.5917	0.0001959	0.5917	0.0001845	0.5917	0.000202	0.5917	0.0001789	0.5918	0.000211	0.5917	0.0002134
	0.5898	0.0002336	0.5897	0.0002193	0.5897	0.0002105	0.5898	0.0001949	0.5898	0.0001968	0.5898	0.0001926	0.5897	0.0001881	0.5897	0.0001977	0.5898	0.0001932	0.5898	0.0001817	0.5897	0.000199	0.5897	0.0001762	0.5897	0.0002083	0.5898	0.0002102
	0.5877	0.0002327	0.5877	0.0002184	0.5876	0.0002089	0.5877	0.0001926	0.5877	0.0001952	0.5877	0.0001901	0.5878	0.0001855	0.5877	0.0001956	0.5878	0.0001909	0.5877	0.0001793	0.5877	0.000196	0.5878	0.0001735	0.5878	0.0002057	0.5877	0.0002073
	0.5857	0.0002317	0.5857	0.000217	0.5857	0.0002079	0.5858	0.0001916	0.5857	0.000194	0.5858	0.0001879	0.5857	0.0001832	0.5858	0.0001935	0.5858	0.0001888	0.5856	0.0001769	0.5858	0.0001933	0.5857	0.0001707	0.5857	0.000203	0.5858	0.0002045
	0.5837	0.0002307	0.5838	0.000216	0.5837	0.0002064	0.5838	0.00019	0.5837	0.0001919	0.5838	0.0001864	0.5837	0.0001815	0.5837	0.000191	0.5838	0.0001865	0.5837	0.0001745	0.5838	0.0001909	0.5837	0.0001678	0.5837	0.0002002	0.5837	0.0002019
	0.5817	0.0002296	0.5817	0.0002156	0.5816	0.0002054	0.5817	0.000188	0.5817	0.00019	0.5817	0.0001848	0.5817	0.0001797	0.5817	0.0001883	0.5818	0.0001839	0.5818	0.0001717	0.5817	0.0001886	0.5818	0.0001647	0.5818	0.0001974	0.5817	0.0001993
	0.5798	0.0002285	0.5796	0.0002146	0.5797	0.000204	0.5798	0.0001872	0.5798	0.000189	0.5797	0.0001824	0.5798	0.0001771	0.5797	0.0001859	0.5798	0.0001811	0.5798	0.0001688	0.5796	0.0001861	0.5798	0.0001618	0.5797	0.0001944	0.5797	0.0001967
	0.5778	0.0002274	0.5777	0.0002131	0.5777	0.0002029	0.5778	0.0001852	0.5778	0.0001872	0.5777	0.0001802	0.5778	0.0001747	0.5778	0.0001839	0.5778	0.0001785	0.5778	0.000166	0.5778	0.0001835	0.5777	0.0001589	0.5777	0.0001914	0.5778	0.000194
	0.5757	0.0002263	0.5758	0.0002123	0.5758	0.0002015	0.5758	0.0001836	0.5757	0.0001851	0.5757	0.0001787	0.5757	0.0001728	0.5757	0.0001821	0.5757	0.0001764	0.5758	0.0001635	0.5758	0.0001807	0.5759	0.0001563	0.5757	0.0001884	0.5757	0.000191
	0.5738	0.0002251	0.5737	0.0002118	0.5737	0.0002005	0.5738	0.0001826	0.5737	0.0001839	0.5737	0.0001772	0.5737	0.0001711	0.5738	0.0001799	0.5738	0.0001744	0.5738	0.0001614	0.5737	0.0001779	0.5737	0.0001538	0.5737	0.0001857	0.5737	0.000188
	0.5717	0.0002239	0.5717	0.0002107	0.5717	0.0001992	0.5717	0.0001805	0.5717	0.0001826	0.5717	0.0001749	0.5717	0.0001692	0.5717	0.0001772	0.5718	0.0001723	0.5718	0.0001591	0.5717	0.0001752	0.5717	0.0001513	0.5717	0.0001831	0.5718	0.0001852
	0.5698	0.0002227	0.5697	0.0002092	0.5698	0.0001981	0.5697	0.0001796	0.5697	0.0001805	0.5697	0.0001728	0.5698	0.0001669	0.5698	0.0001749	0.5697	0.0001697	0.5698	0.0001567	0.5698	0.000173	0.5698	0.0001488	0.5697	0.0001807	0.5698	0.0001823
	0.5677	0.0002215	0.5677	0.0002083	0.5677	0.0001969	0.5677	0.0001783	0.5678	0.000179	0.5678	0.0001714	0.5677	0.0001646	0.5677	0.0001729	0.5678	0.0001672	0.5677	0.0001541	0.5677	0.0001709	0.5677	0.0001461	0.5678	0.0001783	0.5678	0.0001797
	0.5658	0.0002203	0.5658	0.0002079	0.5657	0.0001959	0.5659	0.0001765	0.5657	0.0001779	0.5657	0.0001699	0.5658	0.000163	0.5657	0.0001712	0.5658	0.0001647	0.5658	0.0001513	0.5658	0.0001687	0.5658	0.0001431	0.5657	0.0001758	0.5658	0.0001772
	0.5638	0.0002191	0.5638	0.0002068	0.5637	0.0001947	0.5638	0.0001759	0.5638	0.0001761	0.5637	0.0001678	0.5638	0.0001615	0.5638	0.0001693	0.5638	0.0001627	0.5638	0.0001488	0.5638	0.0001663	0.5638	0.0001403	0.5638	0.000173	0.5638	0.0001747
	0.5617	0.0002179	0.5617	0.0002053	0.5618	0.0001937	0.5618	0.0001741	0.5618	0.0001743	0.5617	0.0001658	0.5618	0.0001596	0.5618	0.0001669	0.5618	0.0001609	0.5617	0.0001467	0.5618	0.0001637	0.5618	0.0001376	0.5618	0.0001702	0.5618	0.0001723
	0.5598	0.0002166	0.5597	0.0002044	0.5597	0.0001925	0.5598	0.0001729	0.5598	0.0001734	0.5598	0.0001646	0.5598	0.0001573	0.5597	0.0001645	0.5597	0.0001589	0.5598	0.0001446	0.5598	0.000161	0.5597	0.0001352	0.5597	0.0001674	0.5599	0.0001697
	0.5578	0.0002153	0.5578	0.0002038	0.5577	0.0001915	0.5577	0.0001721	0.5578	0.0001719	0.5577	0.0001633	0.5579	0.0001554	0.5577	0.0001625	0.5578	0.0001565	0.5577	0.0001425	0.5578	0.0001586	0.5579	0.0001329	0.5578	0.0001648	0.5577	0.0001669
	0.5557	0.0002139	0.5558	0.0002028	0.5557	0.0001904	0.5558	0.0001701	0.5557	0.0001699	0.5557	0.0001612	0.5558	0.000154	0.5558	0.0001609	0.5558	0.000154	0.5557	0.0001402	0.5557	0.0001562	0.5558	0.0001307	0.5558	0.0001623	0.5558	0.0001641
	0.5538	0.0002125	0.5539	0.0002011	0.5538	0.0001893	0.5538	0.0001695	0.5538	0.0001687	0.5538	0.0001593	0.5538	0.0001525	0.5538	0.0001591	0.5538	0.0001518	0.5538	0.0001376	0.5538	0.0001542	0.5537	0.0001284	0.5537	0.0001599	0.5538	0.0001613
	0.5517	0.0002111	0.5518	0.0002001	0.5517	0.0001883	0.5517	0.0001683	0.5517	0.0001676	0.5517	0.0001582	0.5517	0.0001505	0.5518	0.000157	0.5517	0.0001498	0.5517	0.0001351	0.5518	0.0001523	0.5517	0.0001257	0.5518	0.0001577	0.5517	0.0001587
	0.5498	0.0002096	0.5498	0.0001995	0.5497	0.0001872	0.5497	0.0001667	0.5498	0.0001656	0.5498	0.000157	0.5498	0.0001483	0.5498	0.0001547	0.5498	0.0001481	0.5498	0.0001328	0.5497	0.0001501	0.5497	0.000123	0.5498	0.0001555	0.5497	0.0001562
	0.5478	0.0002081	0.5478	0.0001982	0.5477	0.0001862	0.5478	0.0001662	0.5478	0.0001641	0.5478	0.000155	0.5477	0.0001467	0.5477	0.0001526	0.5477	0.0001463	0.5477	0.0001309	0.5478	0.0001478	0.5478	0.0001203	0.5477	0.000153	0.5478	0.0001538
	0.5458	0.0002066	0.5457	0.0001967	0.5457	0.000185	0.5457	0.0001645	0.5457	0.0001632	0.5458	0.0001532	0.5459	0.0001455	0.5458	0.000151	0.5458	0.0001441	0.5458	0.000129	0.5458	0.0001453	0.5458	0.0001178	0.5458	0.0001505	0.5458	0.0001516
	0.5438	0.000205	0.5437	0.0001958	0.5437	0.0001841	0.5438	0.0001634	0.5438	0.0001616	0.5438	0.0001521	0.5438	0.000144	0.5438	0.0001496	0.5438	0.0001417	0.5438	0.000127	0.5437	0.0001429	0.5438	0.0001156	0.5438	0.0001478	0.5438	0.0001494
	0.5418	0.0002036	0.5418	0.0001953	0.5417	0.0001829	0.5418	0.0001627	0.5418	0.0001597	0.5418	0.0001509	0.5418	0.000142	0.5417	0.0001477	0.5418	0.0001396	0.5418	0.0001246	0.5418	0.0001407	0.5417	0.0001135	0.5417	0.0001452	0.5418	0.000147
	0.5397	0.0002021	0.5397	0.0001939	0.5398	0.0001819	0.5398	0.0001608	0.5397	0.0001589	0.5398	0.000149	0.5398	0.0001401	0.5398	0.0001454	0.5397	0.0001377	0.5398	0.0001222	0.5398	0.0001387	0.5399	0.0001114	0.5398	0.0001428	0.5397	0.0001444
	0.5378	0.0002007	0.5378	0.0001925	0.5377	0.0001807	0.5378	0.00016	0.5378	0.0001576	0.5378	0.0001473	0.5378	0.0001388	0.5378	0.0001433	0.5378	0.0001362	0.5377	0.0001199	0.5377	0.0001369	0.5378	0.0001092	0.5378	0.0001405	0.5378	0.0001419
	0.5358	0.0001993	0.5358	0.0001918	0.5358	0.0001798	0.5358	0.0001589	0.5359	0.0001556	0.5357	0.0001463	0.5358	0.0001376	0.5357	0.0001417	0.5358	0.0001345	0.5358	0.000118	0.5358	0.000135	0.5357	0.0001068	0.5357	0.0001384	0.5358	0.0001393
	0.5338	0.000198	0.5338	0.0001911	0.5338	0.0001785	0.5337	0.0001573	0.5337	0.0001544	0.5338	0.0001453	0.5338	0.0001361	0.5338	0.0001404	0.5338	0.0001326	0.5338	0.0001163	0.5338	0.000133	0.5338	0.0001042	0.5338	0.0001363	0.5338	0.0001368
	0.5318	0.0001968	0.5318	0.0001898	0.5317	0.0001776	0.5318	0.0001569	0.5318	0.0001535	0.5318	0.0001435	0.5318	0.0001342	0.5318	0.0001387	0.5319	0.0001304	0.5317	0.0001146	0.5318	0.0001307	0.5318	0.0001017	0.5317	0.0001342	0.5318	0.0001344
	0.5298	0.0001956	0.5298	0.0001882	0.5298	0.0001762	0.5298	0.0001552	0.5298	0.0001517	0.5298	0.0001418	0.5298	0.0001324	0.5297	0.0001366	0.5298	0.0001284	0.5298	0.0001125	0.5299	0.0001284	0.5298	9.942e-05	0.5298	0.0001319	0.5298	0.0001323
	0.5278	0.0001944	0.5278	0.0001872	0.5277	0.0001753	0.5277	0.0001542	0.5278	0.0001502	0.5277	0.0001409	0.5278	0.0001313	0.5278	0.0001346	0.5278	0.0001266	0.5277	0.0001103	0.5277	0.0001262	0.5278	9.742e-05	0.5278	0.0001294	0.5277	0.0001302
	0.5258	0.0001933	0.5258	0.0001866	0.5258	0.0001739	0.5258	0.0001535	0.5258	0.0001495	0.5258	0.0001399	0.5258	0.0001302	0.5258	0.0001329	0.5258	0.0001252	0.5258	0.0001079	0.5258	0.0001243	0.5257	9.55e-05	0.5258	0.0001269	0.5258	0.0001281
	0.5238	0.0001921	0.5237	0.0001852	0.5238	0.0001731	0.5238	0.0001518	0.5238	0.0001481	0.5238	0.0001381	0.5237	0.0001285	0.5237	0.0001317	0.5238	0.0001237	0.5237	0.000106	0.5237	0.0001226	0.5237	9.36e-05	0.5238	0.0001245	0.5238	0.000126
	0.5219	0.000191	0.5218	0.0001835	0.5218	0.0001715	0.5217	0.0001513	0.5218	0.0001463	0.5218	0.0001365	0.5218	0.0001266	0.5219	0.0001303	0.5218	0.0001218	0.5218	0.0001042	0.5217	0.0001209	0.5218	9.145e-05	0.5218	0.0001222	0.5218	0.0001237
	0.5198	0.0001899	0.5197	0.0001825	0.5198	0.0001707	0.5198	0.00015	0.5198	0.0001455	0.5198	0.0001357	0.5198	0.0001251	0.5198	0.0001284	0.5198	0.0001198	0.5197	0.0001027	0.5197	0.000119	0.5198	8.915e-05	0.5198	0.0001201	0.5198	0.0001212
	0.5178	0.0001888	0.5177	0.0001819	0.5177	0.0001691	0.5179	0.0001485	0.5177	0.0001444	0.5178	0.0001347	0.5178	0.000124	0.5178	0.0001263	0.5178	0.0001178	0.5178	0.000101	0.5178	0.000117	0.5178	8.677e-05	0.5178	0.0001182	0.5178	0.0001187
	0.5158	0.0001877	0.5158	0.0001805	0.5158	0.0001683	0.5157	0.0001481	0.5158	0.0001425	0.5157	0.0001329	0.5159	0.0001228	0.5158	0.0001246	0.5158	0.0001163	0.5158	9.91e-05	0.5158	0.0001147	0.5158	8.442e-05	0.5157	0.0001163	0.5158	0.0001164
	0.5138	0.0001866	0.5137	0.0001789	0.5137	0.0001666	0.5138	0.0001465	0.5138	0.0001413	0.5137	0.0001314	0.5138	0.0001211	0.5138	0.0001234	0.5138	0.0001149	0.5138	9.685e-05	0.5137	0.0001125	0.5138	8.235e-05	0.5138	0.0001143	0.5138	0.0001142
	0.5118	0.0001855	0.5117	0.0001781	0.5118	0.0001658	0.5118	0.0001455	0.5118	0.0001406	0.5118	0.0001306	0.5117	0.0001192	0.5118	0.0001222	0.5119	0.0001136	0.5118	9.482e-05	0.5118	0.0001106	0.5118	8.042e-05	0.5117	0.0001121	0.5118	0.0001121
	0.5098	0.0001843	0.5098	0.0001775	0.5097	0.0001643	0.5097	0.0001448	0.5098	0.0001389	0.5098	0.0001296	0.5098	0.0001179	0.5098	0.0001205	0.5098	0.0001119	0.5098	9.302e-05	0.5098	0.000109	0.5098	7.875e-05	0.5098	0.0001098	0.5098	0.0001102
	0.5078	0.0001831	0.5078	0.0001762	0.5077	0.0001636	0.5078	0.000143	0.5078	0.0001373	0.5078	0.0001278	0.5078	0.000117	0.5077	0.0001184	0.5078	0.0001099	0.5077	9.152e-05	0.5078	0.0001074	0.5078	7.69e-05	0.5078	0.0001075	0.5078	0.0001083
	0.5058	0.0001819	0.5057	0.0001747	0.5058	0.000162	0.5059	0.0001425	0.5058	0.0001367	0.5059	0.0001264	0.5059	0.0001158	0.5057	0.0001167	0.5058	0.000108	0.5058	9.012e-05	0.5058	0.0001057	0.5058	7.5e-05	0.5058	0.0001052	0.5058	0.0001062
	0.5038	0.0001806	0.5037	0.0001738	0.5037	0.0001615	0.5038	0.0001414	0.5038	0.0001353	0.5037	0.0001256	0.5038	0.0001139	0.5039	0.0001155	0.5038	0.0001064	0.5038	8.842e-05	0.5039	0.0001038	0.5038	7.277e-05	0.5038	0.0001031	0.5038	0.0001041
	0.5018	0.0001793	0.5018	0.0001732	0.5018	0.0001597	0.5018	0.0001398	0.5018	0.0001336	0.5018	0.0001247	0.5019	0.0001123	0.5017	0.0001143	0.5018	0.0001051	0.5018	8.642e-05	0.5018	0.0001017	0.5018	7.05e-05	0.5018	0.0001012	0.5018	0.0001018
	0.4998	0.000178	0.4998	0.0001718	0.4997	0.0001592	0.4999	0.0001394	0.4998	0.0001327	0.4999	0.000123	0.4998	0.0001112	0.4997	0.0001129	0.4998	0.0001038	0.4997	8.437e-05	0.4998	9.967e-05	0.4998	6.842e-05	0.4998	9.95e-05	0.4999	9.947e-05
	0.4978	0.0001768	0.4978	0.0001703	0.4978	0.0001575	0.4978	0.0001377	0.4977	0.0001317	0.4978	0.0001215	0.4977	0.0001103	0.4979	0.000111	0.4977	0.0001023	0.4978	8.255e-05	0.4979	9.777e-05	0.4979	6.635e-05	0.4978	9.772e-05	0.4978	9.72e-05
	0.4957	0.0001755	0.4957	0.0001697	0.4958	0.000157	0.4959	0.0001367	0.4958	0.0001299	0.4958	0.0001208	0.4959	0.0001089	0.4957	0.0001092	0.4958	0.0001003	0.4958	8.097e-05	0.4958	9.61e-05	0.4959	6.47e-05	0.4958	9.577e-05	0.4958	9.51e-05
	0.4938	0.0001743	0.4938	0.0001692	0.4938	0.0001553	0.4939	0.0001361	0.4938	0.0001287	0.4938	0.0001199	0.4938	0.0001071	0.4938	0.0001079	0.4938	9.847e-05	0.4938	7.97e-05	0.4938	9.46e-05	0.4938	6.307e-05	0.4938	9.365e-05	0.4938	9.315e-05
	0.4918	0.0001732	0.4918	0.0001679	0.4918	0.0001547	0.4919	0.0001342	0.4918	0.0001281	0.4918	0.0001182	0.4918	0.0001056	0.4919	0.0001068	0.4919	9.692e-05	0.4918	7.825e-05	0.4918	9.312e-05	0.4918	6.145e-05	0.4918	9.145e-05	0.4918	9.142e-05
	0.4899	0.0001721	0.4898	0.0001664	0.4898	0.000153	0.4898	0.0001337	0.4899	0.0001265	0.4898	0.0001167	0.4898	0.0001046	0.4898	0.0001056	0.4898	9.577e-05	0.4898	7.667e-05	0.4897	9.142e-05	0.4899	5.96e-05	0.4899	8.925e-05	0.4898	8.967e-05
	0.4879	0.0001711	0.4878	0.0001656	0.4879	0.0001526	0.4877	0.0001324	0.4878	0.0001249	0.4878	0.000116	0.4878	0.0001037	0.4878	0.0001037	0.4879	9.452e-05	0.4878	7.472e-05	0.4878	8.95e-05	0.4877	5.697e-05	0.4878	8.712e-05	0.4878	8.775e-05
	0.4858	0.0001701	0.4858	0.0001649	0.4857	0.0001509	0.4858	0.0001308	0.4857	0.0001243	0.4859	0.0001151	0.4857	0.0001021	0.4858	0.000102	0.4858	9.305e-05	0.4858	7.29e-05	0.4858	8.745e-05	0.4857	5.493e-05	0.4858	8.522e-05	0.4858	8.582e-05
	0.4838	0.0001691	0.4838	0.0001633	0.4837	0.0001504	0.4838	0.0001304	0.4837	0.0001233	0.4838	0.0001134	0.4839	0.0001003	0.4837	0.0001005	0.4839	9.112e-05	0.4838	7.127e-05	0.4837	8.555e-05	0.4837	5.292e-05	0.4838	8.35e-05	0.4839	8.365e-05
	0.4818	0.0001682	0.4817	0.0001616	0.4818	0.0001486	0.4818	0.0001288	0.4818	0.0001215	0.4818	0.000112	0.4817	9.9e-05	0.4818	9.947e-05	0.4818	8.93e-05	0.4818	7.002e-05	0.4818	8.38e-05	0.4816	5.111e-05	0.4818	8.182e-05	0.4818	8.142e-05
	0.4799	0.0001672	0.4797	0.0001606	0.4797	0.0001483	0.4798	0.0001277	0.4798	0.0001206	0.4798	0.0001113	0.4798	9.817e-05	0.4799	9.837e-05	0.4798	8.78e-05	0.4798	6.885e-05	0.4798	8.235e-05	0.4798	4.963e-05	0.4798	8.015e-05	0.4798	7.93e-05
	0.4778	0.0001662	0.4777	0.0001598	0.4778	0.0001465	0.4778	0.000127	0.4778	0.0001199	0.4778	0.0001104	0.4778	9.71e-05	0.4778	9.682e-05	0.4778	8.662e-05	0.4778	6.742e-05	0.4777	8.097e-05	0.4778	4.813e-05	0.4778	7.835e-05	0.4778	7.73e-05
	0.4758	0.0001652	0.4758	0.0001584	0.4758	0.0001462	0.4758	0.0001252	0.4757	0.0001181	0.4758	0.0001087	0.4758	9.54e-05	0.4757	9.5e-05	0.4758	8.547e-05	0.4758	6.57e-05	0.4758	7.942e-05	0.4757	4.661e-05	0.4758	7.632e-05	0.4758	7.547e-05
	0.4738	0.0001641	0.4738	0.0001569	0.4738	0.0001443	0.4738	0.0001246	0.4738	0.0001168	0.4738	0.0001074	0.4739	9.387e-05	0.4738	9.345e-05	0.4739	8.405e-05	0.4737	6.387e-05	0.4738	7.77e-05	0.4737	4.489e-05	0.4738	7.422e-05	0.4738	7.375e-05
	0.4718	0.000163	0.4718	0.0001562	0.4717	0.000144	0.4718	0.0001234	0.4718	0.0001162	0.4718	0.0001067	0.4718	9.265e-05	0.4717	9.23e-05	0.4718	8.222e-05	0.4717	6.212e-05	0.4718	7.57e-05	0.4717	4.301e-05	0.4717	7.212e-05	0.4718	7.21e-05
	0.4698	0.0001619	0.4698	0.0001557	0.4698	0.0001421	0.4698	0.0001219	0.4697	0.0001147	0.4698	0.0001058	0.4697	9.185e-05	0.4698	9.132e-05	0.4698	8.042e-05	0.4699	6.075e-05	0.4698	7.377e-05	0.4697	4.108e-05	0.4697	7.022e-05	0.4698	7.037e-05
	0.4678	0.0001607	0.4678	0.0001543	0.4678	0.0001417	0.4678	0.0001215	0.4678	0.0001131	0.4677	0.0001041	0.4678	9.067e-05	0.4678	8.992e-05	0.4679	7.9e-05	0.4678	5.955e-05	0.4678	7.197e-05	0.4677	3.927e-05	0.4678	6.842e-05	0.4678	6.857e-05
	0.4658	0.0001595	0.4657	0.000153	0.4658	0.0001399	0.4658	0.0001198	0.4658	0.0001124	0.4658	0.0001027	0.4658	8.892e-05	0.4657	8.807e-05	0.4659	7.787e-05	0.4657	5.785e-05	0.4658	7.057e-05	0.4657	3.764e-05	0.4658	6.68e-05	0.4659	6.655e-05
	0.4638	0.0001583	0.4638	0.0001524	0.4638	0.0001395	0.4638	0.0001188	0.4637	0.0001114	0.4637	0.000102	0.4638	8.74e-05	0.4638	8.642e-05	0.4638	7.677e-05	0.4637	5.641e-05	0.4638	6.922e-05	0.4637	3.623e-05	0.4637	6.527e-05	0.4638	6.442e-05
	0.4618	0.0001572	0.4618	0.0001517	0.4618	0.0001375	0.4618	0.000118	0.4618	0.0001095	0.4618	0.000101	0.4618	8.652e-05	0.4618	8.515e-05	0.4618	7.535e-05	0.4618	5.469e-05	0.4618	6.78e-05	0.4618	3.492e-05	0.4618	6.367e-05	0.4618	6.242e-05
	0.4597	0.000156	0.4597	0.0001503	0.4598	0.0001371	0.4598	0.000116	0.4598	0.0001086	0.4598	9.922e-05	0.4598	8.56e-05	0.4597	8.422e-05	0.4598	7.367e-05	0.4597	5.288e-05	0.4597	6.622e-05	0.4598	3.35e-05	0.4598	6.187e-05	0.4598	6.047e-05
	0.4578	0.0001549	0.4578	0.0001489	0.4578	0.0001352	0.4578	0.0001153	0.4579	0.0001079	0.4578	9.772e-05	0.4578	8.407e-05	0.4577	8.292e-05	0.4578	7.185e-05	0.4577	5.134e-05	0.4578	6.435e-05	0.4577	3.191e-05	0.4578	5.99e-05	0.4577	5.819e-05
	0.4558	0.0001539	0.4558	0.0001482	0.4558	0.0001347	0.4558	0.000114	0.4557	0.0001062	0.4557	9.697e-05	0.4558	8.237e-05	0.4558	8.117e-05	0.4558	7.035e-05	0.4557	5.009e-05	0.4558	6.252e-05	0.4558	3e-05	0.4557	5.731e-05	0.4556	5.658e-05
	0.4538	0.0001529	0.4538	0.0001474	0.4538	0.0001328	0.4538	0.0001124	0.4539	0.0001048	0.4537	9.602e-05	0.4538	8.107e-05	0.4538	7.942e-05	0.4539	6.92e-05	0.4538	4.902e-05	0.4538	6.08e-05	0.4538	2.813e-05	0.4537	5.534e-05	0.4537	5.505e-05
	0.4517	0.0001519	0.4518	0.0001458	0.4518	0.0001323	0.4518	0.000112	0.4518	0.0001042	0.4518	9.42e-05	0.4517	8.022e-05	0.4518	7.8e-05	0.4518	6.812e-05	0.4517	4.778e-05	0.4519	5.925e-05	0.4518	2.64e-05	0.4516	5.347e-05	0.4518	5.348e-05
	0.4498	0.0001509	0.4498	0.0001441	0.4497	0.0001304	0.4498	0.0001103	0.4498	0.0001028	0.4497	9.277e-05	0.4498	7.927e-05	0.4498	7.707e-05	0.4499	6.67e-05	0.4498	4.623e-05	0.4497	5.739e-05	0.4498	2.479e-05	0.4497	5.181e-05	0.4496	5.179e-05
	0.4478	0.00015	0.4478	0.0001433	0.4478	0.0001299	0.4479	0.0001093	0.4478	0.0001011	0.4479	9.207e-05	0.4478	7.762e-05	0.4478	7.6e-05	0.4479	6.497e-05	0.4477	4.451e-05	0.4477	5.619e-05	0.4479	2.347e-05	0.4477	5.033e-05	0.4477	4.987e-05
	0.4458	0.0001491	0.4458	0.0001422	0.4457	0.0001279	0.4458	0.0001086	0.4458	0.0001003	0.4458	9.097e-05	0.4458	7.59e-05	0.4458	7.437e-05	0.4458	6.312e-05	0.4458	4.28e-05	0.4457	5.479e-05	0.4457	2.221e-05	0.4457	4.881e-05	0.4458	4.787e-05
	0.4438	0.0001481	0.4438	0.0001405	0.4437	0.0001274	0.4438	0.0001068	0.4438	9.932e-05	0.4438	8.922e-05	0.4439	7.472e-05	0.4439	7.262e-05	0.4438	6.17e-05	0.4437	4.141e-05	0.4438	5.311e-05	0.4438	2.083e-05	0.4437	4.716e-05	0.4437	4.592e-05
	0.4418	0.0001471	0.4416	0.000139	0.4418	0.0001253	0.4418	0.0001062	0.4418	9.745e-05	0.4419	8.77e-05	0.4418	7.387e-05	0.4419	7.107e-05	0.4419	6.057e-05	0.4417	4.033e-05	0.4418	5.128e-05	0.4417	1.918e-05	0.4418	4.547e-05	0.4417	4.408e-05
	0.4398	0.0001461	0.4398	0.0001381	0.4397	0.0001247	0.4399	0.0001048	0.4398	9.632e-05	0.4398	8.692e-05	0.4398	7.267e-05	0.4397	7.01e-05	0.4398	5.901e-05	0.4398	3.925e-05	0.4397	4.951e-05	0.4398	1.744e-05	0.4397	4.346e-05	0.4398	4.232e-05
	0.4379	0.000145	0.4378	0.0001371	0.4378	0.0001227	0.4377	0.0001031	0.4378	9.555e-05	0.4378	8.575e-05	0.4378	7.092e-05	0.4378	6.91e-05	0.4377	5.772e-05	0.4377	3.79e-05	0.4377	4.791e-05	0.4378	1.558e-05	0.4378	4.148e-05	0.4378	4.076e-05
	0.4359	0.0001438	0.4358	0.0001353	0.4358	0.000122	0.4358	0.0001026	0.4358	9.392e-05	0.4358	8.395e-05	0.4358	6.927e-05	0.4358	6.77e-05	0.4358	5.612e-05	0.4357	3.627e-05	0.4358	4.659e-05	0.4358	1.4e-05	0.4357	3.953e-05	0.4358	3.925e-05
	0.4338	0.0001426	0.4339	0.0001338	0.4338	0.0001201	0.4338	0.000101	0.4338	9.237e-05	0.4338	8.245e-05	0.4337	6.817e-05	0.4338	6.597e-05	0.4337	5.442e-05	0.4338	3.455e-05	0.4337	4.54e-05	0.4338	1.258e-05	0.4337	3.776e-05	0.4338	3.777e-05
	0.4318	0.0001413	0.4318	0.0001329	0.4318	0.0001194	0.4317	9.995e-05	0.4318	9.167e-05	0.4318	8.167e-05	0.4318	6.732e-05	0.4318	6.432e-05	0.4317	5.293e-05	0.4318	3.301e-05	0.4317	4.407e-05	0.4318	1.137e-05	0.4317	3.623e-05	0.4316	3.614e-05
	0.4298	0.00014	0.4298	0.0001318	0.4298	0.0001174	0.4298	9.915e-05	0.4299	9.042e-05	0.4298	8.055e-05	0.4298	6.597e-05	0.4298	6.32e-05	0.4297	5.184e-05	0.4298	3.18e-05	0.4297	4.252e-05	0.4298	1.029e-05	0.4297	3.472e-05	0.4298	3.433e-05
	0.4278	0.0001387	0.4278	0.0001301	0.4277	0.0001167	0.4279	9.73e-05	0.4278	8.867e-05	0.4278	7.882e-05	0.4278	6.415e-05	0.4277	6.217e-05	0.4277	5.081e-05	0.4277	3.081e-05	0.4277	4.072e-05	0.4278	8.982e-06	0.4277	3.326e-05	0.4278	3.238e-05
	0.4258	0.0001373	0.4259	0.0001285	0.4257	0.0001147	0.4258	9.657e-05	0.4258	8.775e-05	0.4258	7.74e-05	0.4258	6.267e-05	0.4258	6.09e-05	0.4257	4.957e-05	0.4257	2.969e-05	0.4257	3.89e-05	0.4258	7.505e-06	0.4258	3.174e-05	0.4257	3.046e-05
	0.4239	0.000136	0.4237	0.0001275	0.4238	0.0001142	0.4238	9.522e-05	0.4238	8.68e-05	0.4238	7.677e-05	0.4238	6.18e-05	0.4238	5.915e-05	0.4237	4.79e-05	0.4237	2.834e-05	0.4237	3.725e-05	0.4238	5.847e-06	0.4237	2.993e-05	0.4237	2.861e-05
	0.4219	0.0001346	0.4218	0.0001265	0.4217	0.0001123	0.4218	9.367e-05	0.4217	8.492e-05	0.4218	7.57e-05	0.4218	6.085e-05	0.4217	5.69e-05	0.4218	4.619e-05	0.4218	2.669e-05	0.4218	3.581e-05	0.4216	3.583e-06	0.4217	2.805e-05	0.4218	2.693e-05
	0.4198	0.0001333	0.4198	0.0001247	0.4198	0.0001117	0.4198	9.31e-05	0.4198	8.36e-05	0.4198	7.387e-05	0.4198	5.922e-05	0.4197	5.563e-05	0.4198	4.458e-05	0.4198	2.511e-05	0.4198	3.462e-05	0.4197	2.146e-06	0.4198	2.612e-05	0.4197	2.538e-05
	0.4178	0.000132	0.4178	0.000123	0.4177	0.0001098	0.4178	9.145e-05	0.4178	8.275e-05	0.4178	7.247e-05	0.4178	5.698e-05	0.4177	5.465e-05	0.4178	4.342e-05	0.4177	2.374e-05	0.4177	3.337e-05	0.4177	8.612e-07	0.4178	2.429e-05	0.4178	2.389e-05
	0.4159	0.0001307	0.4158	0.0001221	0.4158	0.0001092	0.4159	9.047e-05	0.4158	8.112e-05	0.4158	7.175e-05	0.4157	5.56e-05	0.4156	5.357e-05	0.4158	4.233e-05	0.4158	2.27e-05	0.4157	3.203e-05	0.4157	-1.863e-07	0.4158	2.27e-05	0.4158	2.25e-05
	0.4138	0.0001295	0.4138	0.0001209	0.4138	0.0001073	0.4138	8.975e-05	0.4138	7.932e-05	0.4138	7.06e-05	0.4138	5.47e-05	0.4137	5.198e-05	0.4138	4.101e-05	0.4138	2.172e-05	0.4138	3.031e-05	0.4139	-8.193e-07	0.4138	2.121e-05	0.4138	2.091e-05
	0.4118	0.0001282	0.4117	0.0001191	0.4117	0.0001066	0.4118	8.8e-05	0.4118	7.857e-05	0.4118	6.875e-05	0.4117	5.361e-05	0.4117	5.021e-05	0.4118	3.927e-05	0.4118	2.057e-05	0.4118	2.849e-05	0.4117	-2.469e-06	0.4117	1.986e-05	0.4118	1.918e-05
	0.4099	0.000127	0.4098	0.0001176	0.4098	0.0001047	0.4098	8.727e-05	0.4099	7.727e-05	0.4098	6.727e-05	0.4096	5.183e-05	0.4098	4.888e-05	0.4098	3.746e-05	0.4098	1.904e-05	0.4098	2.683e-05	0.4098	-3.882e-06	0.4097	1.851e-05	0.4097	1.732e-05
	0.4079	0.0001257	0.4078	0.0001167	0.4079	0.000104	0.4079	8.595e-05	0.4079	7.535e-05	0.4078	6.652e-05	0.4077	5.008e-05	0.4078	4.793e-05	0.4077	3.587e-05	0.4078	1.737e-05	0.4078	2.53e-05	0.4078	-5.533e-06	0.4077	1.693e-05	0.4078	1.539e-05
	0.4058	0.0001244	0.4058	0.0001156	0.4058	0.000102	0.4058	8.43e-05	0.4058	7.427e-05	0.4058	6.53e-05	0.4056	4.885e-05	0.4057	4.695e-05	0.4058	3.463e-05	0.4059	1.583e-05	0.4058	2.409e-05	0.4059	-7.187e-06	0.4057	1.522e-05	0.4058	1.354e-05
	0.4038	0.0001231	0.4038	0.0001139	0.4038	0.0001012	0.4038	8.372e-05	0.4038	7.335e-05	0.4038	6.347e-05	0.4038	4.798e-05	0.4036	4.557e-05	0.4038	3.355e-05	0.4038	1.455e-05	0.4038	2.288e-05	0.4038	-8.72e-06	0.4038	1.338e-05	0.4038	1.19e-05
	0.4018	0.0001217	0.4018	0.0001125	0.4018	9.92e-05	0.4018	8.195e-05	0.4018	7.142e-05	0.4017	6.202e-05	0.4017	4.663e-05	0.4017	4.379e-05	0.4018	3.233e-05	0.4018	1.351e-05	0.4018	2.156e-05	0.4018	-1.009e-05	0.4018	1.154e-05	0.4018	1.037e-05
	0.3998	0.0001203	0.3997	0.0001116	0.3998	9.84e-05	0.3998	8.072e-05	0.3998	7e-05	0.3998	6.122e-05	0.3998	4.484e-05	0.3997	4.228e-05	0.3998	3.071e-05	0.3998	1.244e-05	0.3998	1.999e-05	0.3999	-1.116e-05	0.3998	9.845e-06	0.3999	9.027e-06
	0.3978	0.0001189	0.3978	0.0001105	0.3977	9.647e-05	0.3979	7.985e-05	0.3979	6.927e-05	0.3978	6.002e-05	0.3977	4.328e-05	0.3977	4.114e-05	0.3978	2.896e-05	0.3977	1.112e-05	0.3978	1.823e-05	0.3978	-1.237e-05	0.3978	8.247e-06	0.3978	7.697e-06
	0.3958	0.0001175	0.3959	0.0001086	0.3958	9.565e-05	0.3958	7.782e-05	0.3958	6.772e-05	0.3955	5.765e-05	0.3958	4.229e-05	0.3958	4.018e-05	0.3958	2.744e-05	0.3958	9.495e-06	0.3958	1.644e-05	0.396	-1.369e-05	0.3958	6.892e-06	0.3958	6.2e-06
	0.3938	0.0001161	0.3938	0.000107	0.3938	9.382e-05	0.3938	7.695e-05	0.3938	6.597e-05	0.3937	5.627e-05	0.3938	4.142e-05	0.3937	3.886e-05	0.3937	2.63e-05	0.3938	7.765e-06	0.3938	1.48e-05	0.3939	-1.525e-05	0.3937	5.55e-06	0.3939	4.627e-06
	0.3918	0.0001147	0.3918	0.0001062	0.3918	9.297e-05	0.3918	7.542e-05	0.3918	6.52e-05	0.3917	5.55e-05	0.3916	4.006e-05	0.3917	3.704e-05	0.3919	2.538e-05	0.3918	6.305e-06	0.3918	1.348e-05	0.3918	-1.7e-05	0.3916	3.428e-06	0.3917	2.28e-06
	0.3898	0.0001133	0.3898	0.0001049	0.3898	9.115e-05	0.3898	7.36e-05	0.3898	6.402e-05	0.3896	5.428e-05	0.3898	3.836e-05	0.3898	3.535e-05	0.3898	2.422e-05	0.3898	5.19e-06	0.3898	1.23e-05	0.3899	-1.864e-05	0.3896	1.977e-06	0.3897	5.38e-07
	0.3878	0.0001119	0.3878	0.0001029	0.3877	9.02e-05	0.3879	7.292e-05	0.3879	6.207e-05	0.3877	5.245e-05	0.3878	3.701e-05	0.3877	3.403e-05	0.3877	2.273e-05	0.3877	3.583e-06	0.3878	1.109e-05	0.3879	-2.018e-05	0.3877	3.042e-07	0.3879	-8.193e-07
	0.3858	0.0001105	0.3858	0.0001012	0.3858	8.832e-05	0.3859	7.112e-05	0.3858	6.087e-05	0.3857	5.102e-05	0.3858	3.614e-05	0.3858	3.306e-05	0.3859	2.1e-05	0.3858	2.6e-06	0.3858	9.642e-06	0.3858	-2.143e-05	0.3859	-8.193e-07	0.3858	-2.683e-06
	0.3839	0.0001092	0.3839	0.0001002	0.3838	8.732e-05	0.3837	7e-05	0.3838	5.997e-05	0.3837	5.024e-05	0.3838	3.512e-05	0.3838	3.197e-05	0.3838	1.952e-05	0.3838	1.314e-06	0.3839	7.977e-06	0.3838	-2.252e-05	0.3838	-3.263e-06	0.3838	-4.097e-06
	0.3818	0.0001078	0.3818	9.882e-05	0.3818	8.537e-05	0.3818	6.915e-05	0.3817	5.759e-05	0.3817	4.899e-05	0.3817	3.343e-05	0.3818	3.027e-05	0.3818	1.834e-05	0.3817	-1.838e-07	0.3818	6.157e-06	0.3819	-2.366e-05	0.3818	-4.929e-06	0.3818	-5.362e-06
	0.3798	0.0001065	0.3798	9.675e-05	0.3798	8.427e-05	0.3799	6.722e-05	0.3798	5.604e-05	0.3797	4.705e-05	0.3797	3.17e-05	0.3796	2.849e-05	0.3798	1.733e-05	0.3794	-8.193e-07	0.3798	4.535e-06	0.3798	-2.484e-05	0.3798	-6.398e-06	0.3798	-6.571e-06
	0.3778	0.0001052	0.3778	9.505e-05	0.3777	8.255e-05	0.3777	6.647e-05	0.3777	5.536e-05	0.3777	4.557e-05	0.3778	3.038e-05	0.3778	2.713e-05	0.3778	1.619e-05	0.3778	-2.858e-06	0.3777	2.573e-06	0.3779	-2.642e-05	0.3778	-7.71e-06	0.3778	-7.892e-06
	0.3759	0.000104	0.3758	9.392e-05	0.3758	8.155e-05	0.3758	6.5e-05	0.3757	5.392e-05	0.3758	4.471e-05	0.3758	2.944e-05	0.3758	2.617e-05	0.3758	1.462e-05	0.3757	-3.802e-06	0.3757	1.433e-06	0.376	-2.799e-05	0.3758	-9.01e-06	0.3759	-9.353e-06
	0.3738	0.0001027	0.3739	9.242e-05	0.3738	7.982e-05	0.3738	6.322e-05	0.3737	5.213e-05	0.3737	4.344e-05	0.3738	2.824e-05	0.3738	2.514e-05	0.3738	1.284e-05	0.3739	-4.653e-06	0.3737	3.655e-07	0.3738	-2.96e-05	0.3739	-1.051e-05	0.3739	-1.107e-05
	0.3719	0.0001014	0.3718	9.03e-05	0.3718	7.862e-05	0.3718	6.24e-05	0.3717	5.128e-05	0.3717	4.151e-05	0.3719	2.641e-05	0.3718	2.371e-05	0.3718	1.125e-05	0.3718	-5.715e-06	0.3718	-8.193e-07	0.3719	-3.094e-05	0.3718	-1.204e-05	0.3718	-1.287e-05
	0.3698	0.0001001	0.3698	8.85e-05	0.3698	7.685e-05	0.3698	6.04e-05	0.3697	5.022e-05	0.3698	4.003e-05	0.3697	2.469e-05	0.3698	2.195e-05	0.3698	9.962e-06	0.3698	-7.124e-06	0.3698	-2.258e-06	0.3699	-3.201e-05	0.3698	-1.385e-05	0.3699	-1.463e-05
	0.3679	9.875e-05	0.3678	8.737e-05	0.3678	7.567e-05	0.3677	5.872e-05	0.3677	4.834e-05	0.3677	3.922e-05	0.3678	2.363e-05	0.3678	2.042e-05	0.3679	8.85e-06	0.3679	-8.82e-06	0.3678	-3.902e-06	0.3678	-3.301e-05	0.3679	-1.568e-05	0.3679	-1.624e-05
	0.3658	9.742e-05	0.3658	8.58e-05	0.3658	7.4e-05	0.3656	5.789e-05	0.3657	4.71e-05	0.3658	3.799e-05	0.3658	2.28e-05	0.3658	1.941e-05	0.3658	7.65e-06	0.3658	-1.024e-05	0.3658	-5.52e-06	0.3659	-3.395e-05	0.3658	-1.747e-05	0.3658	-1.769e-05
	0.3638	9.608e-05	0.3638	8.37e-05	0.3638	7.285e-05	0.3637	5.597e-05	0.3637	4.628e-05	0.3637	3.617e-05	0.3638	2.143e-05	0.3638	1.852e-05	0.3639	6.017e-06	0.3638	-1.137e-05	0.3638	-6.937e-06	0.3639	-3.513e-05	0.3639	-1.909e-05	0.3639	-1.9e-05
	0.3619	9.474e-05	0.3618	8.212e-05	0.3618	7.117e-05	0.3618	5.53e-05	0.3617	4.453e-05	0.3617	3.476e-05	0.3618	1.966e-05	0.3618	1.718e-05	0.3617	3.716e-06	0.3619	-1.228e-05	0.3618	-8.185e-06	0.3619	-3.656e-05	0.3619	-2.045e-05	0.362	-2.023e-05
	0.3599	9.338e-05	0.3598	8.097e-05	0.3598	7e-05	0.3596	5.383e-05	0.3596	4.282e-05	0.3597	3.393e-05	0.3598	1.827e-05	0.3598	1.549e-05	0.3598	2.079e-06	0.3599	-1.324e-05	0.3598	-9.29e-06	0.3599	-3.807e-05	0.3599	-2.176e-05	0.3599	-2.157e-05
	0.3578	9.203e-05	0.3578	7.947e-05	0.3578	6.832e-05	0.3578	5.214e-05	0.3578	4.203e-05	0.3577	3.265e-05	0.3578	1.735e-05	0.3578	1.39e-05	0.3577	8.132e-07	0.3578	-1.448e-05	0.3579	-1.052e-05	0.358	-3.958e-05	0.3578	-2.308e-05	0.3579	-2.297e-05
	0.3558	9.067e-05	0.3558	7.735e-05	0.3558	6.705e-05	0.3557	5.14e-05	0.3558	4.06e-05	0.3558	3.071e-05	0.3558	1.636e-05	0.3557	1.267e-05	0.3558	-2.7e-07	0.3559	-1.609e-05	0.3559	-1.195e-05	0.3558	-4.09e-05	0.3559	-2.445e-05	0.3559	-2.46e-05
	0.3538	8.93e-05	0.3538	7.577e-05	0.3538	6.552e-05	0.3537	4.95e-05	0.3538	3.871e-05	0.3537	2.918e-05	0.3538	1.479e-05	0.3538	1.178e-05	0.3538	-8.193e-07	0.3538	-1.766e-05	0.3538	-1.371e-05	0.3538	-4.202e-05	0.3539	-2.608e-05	0.3539	-2.637e-05
	0.3518	8.793e-05	0.3518	7.475e-05	0.3518	6.425e-05	0.3518	4.829e-05	0.3518	3.77e-05	0.3518	2.825e-05	0.3518	1.294e-05	0.3518	1.062e-05	0.3518	-2.785e-06	0.3519	-1.904e-05	0.3518	-1.546e-05	0.352	-4.296e-05	0.3519	-2.788e-05	0.3519	-2.804e-05
	0.3498	8.655e-05	0.3498	7.32e-05	0.3498	6.277e-05	0.3498	4.732e-05	0.3498	3.674e-05	0.3498	2.683e-05	0.3498	1.154e-05	0.3498	8.997e-06	0.3498	-4.431e-06	0.3498	-2.01e-05	0.3499	-1.709e-05	0.3499	-4.404e-05	0.3498	-2.966e-05	0.3499	-2.962e-05
	0.3479	8.516e-05	0.3478	7.125e-05	0.3478	6.142e-05	0.3478	4.536e-05	0.3478	3.484e-05	0.3478	2.483e-05	0.3478	1.056e-05	0.3478	7.16e-06	0.348	-6.034e-06	0.3479	-2.114e-05	0.3479	-1.85e-05	0.3479	-4.532e-05	0.3479	-3.143e-05	0.3479	-3.11e-05
	0.3459	8.376e-05	0.3458	6.982e-05	0.3458	5.992e-05	0.3457	4.463e-05	0.3458	3.344e-05	0.3458	2.331e-05	0.3458	9.322e-06	0.3459	5.835e-06	0.3459	-7.327e-06	0.3459	-2.23e-05	0.3459	-1.968e-05	0.346	-4.69e-05	0.346	-3.295e-05	0.3459	-3.233e-05
	0.3439	8.235e-05	0.3438	6.887e-05	0.3437	5.814e-05	0.3437	4.323e-05	0.3438	3.261e-05	0.3438	2.249e-05	0.3438	7.507e-06	0.3437	4.28e-06	0.3439	-8.465e-06	0.3439	-2.393e-05	0.3438	-2.09e-05	0.344	-4.85e-05	0.3439	-3.435e-05	0.344	-3.358e-05
	0.3419	8.093e-05	0.3419	6.745e-05	0.3416	5.67e-05	0.3418	4.158e-05	0.3417	3.087e-05	0.3417	2.107e-05	0.3419	5.775e-06	0.3418	3.194e-06	0.3419	-9.713e-06	0.3419	-2.57e-05	0.3418	-2.226e-05	0.342	-5.011e-05	0.342	-3.57e-05	0.3418	-3.484e-05
	0.3399	7.951e-05	0.3398	6.545e-05	0.3397	5.53e-05	0.3398	4.096e-05	0.3398	2.906e-05	0.3398	1.913e-05	0.3397	4.005e-06	0.3398	1.801e-06	0.3399	-1.117e-05	0.3399	-2.727e-05	0.34	-2.394e-05	0.34	-5.145e-05	0.3399	-3.699e-05	0.34	-3.623e-05
	0.3379	7.809e-05	0.3378	6.41e-05	0.3378	5.392e-05	0.3378	3.904e-05	0.3377	2.814e-05	0.3378	1.776e-05	0.3377	3.142e-06	0.3377	3.773e-08	0.338	-1.304e-05	0.3378	-2.862e-05	0.3378	-2.575e-05	0.338	-5.257e-05	0.3378	-3.842e-05	0.338	-3.787e-05
	0.3359	7.665e-05	0.3358	6.312e-05	0.3357	5.234e-05	0.3358	3.786e-05	0.3358	2.68e-05	0.3358	1.698e-05	0.3358	1.973e-06	0.3351	-8.193e-07	0.3359	-1.479e-05	0.336	-2.967e-05	0.3359	-2.747e-05	0.336	-5.362e-05	0.3359	-4.01e-05	0.3359	-3.965e-05
	0.3338	7.522e-05	0.3338	6.152e-05	0.3338	5.1e-05	0.3338	3.686e-05	0.3339	2.476e-05	0.3338	1.574e-05	0.3338	2.757e-07	0.3338	-2.455e-06	0.3338	-1.624e-05	0.334	-3.074e-05	0.3339	-2.896e-05	0.3339	-5.47e-05	0.334	-4.188e-05	0.3339	-4.133e-05
	0.3318	7.377e-05	0.3318	5.955e-05	0.3317	4.933e-05	0.3317	3.478e-05	0.3318	2.357e-05	0.3318	1.39e-05	0.3313	-8.193e-07	0.3318	-3.391e-06	0.3318	-1.741e-05	0.3319	-3.203e-05	0.332	-3.02e-05	0.3319	-5.603e-05	0.3318	-4.366e-05	0.332	-4.296e-05
	0.3298	7.232e-05	0.3298	5.765e-05	0.3297	4.797e-05	0.3298	3.394e-05	0.3298	2.257e-05	0.3298	1.252e-05	0.3298	-2.294e-06	0.3299	-4.638e-06	0.3298	-1.868e-05	0.3299	-3.367e-05	0.3299	-3.14e-05	0.33	-5.754e-05	0.3299	-4.528e-05	0.3299	-4.451e-05
	0.3279	7.087e-05	0.3277	5.682e-05	0.3278	4.633e-05	0.3277	3.241e-05	0.3279	2.056e-05	0.3278	1.177e-05	0.3278	-3.146e-06	0.3279	-6.29e-06	0.3279	-2.027e-05	0.3279	-3.526e-05	0.3278	-3.271e-05	0.328	-5.92e-05	0.3279	-4.685e-05	0.3279	-4.58e-05
	0.3259	6.943e-05	0.3257	5.534e-05	0.3257	4.499e-05	0.3258	3.071e-05	0.3258	1.899e-05	0.3259	1.046e-05	0.3259	-4.502e-06	0.326	-7.806e-06	0.3259	-2.217e-05	0.3259	-3.668e-05	0.3259	-3.425e-05	0.3259	-6.068e-05	0.326	-4.814e-05	0.326	-4.71e-05
	0.3239	6.798e-05	0.3239	5.342e-05	0.3238	4.345e-05	0.3238	3.002e-05	0.3238	1.813e-05	0.3238	8.59e-06	0.3239	-6.168e-06	0.3238	-9.058e-06	0.324	-2.391e-05	0.3239	-3.771e-05	0.324	-3.601e-05	0.324	-6.197e-05	0.324	-4.936e-05	0.3238	-4.837e-05
	0.3218	6.654e-05	0.3218	5.198e-05	0.3217	4.217e-05	0.3218	2.802e-05	0.3218	1.642e-05	0.3218	7.17e-06	0.322	-7.537e-06	0.3219	-9.945e-06	0.322	-2.538e-05	0.322	-3.865e-05	0.3218	-3.782e-05	0.322	-6.309e-05	0.322	-5.065e-05	0.322	-4.975e-05
	0.3199	6.511e-05	0.3197	5.106e-05	0.3198	4.054e-05	0.3199	2.672e-05	0.3197	1.452e-05	0.3198	6.24e-06	0.3199	-8.608e-06	0.3199	-1.109e-05	0.32	-2.645e-05	0.32	-3.968e-05	0.32	-3.952e-05	0.32	-6.399e-05	0.32	-5.214e-05	0.32	-5.14e-05
	0.3178	6.368e-05	0.3178	4.966e-05	0.3178	3.936e-05	0.3177	2.559e-05	0.3178	1.358e-05	0.3178	4.755e-06	0.3179	-9.655e-06	0.3178	-1.281e-05	0.3179	-2.762e-05	0.318	-4.113e-05	0.318	-4.092e-05	0.318	-6.512e-05	0.318	-5.381e-05	0.318	-5.316e-05
	0.3158	6.226e-05	0.3158	4.779e-05	0.3158	3.771e-05	0.3159	2.345e-05	0.3158	1.235e-05	0.3158	2.42e-06	0.3159	-1.131e-05	0.3159	-1.449e-05	0.3159	-2.909e-05	0.3159	-4.277e-05	0.316	-4.219e-05	0.316	-6.632e-05	0.316	-5.562e-05	0.3159	-5.496e-05
	0.314	6.084e-05	0.3138	4.652e-05	0.3137	3.664e-05	0.3139	2.251e-05	0.3139	1.035e-05	0.3138	9.637e-07	0.3139	-1.308e-05	0.3139	-1.574e-05	0.314	-3.089e-05	0.314	-4.438e-05	0.3139	-4.344e-05	0.314	-6.785e-05	0.3139	-5.735e-05	0.314	-5.666e-05
	0.3118	5.942e-05	0.3118	4.564e-05	0.3117	3.489e-05	0.3118	2.09e-05	0.3118	9.175e-06	0.3118	3.348e-08	0.3119	-1.44e-05	0.3119	-1.674e-05	0.3119	-3.263e-05	0.312	-4.563e-05	0.312	-4.493e-05	0.312	-6.963e-05	0.312	-5.894e-05	0.312	-5.818e-05
	0.3098	5.8e-05	0.3097	4.41e-05	0.3097	3.381e-05	0.3098	1.905e-05	0.3099	8.307e-06	0.3091	-8.193e-07	0.31	-1.53e-05	0.31	-1.783e-05	0.31	-3.404e-05	0.3098	-4.669e-05	0.3099	-4.667e-05	0.3099	-7.095e-05	0.31	-6.043e-05	0.31	-5.956e-05
	0.3078	5.657e-05	0.3078	4.22e-05	0.3078	3.199e-05	0.3078	1.841e-05	0.3079	6.4e-06	0.3079	-3.323e-06	0.3079	-1.657e-05	0.3079	-1.951e-05	0.308	-3.512e-05	0.3079	-4.761e-05	0.308	-4.856e-05	0.3078	-7.225e-05	0.308	-6.172e-05	0.3081	-6.083e-05
	0.3058	5.515e-05	0.3058	4.091e-05	0.3057	3.082e-05	0.3058	1.651e-05	0.3058	4.737e-06	0.3058	-4.733e-06	0.3059	-1.843e-05	0.3059	-2.133e-05	0.306	-3.619e-05	0.306	-4.882e-05	0.306	-5.029e-05	0.3058	-7.328e-05	0.306	-6.3e-05	0.306	-6.209e-05
	0.3038	5.372e-05	0.3038	3.993e-05	0.3037	2.892e-05	0.3038	1.549e-05	0.3038	3.506e-06	0.3039	-5.555e-06	0.3039	-2.014e-05	0.304	-2.284e-05	0.304	-3.77e-05	0.304	-5.04e-05	0.304	-5.187e-05	0.3039	-7.415e-05	0.304	-6.439e-05	0.3041	-6.346e-05
	0.3018	5.23e-05	0.3019	3.832e-05	0.3018	2.779e-05	0.3018	1.456e-05	0.3018	2.12e-06	0.302	-6.828e-06	0.3019	-2.126e-05	0.3019	-2.391e-05	0.3019	-3.94e-05	0.302	-5.204e-05	0.3019	-5.312e-05	0.3018	-7.525e-05	0.302	-6.59e-05	0.302	-6.504e-05
	0.2998	5.088e-05	0.2998	3.645e-05	0.2999	2.598e-05	0.2998	1.255e-05	0.2999	3.28e-07	0.2998	-8.918e-06	0.2999	-2.217e-05	0.2999	-2.494e-05	0.3	-4.117e-05	0.3	-5.347e-05	0.3	-5.431e-05	0.3	-7.638e-05	0.3	-6.775e-05	0.3	-6.673e-05
	0.2978	4.948e-05	0.2978	3.536e-05	0.2978	2.509e-05	0.2979	1.174e-05	0.298	-8.193e-07	0.2978	-1.023e-05	0.2979	-2.351e-05	0.2979	-2.647e-05	0.298	-4.256e-05	0.298	-5.459e-05	0.298	-5.566e-05	0.298	-7.79e-05	0.2979	-6.98e-05	0.2979	-6.87e-05
	0.2958	4.808e-05	0.2958	3.448e-05	0.2958	2.331e-05	0.296	1.018e-05	0.2959	-1.611e-06	0.2959	-1.099e-05	0.296	-2.532e-05	0.296	-2.835e-05	0.296	-4.371e-05	0.296	-5.547e-05	0.2961	-5.724e-05	0.2959	-7.943e-05	0.2959	-7.158e-05	0.2959	-7.04e-05
	0.2938	4.671e-05	0.2938	3.291e-05	0.2938	2.24e-05	0.2938	8.505e-06	0.294	-3.387e-06	0.294	-1.224e-05	0.294	-2.682e-05	0.294	-2.997e-05	0.2941	-4.477e-05	0.294	-5.645e-05	0.2941	-5.906e-05	0.2941	-8.075e-05	0.294	-7.328e-05	0.2939	-7.19e-05
	0.2918	4.536e-05	0.2918	3.117e-05	0.2917	2.04e-05	0.2919	7.875e-06	0.2919	-4.629e-06	0.292	-1.415e-05	0.292	-2.771e-05	0.292	-3.118e-05	0.292	-4.624e-05	0.292	-5.766e-05	0.292	-6.084e-05	0.292	-8.195e-05	0.2919	-7.465e-05	0.2919	-7.315e-05
	0.2898	4.402e-05	0.2898	3.007e-05	0.2897	1.947e-05	0.2899	5.985e-06	0.29	-5.266e-06	0.29	-1.545e-05	0.2899	-2.867e-05	0.2899	-3.215e-05	0.29	-4.804e-05	0.2901	-5.921e-05	0.29	-6.241e-05	0.2899	-8.285e-05	0.2899	-7.598e-05	0.2899	-7.448e-05
	0.2879	4.27e-05	0.2879	2.923e-05	0.2878	1.75e-05	0.2877	4.517e-06	0.288	-6.81e-06	0.288	-1.622e-05	0.288	-3.024e-05	0.288	-3.346e-05	0.288	-4.982e-05	0.2881	-6.073e-05	0.288	-6.372e-05	0.288	-8.375e-05	0.288	-7.73e-05	0.2879	-7.563e-05
	0.2858	4.139e-05	0.2858	2.768e-05	0.2858	1.66e-05	0.2858	3.629e-06	0.286	-8.623e-06	0.2859	-1.762e-05	0.286	-3.207e-05	0.286	-3.529e-05	0.286	-5.131e-05	0.286	-6.203e-05	0.286	-6.49e-05	0.2859	-8.48e-05	0.286	-7.87e-05	0.2859	-7.69e-05
	0.2838	4.009e-05	0.2838	2.593e-05	0.2838	1.466e-05	0.2838	1.695e-06	0.2839	-9.315e-06	0.284	-1.946e-05	0.284	-3.35e-05	0.284	-3.7e-05	0.2841	-5.245e-05	0.284	-6.303e-05	0.2841	-6.605e-05	0.2839	-8.613e-05	0.2839	-8.033e-05	0.2839	-7.833e-05
	0.2818	3.881e-05	0.2819	2.491e-05	0.2819	1.384e-05	0.2818	9.307e-07	0.282	-1.069e-05	0.2819	-2.074e-05	0.2821	-3.454e-05	0.282	-3.83e-05	0.2821	-5.351e-05	0.282	-6.384e-05	0.2821	-6.744e-05	0.2819	-8.765e-05	0.2819	-8.205e-05	0.2819	-7.99e-05
	0.2798	3.753e-05	0.2798	2.41e-05	0.2798	1.188e-05	0.2799	-5.143e-07	0.2799	-1.261e-05	0.2799	-2.154e-05	0.28	-3.582e-05	0.28	-3.924e-05	0.28	-5.491e-05	0.28	-6.488e-05	0.2799	-6.948e-05	0.2799	-8.925e-05	0.2799	-8.385e-05	0.2799	-8.158e-05
	0.2778	3.626e-05	0.2778	2.255e-05	0.2778	1.107e-05	0.2764	-8.193e-07	0.278	-1.366e-05	0.2779	-2.287e-05	0.278	-3.765e-05	0.278	-4.046e-05	0.278	-5.662e-05	0.2781	-6.624e-05	0.2779	-7.118e-05	0.2779	-9.068e-05	0.2778	-8.558e-05	0.2779	-8.325e-05
	0.2757	3.5e-05	0.2758	2.067e-05	0.2759	9.07e-06	0.2758	-2.793e-06	0.2759	-1.468e-05	0.2759	-2.47e-05	0.2761	-3.949e-05	0.2761	-4.212e-05	0.2761	-5.83e-05	0.276	-6.788e-05	0.2759	-7.273e-05	0.276	-9.19e-05	0.2759	-8.71e-05	0.276	-8.47e-05
	0.2739	3.376e-05	0.2738	1.965e-05	0.2739	8.395e-06	0.274	-4.476e-06	0.2741	-1.655e-05	0.274	-2.588e-05	0.274	-4.085e-05	0.274	-4.389e-05	0.2741	-5.969e-05	0.2739	-6.963e-05	0.2738	-7.418e-05	0.2739	-9.295e-05	0.2739	-8.845e-05	0.274	-8.603e-05
	0.2718	3.252e-05	0.2719	1.891e-05	0.2719	6.387e-06	0.272	-5.511e-06	0.272	-1.788e-05	0.272	-2.661e-05	0.272	-4.18e-05	0.2719	-4.528e-05	0.2721	-6.068e-05	0.2719	-7.1e-05	0.2719	-7.525e-05	0.2719	-9.408e-05	0.2719	-8.968e-05	0.272	-8.723e-05
	0.2698	3.129e-05	0.2699	1.742e-05	0.2699	5.7e-06	0.2699	-6.341e-06	0.2699	-1.851e-05	0.27	-2.79e-05	0.27	-4.318e-05	0.27	-4.614e-05	0.2701	-6.17e-05	0.2699	-7.195e-05	0.27	-7.643e-05	0.27	-9.52e-05	0.27	-9.088e-05	0.27	-8.833e-05
	0.2678	3.007e-05	0.2679	1.569e-05	0.2677	3.4e-06	0.2681	-8.193e-06	0.268	-2.008e-05	0.2679	-2.963e-05	0.268	-4.502e-05	0.268	-4.717e-05	0.2682	-6.292e-05	0.2679	-7.313e-05	0.2679	-7.765e-05	0.2678	-9.668e-05	0.268	-9.225e-05	0.2679	-8.968e-05
	0.2659	2.886e-05	0.266	1.455e-05	0.2658	2.833e-06	0.266	-9.203e-06	0.266	-2.176e-05	0.266	-3.076e-05	0.266	-4.663e-05	0.266	-4.862e-05	0.2661	-6.459e-05	0.266	-7.438e-05	0.2659	-7.928e-05	0.2659	-9.833e-05	0.266	-9.388e-05	0.2659	-9.108e-05
	0.2638	2.767e-05	0.2639	1.365e-05	0.2639	1.014e-06	0.2638	-1.066e-05	0.264	-2.246e-05	0.2639	-3.139e-05	0.264	-4.759e-05	0.264	-5.027e-05	0.2641	-6.624e-05	0.264	-7.613e-05	0.264	-8.095e-05	0.2639	-9.998e-05	0.2639	-9.558e-05	0.2638	-9.27e-05
	0.2618	2.649e-05	0.2619	1.22e-05	0.2618	5.015e-07	0.2619	-1.221e-05	0.262	-2.365e-05	0.262	-3.263e-05	0.2621	-4.84e-05	0.2621	-5.179e-05	0.2621	-6.762e-05	0.2619	-7.783e-05	0.262	-8.263e-05	0.262	-0.0001014	0.2619	-9.735e-05	0.2619	-9.448e-05
	0.2599	2.532e-05	0.2599	1.061e-05	0.2592	-8.193e-07	0.26	-1.277e-05	0.26	-2.548e-05	0.26	-3.433e-05	0.2599	-4.972e-05	0.26	-5.279e-05	0.26	-6.898e-05	0.2599	-7.933e-05	0.26	-8.408e-05	0.2599	-0.0001026	0.26	-9.89e-05	0.26	-9.618e-05
	0.2579	2.416e-05	0.258	9.682e-06	0.2579	-2.015e-06	0.2579	-1.453e-05	0.258	-2.653e-05	0.2579	-3.545e-05	0.2581	-5.137e-05	0.258	-5.374e-05	0.2579	-6.99e-05	0.2579	-8.043e-05	0.258	-8.523e-05	0.2579	-0.0001038	0.258	-0.0001004	0.258	-9.773e-05
	0.2559	2.303e-05	0.2558	8.927e-06	0.256	-3.931e-06	0.256	-1.542e-05	0.256	-2.731e-05	0.256	-3.609e-05	0.256	-5.269e-05	0.256	-5.503e-05	0.256	-7.113e-05	0.2559	-8.143e-05	0.2559	-8.63e-05	0.2559	-0.0001047	0.2559	-0.0001016	0.256	-9.913e-05
	0.2539	2.191e-05	0.2538	7.567e-06	0.254	-4.353e-06	0.2539	-1.625e-05	0.254	-2.901e-05	0.254	-3.74e-05	0.254	-5.345e-05	0.2541	-5.676e-05	0.254	-7.27e-05	0.254	-8.245e-05	0.2539	-8.745e-05	0.254	-0.0001059	0.2538	-0.0001028	0.254	-0.0001005
	0.2519	2.082e-05	0.252	6.095e-06	0.252	-6.115e-06	0.252	-1.815e-05	0.252	-3.029e-05	0.252	-3.922e-05	0.252	-5.428e-05	0.2521	-5.836e-05	0.252	-7.445e-05	0.2519	-8.383e-05	0.252	-8.883e-05	0.2519	-0.0001072	0.2519	-0.000104	0.2519	-0.0001017
	0.2499	1.975e-05	0.2499	5.18e-06	0.2501	-6.37e-06	0.2501	-1.885e-05	0.25	-3.086e-05	0.25	-4.045e-05	0.2501	-5.586e-05	0.25	-5.954e-05	0.25	-7.585e-05	0.25	-8.543e-05	0.25	-9.043e-05	0.25	-0.0001088	0.25	-0.0001054	0.2499	-0.000103
	0.2479	1.871e-05	0.2478	4.181e-06	0.248	-8.15e-06	0.248	-2.036e-05	0.2481	-3.216e-05	0.2481	-4.117e-05	0.248	-5.751e-05	0.2481	-6.041e-05	0.248	-7.69e-05	0.248	-8.693e-05	0.248	-9.21e-05	0.2479	-0.0001103	0.2479	-0.0001069	0.248	-0.0001045
	0.2459	1.769e-05	0.2459	2.809e-06	0.246	-8.878e-06	0.2459	-2.193e-05	0.2461	-3.381e-05	0.246	-4.249e-05	0.246	-5.864e-05	0.2461	-6.142e-05	0.246	-7.785e-05	0.246	-8.815e-05	0.246	-9.35e-05	0.246	-0.0001117	0.2461	-0.0001087	0.2459	-0.0001062
	0.2439	1.67e-05	0.2439	1.606e-06	0.244	-1.077e-05	0.2441	-2.24e-05	0.244	-3.45e-05	0.2441	-4.423e-05	0.2441	-5.945e-05	0.2441	-6.29e-05	0.244	-7.908e-05	0.244	-8.905e-05	0.2439	-9.478e-05	0.244	-0.0001127	0.244	-0.0001103	0.2439	-0.000108
	0.2419	1.573e-05	0.242	1.062e-06	0.2419	-1.111e-05	0.242	-2.413e-05	0.242	-3.546e-05	0.2421	-4.531e-05	0.242	-6.059e-05	0.2421	-6.446e-05	0.242	-8.063e-05	0.242	-8.985e-05	0.242	-9.57e-05	0.2419	-0.0001135	0.2419	-0.0001118	0.242	-0.0001098
	0.2399	1.478e-05	0.2399	4.277e-07	0.24	-1.287e-05	0.2399	-2.504e-05	0.2401	-3.73e-05	0.2401	-4.6e-05	0.24	-6.22e-05	0.2402	-6.555e-05	0.24	-8.238e-05	0.24	-9.085e-05	0.24	-9.665e-05	0.2399	-0.0001143	0.24	-0.0001133	0.24	-0.0001113
	0.238	1.384e-05	0.238	-8.193e-07	0.238	-1.311e-05	0.238	-2.584e-05	0.238	-3.833e-05	0.238	-4.723e-05	0.2381	-6.379e-05	0.2381	-6.627e-05	0.2379	-8.378e-05	0.238	-9.228e-05	0.2379	-9.785e-05	0.2379	-0.0001153	0.238	-0.0001144	0.238	-0.0001127
	0.2359	1.293e-05	0.236	-2.358e-06	0.236	-1.49e-05	0.236	-2.755e-05	0.236	-3.903e-05	0.236	-4.886e-05	0.2361	-6.47e-05	0.236	-6.708e-05	0.236	-8.485e-05	0.236	-9.375e-05	0.236	-9.93e-05	0.236	-0.0001164	0.236	-0.0001156	0.236	-0.000114
	0.234	1.202e-05	0.234	-2.941e-06	0.234	-1.514e-05	0.2341	-2.797e-05	0.234	-4.067e-05	0.2341	-4.985e-05	0.2342	-6.544e-05	0.234	-6.855e-05	0.234	-8.575e-05	0.2339	-9.513e-05	0.234	-0.000101	0.234	-0.0001178	0.234	-0.0001168	0.234	-0.0001151
	0.232	1.113e-05	0.232	-3.564e-06	0.2319	-1.684e-05	0.232	-2.925e-05	0.2321	-4.207e-05	0.2321	-5.04e-05	0.2321	-6.662e-05	0.232	-7.008e-05	0.232	-8.693e-05	0.232	-9.61e-05	0.232	-0.0001024	0.232	-0.000119	0.232	-0.0001181	0.232	-0.0001163
	0.23	1.025e-05	0.2301	-4.894e-06	0.2299	-1.71e-05	0.2301	-3.068e-05	0.2301	-4.26e-05	0.2301	-5.163e-05	0.2299	-6.85e-05	0.23	-7.123e-05	0.2299	-8.84e-05	0.23	-9.695e-05	0.23	-0.0001038	0.2299	-0.0001201	0.2299	-0.0001198	0.23	-0.0001175
	0.2279	9.394e-06	0.228	-5.988e-06	0.2279	-1.893e-05	0.228	-3.11e-05	0.228	-4.374e-05	0.228	-5.326e-05	0.228	-6.978e-05	0.228	-7.2e-05	0.228	-9.008e-05	0.228	-9.77e-05	0.228	-0.0001048	0.228	-0.000121	0.228	-0.0001215	0.2279	-0.0001189
	0.226	8.548e-06	0.226	-6.543e-06	0.2259	-1.925e-05	0.226	-3.273e-05	0.226	-4.523e-05	0.226	-5.421e-05	0.226	-7.048e-05	0.226	-7.28e-05	0.2259	-9.14e-05	0.2259	-9.885e-05	0.226	-0.0001058	0.226	-0.0001216	0.226	-0.000123	0.226	-0.0001205
	0.2239	7.722e-06	0.224	-7.226e-06	0.224	-2.084e-05	0.2241	-3.34e-05	0.2241	-4.588e-05	0.224	-5.481e-05	0.224	-7.13e-05	0.224	-7.393e-05	0.2239	-9.228e-05	0.224	-0.0001002	0.224	-0.0001069	0.224	-0.0001223	0.224	-0.0001245	0.224	-0.000122
	0.222	6.915e-06	0.2219	-8.773e-06	0.222	-2.12e-05	0.222	-3.397e-05	0.222	-4.652e-05	0.2221	-5.604e-05	0.222	-7.255e-05	0.222	-7.555e-05	0.222	-9.313e-05	0.2219	-0.0001017	0.2219	-0.0001082	0.222	-0.0001232	0.222	-0.0001257	0.2219	-0.0001234
	0.2199	6.129e-06	0.2199	-9.883e-06	0.22	-2.267e-05	0.22	-3.553e-05	0.2201	-4.808e-05	0.2201	-5.768e-05	0.2199	-7.408e-05	0.22	-7.698e-05	0.22	-9.398e-05	0.22	-0.0001027	0.22	-0.0001099	0.22	-0.0001243	0.22	-0.0001268	0.22	-0.0001246
	0.2179	5.36e-06	0.218	-1.027e-05	0.218	-2.29e-05	0.2181	-3.582e-05	0.2181	-4.902e-05	0.2181	-5.861e-05	0.2179	-7.52e-05	0.218	-7.8e-05	0.218	-9.538e-05	0.218	-0.0001036	0.2179	-0.0001114	0.2179	-0.0001258	0.2179	-0.0001278	0.2181	-0.0001256
	0.2158	4.61e-06	0.216	-1.079e-05	0.216	-2.448e-05	0.216	-3.69e-05	0.2161	-4.952e-05	0.216	-5.908e-05	0.216	-7.578e-05	0.216	-7.878e-05	0.216	-9.668e-05	0.216	-0.0001042	0.216	-0.0001128	0.216	-0.000127	0.216	-0.0001289	0.2159	-0.0001265
	0.2139	3.877e-06	0.214	-1.189e-05	0.2139	-2.465e-05	0.214	-3.801e-05	0.214	-5.093e-05	0.214	-6.009e-05	0.214	-7.658e-05	0.2139	-7.985e-05	0.214	-9.785e-05	0.2139	-0.000105	0.214	-0.0001139	0.214	-0.0001281	0.214	-0.0001302	0.2141	-0.0001275
	0.2118	3.163e-06	0.2121	-1.28e-05	0.212	-2.618e-05	0.2121	-3.811e-05	0.2121	-5.231e-05	0.2122	-6.149e-05	0.2119	-7.798e-05	0.212	-8.143e-05	0.212	-9.86e-05	0.212	-0.0001062	0.212	-0.0001147	0.2119	-0.0001291	0.212	-0.0001317	0.212	-0.0001285
	0.2099	2.468e-06	0.21	-1.302e-05	0.21	-2.629e-05	0.21	-3.956e-05	0.21	-5.281e-05	0.21	-6.221e-05	0.21	-7.935e-05	0.21	-8.29e-05	0.21	-9.918e-05	0.21	-0.0001076	0.21	-0.0001157	0.21	-0.0001299	0.2099	-0.0001332	0.21	-0.0001299
	0.208	1.794e-06	0.208	-1.353e-05	0.208	-2.771e-05	0.2081	-4.016e-05	0.2081	-5.382e-05	0.2081	-6.252e-05	0.208	-8.013e-05	0.208	-8.4e-05	0.2081	-9.993e-05	0.2081	-0.0001088	0.208	-0.0001167	0.208	-0.0001308	0.208	-0.0001346	0.208	-0.0001313
	0.2059	1.142e-06	0.206	-1.467e-05	0.206	-2.789e-05	0.2061	-4.073e-05	0.2061	-5.541e-05	0.2061	-6.346e-05	0.2059	-8.06e-05	0.2059	-8.463e-05	0.206	-0.0001011	0.206	-0.0001099	0.206	-0.0001181	0.2059	-0.0001319	0.206	-0.0001358	0.2061	-0.0001327
	0.2039	5.139e-07	0.2039	-1.552e-05	0.204	-2.927e-05	0.204	-4.229e-05	0.2041	-5.604e-05	0.204	-6.475e-05	0.2039	-8.143e-05	0.204	-8.535e-05	0.2041	-0.0001024	0.204	-0.0001106	0.204	-0.0001194	0.204	-0.0001333	0.204	-0.0001367	0.2039	-0.0001341
	0.202	-9.235e-08	0.2019	-1.578e-05	0.202	-2.938e-05	0.202	-4.263e-05	0.2021	-5.642e-05	0.2021	-6.545e-05	0.202	-8.273e-05	0.2019	-8.66e-05	0.2021	-0.0001036	0.202	-0.0001112	0.202	-0.0001207	0.2019	-0.0001348	0.202	-0.0001377	0.202	-0.0001353
	0.2	-6.745e-07	0.2001	-1.611e-05	0.2	-3.076e-05	0.2001	-4.379e-05	0.2001	-5.776e-05	0.2001	-6.58e-05	0.1999	-8.393e-05	0.2	-8.79e-05	0.2	-0.0001044	0.2	-0.0001121	0.2	-0.0001218	0.2	-0.0001362	0.1999	-0.0001386	0.2	-0.0001363
	0.1973	-1.233e-06	0.198	-1.712e-05	0.1979	-3.09e-05	0.198	-4.495e-05	0.1981	-5.853e-05	0.198	-6.686e-05	0.198	-8.438e-05	0.198	-8.89e-05	0.198	-0.000105	0.198	-0.0001133	0.198	-0.0001226	0.1981	-0.0001374	0.198	-0.0001395	0.198	-0.0001373
	0.196	-1.777e-06	0.196	-1.813e-05	0.196	-3.231e-05	0.1961	-4.509e-05	0.1961	-5.865e-05	0.1959	-6.855e-05	0.196	-8.475e-05	0.196	-8.938e-05	0.196	-0.0001058	0.1959	-0.0001147	0.196	-0.0001234	0.1961	-0.0001383	0.196	-0.0001407	0.1959	-0.0001382
	0.194	-2.303e-06	0.194	-1.823e-05	0.194	-3.237e-05	0.194	-4.644e-05	0.1941	-5.971e-05	0.194	-6.92e-05	0.1939	-8.57e-05	0.194	-8.988e-05	0.194	-0.000107	0.194	-0.0001157	0.1939	-0.0001243	0.194	-0.0001391	0.194	-0.000142	0.194	-0.0001392
	0.192	-2.814e-06	0.1921	-1.845e-05	0.1921	-3.352e-05	0.192	-4.681e-05	0.1921	-6.091e-05	0.1919	-6.955e-05	0.192	-8.698e-05	0.192	-9.083e-05	0.1921	-0.0001083	0.192	-0.0001164	0.1921	-0.0001255	0.192	-0.0001399	0.192	-0.0001434	0.192	-0.0001404
	0.19	-3.314e-06	0.1899	-1.944e-05	0.19	-3.347e-05	0.19	-4.71e-05	0.1901	-6.117e-05	0.19	-7.048e-05	0.19	-8.793e-05	0.19	-9.21e-05	0.19	-0.0001094	0.1901	-0.0001169	0.19	-0.0001269	0.19	-0.0001408	0.19	-0.0001446	0.19	-0.0001418
	0.1881	-3.801e-06	0.188	-2.023e-05	0.188	-3.451e-05	0.188	-4.827e-05	0.188	-6.183e-05	0.188	-7.173e-05	0.1879	-8.835e-05	0.1881	-9.32e-05	0.188	-0.0001102	0.188	-0.0001176	0.188	-0.0001283	0.188	-0.000142	0.188	-0.0001456	0.1881	-0.0001432
	0.1862	-4.274e-06	0.186	-2.028e-05	0.186	-3.45e-05	0.1861	-4.818e-05	0.1861	-6.315e-05	0.1859	-7.228e-05	0.186	-8.89e-05	0.186	-9.383e-05	0.1861	-0.0001107	0.186	-0.0001185	0.1861	-0.0001293	0.1861	-0.0001431	0.186	-0.0001464	0.186	-0.0001446
	0.184	-4.729e-06	0.184	-2.039e-05	0.1841	-3.566e-05	0.1841	-4.903e-05	0.1841	-6.365e-05	0.184	-7.238e-05	0.184	-9.008e-05	0.184	-9.425e-05	0.184	-0.0001114	0.1839	-0.0001197	0.184	-0.0001302	0.184	-0.0001442	0.184	-0.0001472	0.184	-0.0001457
	0.1822	-5.166e-06	0.182	-2.13e-05	0.182	-3.582e-05	0.1821	-4.995e-05	0.1821	-6.381e-05	0.182	-7.313e-05	0.182	-9.128e-05	0.182	-9.505e-05	0.182	-0.0001124	0.182	-0.0001207	0.1821	-0.0001308	0.182	-0.000145	0.182	-0.000148	0.182	-0.0001466
	0.1801	-5.582e-06	0.18	-2.198e-05	0.18	-3.68e-05	0.1801	-4.99e-05	0.1802	-6.495e-05	0.18	-7.423e-05	0.18	-9.198e-05	0.1801	-9.625e-05	0.18	-0.0001137	0.18	-0.0001215	0.1801	-0.0001316	0.1801	-0.0001455	0.1801	-0.0001489	0.18	-0.0001476
	0.1781	-5.979e-06	0.178	-2.196e-05	0.178	-3.666e-05	0.1781	-5.106e-05	0.1782	-6.571e-05	0.178	-7.468e-05	0.178	-9.228e-05	0.178	-9.743e-05	0.1781	-0.0001148	0.1779	-0.0001219	0.178	-0.0001325	0.178	-0.000146	0.1779	-0.0001501	0.178	-0.0001484
	0.1761	-6.356e-06	0.176	-2.217e-05	0.176	-3.753e-05	0.1761	-5.131e-05	0.1761	-6.566e-05	0.1759	-7.48e-05	0.1759	-9.278e-05	0.176	-9.818e-05	0.176	-0.0001156	0.176	-0.0001223	0.176	-0.0001337	0.176	-0.0001465	0.176	-0.0001515	0.176	-0.0001492
	0.1741	-6.716e-06	0.1741	-2.301e-05	0.174	-3.746e-05	0.1741	-5.147e-05	0.1741	-6.643e-05	0.1738	-7.568e-05	0.174	-9.39e-05	0.174	-9.853e-05	0.1741	-0.000116	0.174	-0.0001229	0.174	-0.0001349	0.174	-0.0001472	0.174	-0.0001527	0.1739	-0.0001503
	0.172	-7.059e-06	0.172	-2.361e-05	0.172	-3.84e-05	0.1721	-5.261e-05	0.1721	-6.756e-05	0.172	-7.685e-05	0.172	-9.488e-05	0.172	-9.915e-05	0.172	-0.0001166	0.172	-0.0001239	0.172	-0.0001359	0.172	-0.0001482	0.172	-0.0001539	0.172	-0.0001515
	0.17	-7.386e-06	0.17	-2.336e-05	0.17	-3.842e-05	0.1701	-5.243e-05	0.17	-6.798e-05	0.17	-7.733e-05	0.17	-9.525e-05	0.17	-0.0001002	0.1701	-0.0001175	0.17	-0.0001249	0.17	-0.0001367	0.17	-0.0001492	0.17	-0.0001549	0.1701	-0.0001527
	0.168	-7.699e-06	0.168	-2.334e-05	0.168	-3.924e-05	0.1681	-5.309e-05	0.168	-6.83e-05	0.168	-7.748e-05	0.168	-9.548e-05	0.1681	-0.0001014	0.1681	-0.0001187	0.168	-0.0001259	0.168	-0.0001372	0.1681	-0.0001501	0.168	-0.0001557	0.1679	-0.000154
	0.166	-7.997e-06	0.166	-2.419e-05	0.1661	-3.925e-05	0.1661	-5.377e-05	0.166	-6.935e-05	0.166	-7.833e-05	0.166	-9.615e-05	0.166	-0.0001023	0.1661	-0.0001196	0.1659	-0.0001264	0.166	-0.0001377	0.166	-0.0001508	0.166	-0.0001565	0.166	-0.000155
	0.164	-8.278e-06	0.1641	-2.468e-05	0.164	-4.001e-05	0.1641	-5.354e-05	0.164	-6.963e-05	0.164	-7.95e-05	0.164	-9.728e-05	0.164	-0.0001026	0.1641	-0.0001202	0.164	-0.0001269	0.164	-0.0001383	0.164	-0.0001513	0.164	-0.0001573	0.1641	-0.0001557
	0.162	-8.541e-06	0.1619	-2.451e-05	0.162	-4e-05	0.1621	-5.458e-05	0.162	-6.948e-05	0.162	-7.985e-05	0.1621	-9.805e-05	0.162	-0.000103	0.1621	-0.0001205	0.162	-0.0001273	0.162	-0.0001393	0.162	-0.0001517	0.1621	-0.0001582	0.1619	-0.0001564
	0.16	-8.785e-06	0.1601	-2.453e-05	0.16	-4.044e-05	0.1601	-5.474e-05	0.16	-7.018e-05	0.16	-8e-05	0.16	-9.823e-05	0.1601	-0.0001038	0.16	-0.0001209	0.16	-0.000128	0.1601	-0.0001403	0.16	-0.0001523	0.16	-0.0001594	0.1601	-0.0001569
	0.158	-9.01e-06	0.158	-2.511e-05	0.158	-4.023e-05	0.1582	-5.484e-05	0.158	-7.078e-05	0.158	-8.078e-05	0.158	-9.843e-05	0.158	-0.0001049	0.1581	-0.0001214	0.158	-0.000129	0.158	-0.0001413	0.158	-0.000153	0.158	-0.0001605	0.158	-0.0001576
	0.156	-9.217e-06	0.156	-2.553e-05	0.156	-4.075e-05	0.156	-5.585e-05	0.156	-7.058e-05	0.1559	-8.175e-05	0.156	-9.903e-05	0.1561	-0.0001057	0.156	-0.0001223	0.156	-0.0001301	0.1561	-0.000142	0.156	-0.0001541	0.156	-0.0001617	0.156	-0.0001585
	0.154	-9.408e-06	0.1541	-2.523e-05	0.154	-4.076e-05	0.1541	-5.553e-05	0.154	-7.105e-05	0.1541	-8.195e-05	0.1541	-0.0001	0.1541	-0.0001059	0.1541	-0.000123	0.154	-0.0001307	0.154	-0.0001424	0.154	-0.0001551	0.1541	-0.0001626	0.154	-0.0001594
	0.1521	-9.585e-06	0.1521	-2.532e-05	0.152	-4.147e-05	0.1522	-5.611e-05	0.152	-7.19e-05	0.152	-8.178e-05	0.152	-0.0001005	0.152	-0.000106	0.152	-0.0001234	0.1521	-0.000131	0.152	-0.0001427	0.152	-0.000156	0.152	-0.0001633	0.1521	-0.0001605
	0.1501	-9.749e-06	0.15	-2.596e-05	0.1501	-4.157e-05	0.15	-5.664e-05	0.15	-7.2e-05	0.15	-8.24e-05	0.1501	-0.0001005	0.1501	-0.0001064	0.1501	-0.0001235	0.1499	-0.0001313	0.15	-0.0001432	0.15	-0.0001567	0.15	-0.0001638	0.15	-0.0001615
	0.148	-9.902e-06	0.1481	-2.622e-05	0.1481	-4.204e-05	0.1482	-5.625e-05	0.148	-7.21e-05	0.148	-8.313e-05	0.148	-0.0001007	0.148	-0.0001072	0.148	-0.0001237	0.148	-0.0001317	0.148	-0.0001438	0.1481	-0.0001573	0.148	-0.0001643	0.1481	-0.0001624
	0.1461	-1.005e-05	0.1461	-2.59e-05	0.1461	-4.201e-05	0.1462	-5.72e-05	0.146	-7.308e-05	0.146	-8.315e-05	0.146	-0.0001014	0.146	-0.0001079	0.146	-0.0001242	0.1461	-0.0001324	0.146	-0.0001447	0.146	-0.0001577	0.146	-0.000165	0.1461	-0.0001631
	0.1441	-1.018e-05	0.144	-2.597e-05	0.1441	-4.228e-05	0.1441	-5.722e-05	0.144	-7.35e-05	0.144	-8.298e-05	0.1441	-0.0001021	0.144	-0.0001082	0.144	-0.0001249	0.144	-0.0001332	0.144	-0.0001456	0.1441	-0.0001581	0.144	-0.0001656	0.144	-0.0001636
	0.1421	-1.031e-05	0.1421	-2.667e-05	0.1421	-4.224e-05	0.1421	-5.725e-05	0.142	-7.323e-05	0.142	-8.35e-05	0.142	-0.0001023	0.142	-0.0001083	0.1421	-0.0001256	0.142	-0.0001339	0.142	-0.0001464	0.1421	-0.0001588	0.142	-0.0001665	0.1421	-0.000164
	0.14	-1.044e-05	0.1401	-2.697e-05	0.14	-4.245e-05	0.1401	-5.81e-05	0.14	-7.383e-05	0.14	-8.425e-05	0.14	-0.0001021	0.14	-0.0001085	0.1401	-0.0001259	0.1401	-0.0001343	0.14	-0.0001468	0.14	-0.0001596	0.14	-0.0001674	0.1401	-0.0001646
	0.138	-1.055e-05	0.1381	-2.659e-05	0.1381	-4.24e-05	0.1381	-5.76e-05	0.138	-7.433e-05	0.1379	-8.435e-05	0.1381	-0.0001022	0.1381	-0.0001094	0.1381	-0.000126	0.138	-0.0001345	0.138	-0.0001472	0.1381	-0.0001604	0.138	-0.0001683	0.138	-0.0001652
	0.136	-1.067e-05	0.136	-2.657e-05	0.136	-4.261e-05	0.1362	-5.799e-05	0.1361	-7.385e-05	0.136	-8.413e-05	0.136	-0.0001029	0.136	-0.0001102	0.136	-0.0001261	0.136	-0.0001346	0.136	-0.0001474	0.1361	-0.000161	0.1361	-0.000169	0.1361	-0.0001661
	0.134	-1.077e-05	0.1341	-2.711e-05	0.1341	-4.258e-05	0.1342	-5.828e-05	0.134	-7.388e-05	0.134	-8.46e-05	0.134	-0.0001033	0.1341	-0.0001106	0.1341	-0.0001264	0.1341	-0.000135	0.1341	-0.0001479	0.134	-0.0001615	0.1339	-0.0001693	0.1341	-0.0001671
	0.132	-1.087e-05	0.132	-2.733e-05	0.132	-4.279e-05	0.132	-5.781e-05	0.132	-7.445e-05	0.132	-8.53e-05	0.1321	-0.0001032	0.132	-0.0001106	0.132	-0.0001272	0.132	-0.0001356	0.1321	-0.0001487	0.132	-0.0001615	0.132	-0.0001697	0.132	-0.000168
	0.1301	-1.096e-05	0.13	-2.681e-05	0.1301	-4.288e-05	0.1301	-5.858e-05	0.13	-7.418e-05	0.13	-8.538e-05	0.1301	-0.000103	0.1301	-0.0001107	0.1301	-0.0001278	0.13	-0.0001364	0.13	-0.0001496	0.1301	-0.0001617	0.13	-0.0001701	0.1301	-0.0001689
	0.1281	-1.105e-05	0.1281	-2.673e-05	0.1281	-4.298e-05	0.1282	-5.839e-05	0.128	-7.388e-05	0.1281	-8.51e-05	0.1281	-0.0001034	0.128	-0.0001113	0.1281	-0.0001281	0.128	-0.0001368	0.128	-0.0001502	0.128	-0.0001618	0.128	-0.0001705	0.1281	-0.0001696
	0.1261	-1.114e-05	0.126	-2.731e-05	0.1261	-4.308e-05	0.1261	-5.821e-05	0.126	-7.455e-05	0.126	-8.56e-05	0.126	-0.000104	0.1261	-0.000112	0.1261	-0.0001281	0.1261	-0.000137	0.1261	-0.0001506	0.1261	-0.0001621	0.126	-0.000171	0.126	-0.0001701
	0.1241	-1.122e-05	0.124	-2.74e-05	0.1241	-4.307e-05	0.1241	-5.885e-05	0.1242	-7.475e-05	0.124	-8.62e-05	0.124	-0.0001044	0.124	-0.0001124	0.124	-0.0001281	0.124	-0.0001369	0.124	-0.0001508	0.1241	-0.0001627	0.124	-0.0001718	0.1241	-0.0001705
	0.1221	-1.129e-05	0.1221	-2.692e-05	0.1221	-4.316e-05	0.1222	-5.824e-05	0.122	-7.43e-05	0.1221	-8.608e-05	0.122	-0.0001043	0.122	-0.0001123	0.1221	-0.0001284	0.122	-0.0001369	0.1221	-0.0001508	0.1221	-0.0001632	0.122	-0.0001726	0.1221	-0.000171
	0.12	-1.136e-05	0.1201	-2.689e-05	0.12	-4.313e-05	0.12	-5.861e-05	0.1199	-7.468e-05	0.1199	-8.575e-05	0.12	-0.0001042	0.1201	-0.0001121	0.12	-0.0001291	0.12	-0.0001372	0.1201	-0.000151	0.1201	-0.0001635	0.1201	-0.0001733	0.12	-0.0001716
	0.1181	-1.142e-05	0.118	-2.741e-05	0.1181	-4.326e-05	0.1181	-5.895e-05	0.118	-7.52e-05	0.118	-8.61e-05	0.1181	-0.0001047	0.1181	-0.0001123	0.1181	-0.0001297	0.118	-0.0001378	0.118	-0.0001514	0.1182	-0.0001636	0.1181	-0.0001738	0.1181	-0.0001724
	0.116	-1.147e-05	0.1161	-2.754e-05	0.1161	-4.326e-05	0.1161	-5.844e-05	0.1161	-7.475e-05	0.116	-8.663e-05	0.116	-0.0001054	0.116	-0.0001129	0.1161	-0.0001299	0.1161	-0.0001383	0.1161	-0.000152	0.116	-0.0001635	0.116	-0.0001742	0.116	-0.0001733
	0.1141	-1.152e-05	0.114	-2.708e-05	0.114	-4.348e-05	0.114	-5.924e-05	0.114	-7.465e-05	0.114	-8.643e-05	0.1141	-0.0001055	0.114	-0.0001132	0.114	-0.0001297	0.114	-0.0001386	0.114	-0.0001526	0.1141	-0.0001634	0.1141	-0.0001744	0.114	-0.0001742
	0.1121	-1.157e-05	0.112	-2.71e-05	0.1121	-4.339e-05	0.1121	-5.899e-05	0.1121	-7.53e-05	0.112	-8.613e-05	0.112	-0.0001052	0.112	-0.0001132	0.112	-0.0001296	0.112	-0.0001386	0.112	-0.0001529	0.112	-0.0001634	0.1121	-0.0001746	0.1121	-0.0001749
	0.11	-1.161e-05	0.1101	-2.748e-05	0.1101	-4.346e-05	0.1102	-5.875e-05	0.11	-7.51e-05	0.11	-8.653e-05	0.11	-0.0001051	0.11	-0.000113	0.11	-0.0001296	0.11	-0.0001385	0.1101	-0.0001529	0.11	-0.0001635	0.11	-0.000175	0.1101	-0.0001756
	0.1081	-1.164e-05	0.1081	-2.744e-05	0.1081	-4.309e-05	0.1081	-5.926e-05	0.1081	-7.465e-05	0.108	-8.7e-05	0.1081	-0.0001056	0.1081	-0.000113	0.1081	-0.0001301	0.108	-0.0001387	0.1081	-0.0001527	0.1081	-0.0001641	0.108	-0.0001755	0.108	-0.000176
	0.1061	-1.167e-05	0.1061	-2.7e-05	0.1061	-4.315e-05	0.1062	-5.848e-05	0.1061	-7.515e-05	0.106	-8.683e-05	0.1061	-0.000106	0.1061	-0.0001136	0.1061	-0.0001305	0.106	-0.0001391	0.106	-0.0001527	0.106	-0.0001645	0.1061	-0.0001762	0.1061	-0.0001762
	0.1041	-1.17e-05	0.1041	-2.698e-05	0.1041	-4.274e-05	0.1042	-5.863e-05	0.104	-7.525e-05	0.104	-8.64e-05	0.104	-0.0001058	0.104	-0.0001142	0.104	-0.0001306	0.104	-0.0001398	0.104	-0.0001528	0.1039	-0.0001648	0.104	-0.0001769	0.104	-0.0001766
	0.102	-1.172e-05	0.1021	-2.744e-05	0.1021	-4.292e-05	0.1021	-5.876e-05	0.102	-7.458e-05	0.1021	-8.665e-05	0.1021	-0.0001054	0.102	-0.0001143	0.1021	-0.0001303	0.1021	-0.0001402	0.1021	-0.0001533	0.1021	-0.0001648	0.1021	-0.0001774	0.1021	-0.0001769
	0.1001	-1.174e-05	0.1	-2.725e-05	0.1001	-4.261e-05	0.1002	-5.815e-05	0.1	-7.465e-05	0.1	-8.705e-05	0.1001	-0.0001054	0.1001	-0.0001141	0.1001	-0.0001299	0.1001	-0.0001404	0.1	-0.0001537	0.1001	-0.0001647	0.1	-0.0001777	0.1001	-0.0001774
	0.09814	-1.175e-05	0.09814	-2.661e-05	0.09814	-4.283e-05	0.09824	-5.876e-05	0.09804	-7.503e-05	0.09804	-8.678e-05	0.09814	-0.0001058	0.09794	-0.000114	0.09814	-0.00013	0.09804	-0.0001402	0.09804	-0.0001539	0.09804	-0.0001648	0.09814	-0.0001779	0.09804	-0.0001781
	0.09614	-1.177e-05	0.09614	-2.663e-05	0.09614	-4.251e-05	0.09614	-5.843e-05	0.09614	-7.453e-05	0.09604	-8.638e-05	0.09614	-0.000106	0.09614	-0.0001143	0.09614	-0.0001303	0.09604	-0.0001401	0.09604	-0.000154	0.09614	-0.0001648	0.09604	-0.0001778	0.09614	-0.0001787
	0.09404	-1.179e-05	0.09414	-2.705e-05	0.09414	-4.265e-05	0.09414	-5.813e-05	0.09414	-7.413e-05	0.09414	-8.658e-05	0.09414	-0.0001056	0.09414	-0.0001148	0.09414	-0.0001307	0.09414	-0.0001403	0.09404	-0.0001538	0.09404	-0.0001651	0.09414	-0.0001778	0.09404	-0.0001792
	0.09214	-1.18e-05	0.09214	-2.709e-05	0.09214	-4.21e-05	0.09224	-5.866e-05	0.09214	-7.465e-05	0.09214	-8.688e-05	0.09214	-0.0001051	0.09204	-0.0001149	0.09214	-0.0001307	0.09204	-0.0001408	0.09204	-0.0001536	0.09204	-0.0001656	0.09214	-0.000178	0.09214	-0.0001796
	0.09014	-1.182e-05	0.09004	-2.661e-05	0.09014	-4.226e-05	0.09014	-5.791e-05	0.09004	-7.44e-05	0.09004	-8.663e-05	0.09014	-0.0001052	0.09004	-0.0001145	0.09014	-0.0001305	0.09004	-0.0001411	0.09014	-0.0001535	0.09014	-0.000166	0.09014	-0.0001784	0.09004	-0.0001798
	0.08814	-1.183e-05	0.08804	-2.652e-05	0.08804	-4.172e-05	0.08814	-5.813e-05	0.08814	-7.375e-05	0.08814	-8.615e-05	0.08804	-0.0001056	0.08804	-0.0001141	0.08814	-0.0001302	0.08804	-0.0001411	0.08804	-0.0001538	0.08814	-0.0001664	0.08814	-0.0001788	0.08804	-0.0001799
	0.08614	-1.185e-05	0.08614	-2.689e-05	0.08614	-4.201e-05	0.08624	-5.819e-05	0.08614	-7.4e-05	0.08614	-8.63e-05	0.08604	-0.0001054	0.08614	-0.0001141	0.08614	-0.0001303	0.08604	-0.0001408	0.08614	-0.0001542	0.08604	-0.0001664	0.08614	-0.0001791	0.08604	-0.0001799
	0.08414	-1.186e-05	0.08414	-2.671e-05	0.08414	-4.14e-05	0.08424	-5.746e-05	0.08404	-7.415e-05	0.08404	-8.655e-05	0.08404	-0.0001049	0.08414	-0.0001143	0.08414	-0.0001306	0.08404	-0.0001404	0.08424	-0.0001545	0.08414	-0.0001663	0.08424	-0.0001793	0.08414	-0.0001801
	0.08224	-1.187e-05	0.08214	-2.627e-05	0.08214	-4.172e-05	0.08224	-5.804e-05	0.08214	-7.343e-05	0.08214	-8.615e-05	0.08214	-0.0001044	0.08214	-0.0001145	0.08204	-0.000131	0.08204	-0.0001401	0.08204	-0.0001546	0.08214	-0.000166	0.08214	-0.0001793	0.08214	-0.0001804
	0.08004	-1.188e-05	0.08014	-2.631e-05	0.08024	-4.11e-05	0.08024	-5.762e-05	0.08014	-7.33e-05	0.08004	-8.57e-05	0.08004	-0.0001045	0.08004	-0.000114	0.08014	-0.0001311	0.08004	-0.0001401	0.08004	-0.0001544	0.08014	-0.000166	0.08014	-0.0001791	0.08004	-0.0001808
	0.07814	-1.189e-05	0.07814	-2.666e-05	0.07804	-4.146e-05	0.07814	-5.727e-05	0.07804	-7.363e-05	0.07804	-8.575e-05	0.07804	-0.0001048	0.07814	-0.0001134	0.07824	-0.0001308	0.07814	-0.0001402	0.07814	-0.0001541	0.07814	-0.0001663	0.07814	-0.0001789	0.07814	-0.0001813
	0.07614	-1.19e-05	0.07614	-2.647e-05	0.07614	-4.1e-05	0.07624	-5.773e-05	0.07614	-7.31e-05	0.07604	-8.603e-05	0.07604	-0.0001045	0.07604	-0.0001131	0.07614	-0.0001304	0.07604	-0.0001402	0.07604	-0.0001539	0.07614	-0.0001665	0.07604	-0.0001788	0.07604	-0.0001818
	0.07414	-1.19e-05	0.07414	-2.596e-05	0.07414	-4.137e-05	0.07414	-5.689e-05	0.07404	-7.258e-05	0.07404	-8.558e-05	0.07404	-0.0001037	0.07394	-0.0001133	0.07404	-0.0001302	0.07414	-0.00014	0.07414	-0.0001539	0.07414	-0.0001668	0.07404	-0.0001788	0.07424	-0.000182
	0.07214	-1.19e-05	0.07204	-2.615e-05	0.07224	-4.082e-05	0.07214	-5.704e-05	0.07214	-7.298e-05	0.07204	-8.5e-05	0.07204	-0.0001035	0.07204	-0.0001134	0.07214	-0.0001303	0.07204	-0.0001395	0.07214	-0.0001542	0.07204	-0.0001668	0.07214	-0.000179	0.07204	-0.000182
	0.07004	-1.189e-05	0.07004	-2.645e-05	0.07014	-4.114e-05	0.07014	-5.699e-05	0.07014	-7.278e-05	0.07004	-8.51e-05	0.07014	-0.0001037	0.07014	-0.0001131	0.07014	-0.0001305	0.06994	-0.000139	0.07004	-0.0001545	0.07004	-0.0001666	0.07014	-0.0001792	0.07014	-0.0001819
	0.06814	-1.189e-05	0.06814	-2.608e-05	0.06804	-4.034e-05	0.06824	-5.613e-05	0.06804	-7.213e-05	0.06814	-8.523e-05	0.06804	-0.0001037	0.06804	-0.0001126	0.06814	-0.0001304	0.06804	-0.0001388	0.06804	-0.0001547	0.06804	-0.0001664	0.06814	-0.0001794	0.06804	-0.0001818
	0.06604	-1.188e-05	0.06614	-2.55e-05	0.06614	-4.07e-05	0.06614	-5.654e-05	0.06604	-7.235e-05	0.06604	-8.47e-05	0.06604	-0.0001032	0.06614	-0.0001122	0.06614	-0.0001299	0.06614	-0.0001389	0.06614	-0.0001545	0.06614	-0.0001661	0.06604	-0.0001794	0.06604	-0.0001817
	0.06404	-1.187e-05	0.06404	-2.555e-05	0.06424	-3.994e-05	0.06424	-5.598e-05	0.06404	-7.245e-05	0.06414	-8.398e-05	0.06414	-0.0001025	0.06404	-0.0001123	0.06424	-0.0001293	0.06414	-0.0001391	0.06404	-0.0001543	0.06414	-0.000166	0.06414	-0.0001793	0.06414	-0.0001818
	0.06204	-1.186e-05	0.06214	-2.592e-05	0.06214	-4.048e-05	0.06224	-5.56e-05	0.06214	-7.165e-05	0.06204	-8.398e-05	0.06204	-0.0001024	0.06204	-0.0001126	0.06214	-0.0001289	0.06194	-0.0001392	0.06214	-0.0001539	0.06194	-0.0001661	0.06204	-0.000179	0.06214	-0.000182
	0.06014	-1.186e-05	0.06004	-2.571e-05	0.06014	-3.985e-05	0.06014	-5.6e-05	0.06004	-7.138e-05	0.06004	-8.413e-05	0.06004	-0.0001026	0.06014	-0.0001125	0.06014	-0.0001291	0.06004	-0.0001389	0.06004	-0.0001538	0.06014	-0.0001664	0.06024	-0.0001787	0.06004	-0.0001823
	0.05824	-1.186e-05	0.05814	-2.519e-05	0.05814	-4.027e-05	0.05814	-5.516e-05	0.05814	-7.16e-05	0.05804	-8.353e-05	0.05814	-0.0001026	0.05804	-0.0001121	0.05814	-0.0001292	0.05814	-0.0001386	0.05804	-0.0001538	0.05814	-0.0001666	0.05814	-0.0001784	0.05814	-0.0001825
	0.05614	-1.187e-05	0.05614	-2.533e-05	0.05614	-3.949e-05	0.05624	-5.52e-05	0.05604	-7.105e-05	0.05594	-8.285e-05	0.05604	-0.0001019	0.05604	-0.0001115	0.05614	-0.0001291	0.05604	-0.0001383	0.05604	-0.000154	0.05604	-0.0001665	0.05604	-0.0001784	0.05614	-0.0001824
	0.05414	-1.189e-05	0.05404	-2.559e-05	0.05414	-3.985e-05	0.05414	-5.513e-05	0.05404	-7.043e-05	0.05404	-8.295e-05	0.05404	-0.0001014	0.05414	-0.0001114	0.05404	-0.0001286	0.05414	-0.0001384	0.05404	-0.000154	0.05414	-0.0001661	0.05414	-0.0001785	0.05404	-0.0001823
	0.05204	-1.191e-05	0.05204	-2.527e-05	0.05224	-3.902e-05	0.05224	-5.43e-05	0.05214	-7.073e-05	0.05204	-8.315e-05	0.05204	-0.0001015	0.05214	-0.0001116	0.05214	-0.0001281	0.05214	-0.0001387	0.05214	-0.0001537	0.05214	-0.0001657	0.05214	-0.0001787	0.05214	-0.000182
	0.05014	-1.195e-05	0.05014	-2.481e-05	0.05014	-3.95e-05	0.05024	-5.467e-05	0.05004	-7.06e-05	0.05004	-8.268e-05	0.05014	-0.0001017	0.04994	-0.0001115	0.05014	-0.0001277	0.05004	-0.0001389	0.05004	-0.0001532	0.05004	-0.0001652	0.05014	-0.0001786	0.05014	-0.0001817
	0.04824	-1.199e-05	0.04804	-2.504e-05	0.04814	-3.866e-05	0.04814	-5.413e-05	0.04804	-6.978e-05	0.04804	-8.213e-05	0.04804	-0.0001014	0.04804	-0.0001109	0.04814	-0.0001278	0.04814	-0.0001387	0.04814	-0.0001526	0.04814	-0.0001649	0.04814	-0.0001784	0.04804	-0.0001814
	0.04624	-1.204e-05	0.04604	-2.538e-05	0.04614	-3.913e-05	0.04624	-5.37e-05	0.04604	-6.975e-05	0.04614	-8.233e-05	0.04614	-0.0001006	0.04604	-0.0001102	0.04614	-0.0001279	0.04604	-0.0001383	0.04604	-0.0001522	0.04614	-0.0001649	0.04604	-0.0001781	0.04604	-0.0001813
	0.04404	-1.209e-05	0.04404	-2.497e-05	0.04404	-3.823e-05	0.04414	-5.409e-05	0.04404	-6.988e-05	0.04404	-8.248e-05	0.04404	-0.0001001	0.04404	-0.0001098	0.04414	-0.0001278	0.04404	-0.0001377	0.04424	-0.0001519	0.04414	-0.0001649	0.04404	-0.0001776	0.04424	-0.0001813
	0.04204	-1.214e-05	0.04214	-2.452e-05	0.04214	-3.871e-05	0.04224	-5.331e-05	0.04204	-6.9e-05	0.04204	-8.193e-05	0.04204	-0.0001	0.04214	-0.00011	0.04214	-0.0001273	0.04214	-0.0001373	0.04204	-0.0001519	0.04214	-0.0001648	0.04214	-0.0001772	0.04204	-0.0001814
	0.04004	-1.219e-05	0.04004	-2.464e-05	0.04004	-3.789e-05	0.04024	-5.342e-05	0.04014	-6.848e-05	0.04014	-8.128e-05	0.04014	-9.988e-05	0.04004	-0.0001099	0.04004	-0.0001267	0.04004	-0.0001373	0.04014	-0.0001517	0.04014	-0.0001645	0.04014	-0.0001769	0.04014	-0.0001815
	0.03814	-1.224e-05	0.03814	-2.492e-05	0.03804	-3.844e-05	0.03814	-5.34e-05	0.03814	-6.87e-05	0.03804	-8.14e-05	0.03814	-9.923e-05	0.03804	-0.0001094	0.03814	-0.0001262	0.03804	-0.0001372	0.03814	-0.0001516	0.03804	-0.0001641	0.03814	-0.0001767	0.03814	-0.0001815
	0.03614	-1.229e-05	0.03614	-2.456e-05	0.03604	-3.765e-05	0.03604	-5.262e-05	0.03604	-6.815e-05	0.03604	-8.15e-05	0.03614	-9.835e-05	0.03604	-0.0001088	0.03624	-0.0001261	0.03604	-0.000137	0.03604	-0.0001511	0.03624	-0.0001633	0.03614	-0.0001768	0.03614	-0.0001812
	0.03414	-1.233e-05	0.03404	-2.412e-05	0.03414	-3.814e-05	0.03414	-5.297e-05	0.03414	-6.738e-05	0.03404	-8.083e-05	0.03414	-9.795e-05	0.03414	-0.0001083	0.03414	-0.000126	0.03404	-0.0001365	0.03414	-0.0001505	0.03424	-0.0001628	0.03414	-0.0001768	0.03414	-0.0001809
	0.03214	-1.237e-05	0.03214	-2.447e-05	0.03224	-3.732e-05	0.03224	-5.242e-05	0.03214	-6.753e-05	0.03214	-8.02e-05	0.03204	-9.805e-05	0.03204	-0.0001084	0.03214	-0.0001257	0.03214	-0.0001358	0.03214	-0.0001499	0.03214	-0.0001625	0.03204	-0.0001766	0.03204	-0.0001804
	0.03024	-1.24e-05	0.03014	-2.483e-05	0.03014	-3.789e-05	0.03024	-5.206e-05	0.03014	-6.738e-05	0.03004	-8.033e-05	0.03014	-9.783e-05	0.03014	-0.0001085	0.03014	-0.0001251	0.03004	-0.0001351	0.03014	-0.0001496	0.03014	-0.0001624	0.03014	-0.0001763	0.03014	-0.00018
	0.02804	-1.241e-05	0.02804	-2.457e-05	0.02814	-3.71e-05	0.02814	-5.251e-05	0.02804	-6.653e-05	0.02814	-8.045e-05	0.02814	-9.718e-05	0.02814	-0.0001082	0.02804	-0.0001243	0.02814	-0.0001347	0.02804	-0.0001497	0.02804	-0.0001624	0.02814	-0.0001758	0.02814	-0.0001798
	0.02604	-1.242e-05	0.02614	-2.425e-05	0.02614	-3.771e-05	0.02624	-5.173e-05	0.02604	-6.64e-05	0.02614	-7.983e-05	0.02614	-9.655e-05	0.02614	-0.0001076	0.02614	-0.0001237	0.02614	-0.0001347	0.02614	-0.0001497	0.02614	-0.0001622	0.02624	-0.0001752	0.02614	-0.0001797
	0.02414	-1.242e-05	0.02404	-2.451e-05	0.02414	-3.696e-05	0.02414	-5.191e-05	0.02404	-6.66e-05	0.02404	-7.92e-05	0.02414	-9.643e-05	0.02414	-0.000107	0.02414	-0.0001235	0.02404	-0.0001346	0.02414	-0.0001496	0.02414	-0.000162	0.02414	-0.0001747	0.02404	-0.0001798
	0.02204	-1.242e-05	0.02214	-2.502e-05	0.02214	-3.766e-05	0.02224	-5.188e-05	0.02214	-6.595e-05	0.02204	-7.925e-05	0.02214	-9.655e-05	0.02214	-0.0001069	0.02214	-0.0001235	0.02204	-0.0001342	0.02204	-0.0001493	0.02214	-0.0001615	0.02204	-0.0001744	0.02214	-0.0001799
	0.02014	-1.242e-05	0.02014	-2.484e-05	0.02024	-3.697e-05	0.02014	-5.113e-05	0.02014	-6.55e-05	0.02004	-7.938e-05	0.02014	-9.625e-05	0.02004	-0.0001069	0.02014	-0.0001232	0.02014	-0.0001335	0.02014	-0.0001487	0.02004	-0.0001608	0.02014	-0.0001742	0.02004	-0.0001798
	0.01804	-1.241e-05	0.01804	-2.453e-05	0.01814	-3.755e-05	0.01814	-5.149e-05	0.01804	-6.593e-05	0.01794	-7.873e-05	0.01814	-9.545e-05	0.01814	-0.0001067	0.01804	-0.0001226	0.01814	-0.0001328	0.01804	-0.0001482	0.01814	-0.0001603	0.01814	-0.0001741	0.01804	-0.0001795
	0.01614	-1.241e-05	0.01604	-2.48e-05	0.01614	-3.688e-05	0.01614	-5.092e-05	0.01614	-6.563e-05	0.01604	-7.8e-05	0.01614	-9.473e-05	0.01614	-0.000106	0.01614	-0.0001218	0.01614	-0.0001323	0.01614	-0.0001477	0.01614	-0.0001599	0.01614	-0.000174	0.01604	-0.0001791
	0.01414	-1.24e-05	0.01414	-2.506e-05	0.01414	-3.745e-05	0.01424	-5.052e-05	0.01414	-6.503e-05	0.01404	-7.805e-05	0.01414	-9.473e-05	0.01404	-0.0001052	0.01414	-0.0001212	0.01404	-0.000132	0.01414	-0.0001475	0.01404	-0.0001598	0.01404	-0.0001737	0.01414	-0.0001785
	0.01214	-1.24e-05	0.01214	-2.478e-05	0.01214	-3.682e-05	0.01214	-5.084e-05	0.01204	-6.523e-05	0.01194	-7.803e-05	0.01214	-9.473e-05	0.01204	-0.0001048	0.01214	-0.000121	0.01214	-0.0001319	0.01204	-0.0001474	0.01214	-0.0001597	0.01204	-0.0001733	0.01204	-0.0001781
	0.01004	-1.241e-05	0.01014	-2.433e-05	0.01014	-3.742e-05	0.01014	-5.005e-05	0.01004	-6.533e-05	0.01004	-7.733e-05	0.01014	-9.413e-05	0.01014	-0.0001048	0.01014	-0.0001209	0.01004	-0.0001318	0.01014	-0.0001472	0.01004	-0.0001595	0.01014	-0.0001726	0.01014	-0.0001777
	0.008143	-1.242e-05	0.008143	-2.455e-05	0.008143	-3.684e-05	0.008243	-5.023e-05	0.008043	-6.455e-05	0.008143	-7.655e-05	0.008143	-9.333e-05	0.008043	-0.0001047	0.008143	-0.0001206	0.008143	-0.0001314	0.008143	-0.0001467	0.008143	-0.000159	0.008043	-0.000172	0.008143	-0.0001775
	0.006142	-1.243e-05	0.006142	-2.482e-05	0.006142	-3.738e-05	0.006142	-5.023e-05	0.006043	-6.443e-05	0.006043	-7.655e-05	0.006142	-9.283e-05	0.006142	-0.0001041	0.006142	-0.00012	0.006043	-0.0001307	0.006043	-0.0001461	0.006243	-0.0001586	0.006142	-0.0001714	0.006142	-0.0001775
	0.004142	-1.244e-05	0.004142	-2.445e-05	0.004142	-3.657e-05	0.004142	-4.957e-05	0.004142	-6.475e-05	0.004142	-7.645e-05	0.004043	-9.278e-05	0.004043	-0.0001034	0.004043	-0.0001192	0.004142	-0.0001301	0.004142	-0.0001452	0.004043	-0.0001578	0.004142	-0.0001709	0.004142	-0.0001774
	0.002142	-1.246e-05	0.002142	-2.409e-05	0.002142	-3.705e-05	0.002242	-5.01e-05	0.002142	-6.423e-05	0.002043	-7.565e-05	0.002142	-9.265e-05	0.002043	-0.0001029	0.002142	-0.0001185	0.002142	-0.0001297	0.002142	-0.0001445	0.002142	-0.0001573	0.002142	-0.0001707	0.002142	-0.0001771
	0.0001425	-1.247e-05	0.0001425	-2.429e-05	0.0001425	-3.632e-05	0.0001425	-4.966e-05	0.0001425	-6.37e-05	4.25e-05	-7.498e-05	0.0001425	-9.205e-05	0.0001425	-0.0001029	0.0001425	-0.0001182	4.25e-05	-0.0001296	0.0001425	-0.000144	4.25e-05	-0.0001568	0.0001425	-0.0001705	0.0001425	-0.0001768
	-0.001957	-1.249e-05	-0.001957	-2.448e-05	-0.001957	-3.691e-05	-0.001858	-4.941e-05	-0.001858	-6.41e-05	-0.001957	-7.505e-05	-0.001858	-9.133e-05	-0.001957	-0.0001029	-0.001957	-0.0001182	-0.001957	-0.0001296	-0.001957	-0.0001438	-0.001858	-0.0001566	-0.001858	-0.0001702	-0.001858	-0.0001762
	-0.003958	-1.25e-05	-0.003758	-2.41e-05	-0.003857	-3.626e-05	-0.003857	-4.978e-05	-0.003857	-6.395e-05	-0.003958	-7.515e-05	-0.003958	-9.113e-05	-0.003958	-0.0001025	-0.003857	-0.000118	-0.003958	-0.0001293	-0.003758	-0.0001436	-0.003958	-0.0001565	-0.003958	-0.0001698	-0.003857	-0.0001755
	-0.005857	-1.252e-05	-0.005857	-2.37e-05	-0.005857	-3.671e-05	-0.005857	-4.908e-05	-0.005857	-6.333e-05	-0.006057	-7.453e-05	-0.005958	-9.13e-05	-0.005958	-0.0001017	-0.005857	-0.0001174	-0.005857	-0.0001287	-0.005857	-0.0001431	-0.005857	-0.000156	-0.005857	-0.000169	-0.005958	-0.0001749
	-0.007857	-1.253e-05	-0.007958	-2.404e-05	-0.007958	-3.591e-05	-0.007857	-4.938e-05	-0.007857	-6.36e-05	-0.007958	-7.398e-05	-0.007857	-9.115e-05	-0.007857	-0.000101	-0.007857	-0.0001166	-0.007958	-0.0001279	-0.007958	-0.0001426	-0.007857	-0.0001556	-0.007857	-0.0001683	-0.007958	-0.0001744
	-0.009857	-1.254e-05	-0.009857	-2.422e-05	-0.009857	-3.632e-05	-0.009758	-4.948e-05	-0.009758	-6.383e-05	-0.009857	-7.425e-05	-0.009957	-9.05e-05	-0.009957	-0.0001008	-0.009857	-0.000116	-0.009957	-0.0001272	-0.009857	-0.0001418	-0.009857	-0.0001549	-0.009957	-0.0001675	-0.009857	-0.000174
	-0.01186	-1.255e-05	-0.01176	-2.378e-05	-0.01186	-3.552e-05	-0.01186	-4.879e-05	-0.01186	-6.315e-05	-0.01196	-7.445e-05	-0.01196	-8.998e-05	-0.01196	-0.0001008	-0.01186	-0.0001158	-0.01186	-0.0001269	-0.01186	-0.0001411	-0.01186	-0.0001541	-0.01186	-0.0001668	-0.01196	-0.0001739
	-0.01386	-1.255e-05	-0.01396	-2.342e-05	-0.01386	-3.602e-05	-0.01386	-4.923e-05	-0.01386	-6.285e-05	-0.01386	-7.388e-05	-0.01396	-8.998e-05	-0.01396	-0.0001005	-0.01386	-0.0001158	-0.01396	-0.0001268	-0.01396	-0.0001405	-0.01386	-0.0001534	-0.01386	-0.0001663	-0.01386	-0.0001737
	-0.01576	-1.256e-05	-0.01596	-2.368e-05	-0.01586	-3.534e-05	-0.01576	-4.865e-05	-0.01596	-6.315e-05	-0.01586	-7.343e-05	-0.01596	-9.018e-05	-0.01596	-9.97e-05	-0.01586	-0.0001156	-0.01586	-0.0001266	-0.01586	-0.0001402	-0.01596	-0.0001528	-0.01596	-0.000166	-0.01586	-0.0001733
	-0.01786	-1.256e-05	-0.01786	-2.389e-05	-0.01786	-3.585e-05	-0.01786	-4.835e-05	-0.01786	-6.253e-05	-0.01796	-7.365e-05	-0.01786	-8.983e-05	-0.01796	-9.905e-05	-0.01776	-0.0001151	-0.01786	-0.0001261	-0.01786	-0.0001401	-0.01786	-0.0001525	-0.01796	-0.0001658	-0.01786	-0.0001729
	-0.01986	-1.256e-05	-0.01986	-2.352e-05	-0.01986	-3.519e-05	-0.01986	-4.878e-05	-0.01996	-6.18e-05	-0.01996	-7.38e-05	-0.01986	-8.908e-05	-0.01986	-9.878e-05	-0.01986	-0.0001143	-0.01996	-0.0001253	-0.01986	-0.0001399	-0.01986	-0.0001522	-0.01986	-0.0001654	-0.01986	-0.0001724
	-0.02196	-1.256e-05	-0.02186	-2.327e-05	-0.02186	-3.563e-05	-0.02186	-4.805e-05	-0.02186	-6.2e-05	-0.02196	-7.325e-05	-0.02186	-8.865e-05	-0.02186	-9.89e-05	-0.02186	-0.0001138	-0.02186	-0.0001245	-0.02196	-0.0001395	-0.02196	-0.0001518	-0.02196	-0.0001648	-0.02176	-0.0001717
	-0.02396	-1.257e-05	-0.02386	-2.357e-05	-0.02386	-3.501e-05	-0.02386	-4.823e-05	-0.02396	-6.183e-05	-0.02396	-7.275e-05	-0.02386	-8.885e-05	-0.02396	-9.898e-05	-0.02386	-0.0001135	-0.02386	-0.0001239	-0.02376	-0.0001388	-0.02386	-0.0001511	-0.02386	-0.0001641	-0.02396	-0.000171
	-0.02576	-1.257e-05	-0.02586	-2.373e-05	-0.02586	-3.545e-05	-0.02576	-4.819e-05	-0.02586	-6.103e-05	-0.02586	-7.293e-05	-0.02586	-8.883e-05	-0.02596	-9.845e-05	-0.02586	-0.0001135	-0.02586	-0.0001236	-0.02586	-0.0001381	-0.02586	-0.0001503	-0.02586	-0.0001633	-0.02586	-0.0001704
	-0.02796	-1.257e-05	-0.02786	-2.345e-05	-0.02786	-3.488e-05	-0.02776	-4.75e-05	-0.02786	-6.105e-05	-0.02786	-7.31e-05	-0.02796	-8.838e-05	-0.02796	-9.79e-05	-0.02786	-0.0001133	-0.02786	-0.0001235	-0.02786	-0.0001376	-0.02786	-0.0001494	-0.02786	-0.0001626	-0.02786	-0.00017
	-0.02976	-1.257e-05	-0.02986	-2.315e-05	-0.02986	-3.53e-05	-0.02986	-4.8e-05	-0.02996	-6.13e-05	-0.02996	-7.263e-05	-0.02996	-8.77e-05	-0.02986	-9.758e-05	-0.02986	-0.000113	-0.02986	-0.0001231	-0.02996	-0.0001372	-0.02986	-0.0001486	-0.02986	-0.0001621	-0.02996	-0.0001698
	-0.03186	-1.257e-05	-0.03186	-2.348e-05	-0.03186	-3.466e-05	-0.03186	-4.749e-05	-0.03186	-6.065e-05	-0.03196	-7.22e-05	-0.03196	-8.743e-05	-0.03196	-9.775e-05	-0.03186	-0.0001122	-0.03196	-0.0001225	-0.03186	-0.0001371	-0.03186	-0.0001481	-0.03186	-0.0001617	-0.03186	-0.0001695
	-0.03386	-1.257e-05	-0.03386	-2.366e-05	-0.03386	-3.51e-05	-0.03386	-4.718e-05	-0.03376	-6.016e-05	-0.03396	-7.253e-05	-0.03396	-8.755e-05	-0.03396	-9.78e-05	-0.03386	-0.0001117	-0.03386	-0.0001217	-0.03376	-0.0001369	-0.03396	-0.0001479	-0.03396	-0.0001614	-0.03386	-0.0001692
	-0.03586	-1.257e-05	-0.03586	-2.329e-05	-0.03596	-3.459e-05	-0.03576	-4.752e-05	-0.03586	-6.057e-05	-0.03596	-7.265e-05	-0.03596	-8.745e-05	-0.03586	-9.743e-05	-0.03586	-0.0001114	-0.03586	-0.000121	-0.03586	-0.0001367	-0.03596	-0.0001477	-0.03596	-0.0001612	-0.03596	-0.0001688
	-0.03776	-1.254e-05	-0.03796	-2.317e-05	-0.03786	-3.507e-05	-0.03786	-4.674e-05	-0.03776	-6.015e-05	-0.03786	-7.213e-05	-0.03796	-8.69e-05	-0.03796	-9.675e-05	-0.03786	-0.0001114	-0.03786	-0.0001206	-0.03796	-0.0001361	-0.03796	-0.0001473	-0.03796	-0.0001609	-0.03796	-0.0001681
	-0.03996	-1.254e-05	-0.03986	-2.355e-05	-0.03996	-3.469e-05	-0.03986	-4.697e-05	-0.03976	-5.954e-05	-0.03986	-7.17e-05	-0.03986	-8.63e-05	-0.03996	-9.623e-05	-0.03986	-0.0001112	-0.03996	-0.0001206	-0.03996	-0.0001355	-0.03996	-0.0001467	-0.03996	-0.0001604	-0.03996	-0.0001674
	-0.04186	-1.251e-05	-0.04176	-2.374e-05	-0.04186	-3.503e-05	-0.04196	-4.701e-05	-0.04176	-5.978e-05	-0.04196	-7.195e-05	-0.04186	-8.625e-05	-0.04186	-9.62e-05	-0.04196	-0.0001108	-0.04186	-0.0001205	-0.04176	-0.0001349	-0.04186	-0.0001461	-0.04186	-0.0001598	-0.04186	-0.0001667
	-0.04396	-1.252e-05	-0.04396	-2.332e-05	-0.04386	-3.463e-05	-0.04376	-4.638e-05	-0.04376	-5.969e-05	-0.04396	-7.203e-05	-0.04386	-8.64e-05	-0.04386	-9.628e-05	-0.04386	-0.0001101	-0.04386	-0.0001203	-0.04396	-0.0001345	-0.04386	-0.0001453	-0.04386	-0.0001591	-0.04386	-0.000166
	-0.04586	-1.249e-05	-0.04586	-2.303e-05	-0.04586	-3.492e-05	-0.04586	-4.689e-05	-0.04576	-5.893e-05	-0.04596	-7.14e-05	-0.04586	-8.625e-05	-0.04596	-9.598e-05	-0.04586	-0.0001094	-0.04596	-0.0001198	-0.04596	-0.0001343	-0.04586	-0.0001448	-0.04586	-0.0001584	-0.04586	-0.0001654
	-0.04796	-1.25e-05	-0.04786	-2.346e-05	-0.04786	-3.458e-05	-0.04786	-4.638e-05	-0.04776	-5.886e-05	-0.04796	-7.085e-05	-0.04796	-8.558e-05	-0.04796	-9.538e-05	-0.04796	-0.0001091	-0.04796	-0.0001192	-0.04776	-0.0001342	-0.04796	-0.0001445	-0.04796	-0.000158	-0.04786	-0.0001652
	-0.04986	-1.247e-05	-0.04986	-2.356e-05	-0.04986	-3.493e-05	-0.04986	-4.606e-05	-0.04976	-5.911e-05	-0.04986	-7.105e-05	-0.04986	-8.52e-05	-0.04986	-9.478e-05	-0.04996	-0.0001091	-0.04986	-0.0001188	-0.04996	-0.000134	-0.04986	-0.0001444	-0.04986	-0.0001576	-0.04986	-0.0001649
	-0.05196	-1.248e-05	-0.05186	-2.301e-05	-0.05186	-3.456e-05	-0.05176	-4.632e-05	-0.05176	-5.852e-05	-0.05196	-7.11e-05	-0.05196	-8.523e-05	-0.05196	-9.46e-05	-0.05196	-0.000109	-0.05186	-0.0001188	-0.05196	-0.0001336	-0.05186	-0.0001442	-0.05196	-0.0001575	-0.05186	-0.0001646
	-0.05386	-1.245e-05	-0.05386	-2.282e-05	-0.05376	-3.492e-05	-0.05386	-4.544e-05	-0.05376	-5.808e-05	-0.05386	-7.045e-05	-0.05386	-8.53e-05	-0.05396	-9.473e-05	-0.05386	-0.0001085	-0.05386	-0.0001189	-0.05386	-0.000133	-0.05386	-0.000144	-0.05386	-0.0001573	-0.05386	-0.0001641
	-0.05586	-1.245e-05	-0.05586	-2.329e-05	-0.05596	-3.454e-05	-0.05586	-4.552e-05	-0.05576	-5.845e-05	-0.05596	-6.993e-05	-0.05596	-8.493e-05	-0.05596	-9.46e-05	-0.05596	-0.000108	-0.05586	-0.0001189	-0.05586	-0.0001323	-0.05586	-0.0001436	-0.05586	-0.000157	-0.05586	-0.0001635
	-0.05786	-1.242e-05	-0.05786	-2.354e-05	-0.05786	-3.48e-05	-0.05776	-4.547e-05	-0.05766	-5.81e-05	-0.05796	-7.003e-05	-0.05796	-8.42e-05	-0.05796	-9.413e-05	-0.05786	-0.0001074	-0.05786	-0.0001187	-0.05786	-0.0001318	-0.05786	-0.000143	-0.05786	-0.0001565	-0.05786	-0.0001627
	-0.05986	-1.242e-05	-0.05986	-2.305e-05	-0.05986	-3.448e-05	-0.05986	-4.485e-05	-0.05976	-5.75e-05	-0.05986	-7e-05	-0.05976	-8.38e-05	-0.05976	-9.35e-05	-0.05986	-0.0001071	-0.05986	-0.0001182	-0.05996	-0.0001315	-0.05976	-0.0001424	-0.05986	-0.0001559	-0.05986	-0.000162
	-0.06186	-1.24e-05	-0.06196	-2.293e-05	-0.06186	-3.47e-05	-0.06186	-4.537e-05	-0.06176	-5.764e-05	-0.06186	-6.93e-05	-0.06196	-8.4e-05	-0.06196	-9.32e-05	-0.06186	-0.0001072	-0.06186	-0.0001177	-0.06196	-0.0001315	-0.06186	-0.0001419	-0.06176	-0.0001553	-0.06186	-0.0001613
	-0.06386	-1.241e-05	-0.06376	-2.344e-05	-0.06396	-3.446e-05	-0.06366	-4.496e-05	-0.06376	-5.775e-05	-0.06386	-6.878e-05	-0.06386	-8.395e-05	-0.06386	-9.34e-05	-0.06386	-0.0001072	-0.06386	-0.0001174	-0.06376	-0.0001313	-0.06396	-0.0001418	-0.06386	-0.0001548	-0.06386	-0.0001607
	-0.06586	-1.238e-05	-0.06596	-2.362e-05	-0.06586	-3.458e-05	-0.06586	-4.48e-05	-0.06596	-5.711e-05	-0.06596	-6.895e-05	-0.06586	-8.338e-05	-0.06586	-9.345e-05	-0.06586	-0.0001069	-0.06596	-0.0001174	-0.06596	-0.000131	-0.06586	-0.0001416	-0.06586	-0.0001543	-0.06596	-0.0001604
	-0.06786	-1.265e-05	-0.06786	-2.322e-05	-0.06786	-3.434e-05	-0.06786	-4.52e-05	-0.06776	-5.703e-05	-0.06786	-6.9e-05	-0.06786	-8.268e-05	-0.06786	-9.315e-05	-0.06786	-0.0001063	-0.06796	-0.0001174	-0.06796	-0.0001305	-0.06786	-0.0001415	-0.06786	-0.0001542	-0.06786	-0.0001601
	-0.06976	-1.206e-05	-0.06986	-2.309e-05	-0.06986	-3.447e-05	-0.06976	-4.449e-05	-0.06976	-5.741e-05	-0.06986	-6.838e-05	-0.06986	-8.243e-05	-0.06996	-9.258e-05	-0.06986	-0.0001058	-0.06986	-0.0001172	-0.06986	-0.0001298	-0.06986	-0.0001412	-0.06986	-0.0001541	-0.06986	-0.0001598
	-0.07196	-1.263e-05	-0.07186	-2.356e-05	-0.07186	-3.426e-05	-0.07196	-4.473e-05	-0.07176	-5.697e-05	-0.07196	-6.795e-05	-0.07196	-8.25e-05	-0.07196	-9.225e-05	-0.07196	-0.0001055	-0.07186	-0.0001166	-0.07186	-0.0001293	-0.07196	-0.0001408	-0.07186	-0.0001539	-0.07186	-0.0001594
	-0.07386	-1.202e-05	-0.07386	-2.371e-05	-0.07386	-3.446e-05	-0.07376	-4.473e-05	-0.07376	-5.654e-05	-0.07386	-6.815e-05	-0.07396	-8.23e-05	-0.07386	-9.24e-05	-0.07386	-0.0001055	-0.07386	-0.000116	-0.07386	-0.0001289	-0.07386	-0.0001401	-0.07386	-0.0001537	-0.07386	-0.0001588
	-0.07596	-1.265e-05	-0.07576	-2.321e-05	-0.07576	-3.432e-05	-0.07576	-4.411e-05	-0.07586	-5.695e-05	-0.07586	-6.818e-05	-0.07596	-8.17e-05	-0.07586	-9.258e-05	-0.07596	-0.0001054	-0.07586	-0.0001155	-0.07586	-0.0001288	-0.07586	-0.0001394	-0.07596	-0.0001532	-0.07576	-0.0001581
	-0.07786	-1.196e-05	-0.07786	-2.314e-05	-0.07786	-3.44e-05	-0.07776	-4.47e-05	-0.07786	-5.681e-05	-0.07786	-6.75e-05	-0.07786	-8.11e-05	-0.07796	-9.243e-05	-0.07796	-0.0001051	-0.07786	-0.0001153	-0.07786	-0.0001288	-0.07786	-0.0001391	-0.07786	-0.0001527	-0.07786	-0.0001575
	-0.07996	-1.26e-05	-0.07986	-2.354e-05	-0.07986	-3.432e-05	-0.07976	-4.431e-05	-0.07976	-5.623e-05	-0.07986	-6.7e-05	-0.07996	-8.12e-05	-0.07996	-9.193e-05	-0.07986	-0.0001045	-0.07996	-0.0001152	-0.07986	-0.0001285	-0.07986	-0.0001388	-0.07986	-0.0001521	-0.07996	-0.0001568
	-0.08186	-1.198e-05	-0.08186	-2.367e-05	-0.08186	-3.443e-05	-0.08176	-4.404e-05	-0.08176	-5.645e-05	-0.08186	-6.725e-05	-0.08196	-8.145e-05	-0.08196	-9.148e-05	-0.08186	-0.000104	-0.08186	-0.0001152	-0.08186	-0.0001281	-0.08196	-0.0001388	-0.08186	-0.0001517	-0.08196	-0.0001564
	-0.08386	-1.262e-05	-0.08396	-2.324e-05	-0.08386	-3.444e-05	-0.08386	-4.436e-05	-0.08376	-5.668e-05	-0.08396	-6.72e-05	-0.08396	-8.125e-05	-0.08386	-9.14e-05	-0.08386	-0.0001037	-0.08386	-0.0001148	-0.08386	-0.0001274	-0.08386	-0.0001386	-0.08396	-0.0001514	-0.08396	-0.0001562
	-0.08586	-1.207e-05	-0.08596	-2.311e-05	-0.08586	-3.442e-05	-0.08586	-4.362e-05	-0.08576	-5.609e-05	-0.08596	-6.653e-05	-0.08586	-8.07e-05	-0.08596	-9.155e-05	-0.08576	-0.0001038	-0.08596	-0.0001143	-0.08586	-0.0001268	-0.08586	-0.0001382	-0.08586	-0.0001513	-0.08586	-0.000156
	-0.08786	-1.253e-05	-0.08786	-2.359e-05	-0.08786	-3.436e-05	-0.08776	-4.385e-05	-0.08776	-5.595e-05	-0.08796	-6.608e-05	-0.08796	-8.045e-05	-0.08796	-9.15e-05	-0.08786	-0.0001038	-0.08786	-0.0001136	-0.08786	-0.0001263	-0.08796	-0.0001377	-0.08786	-0.0001512	-0.08776	-0.0001559
	-0.08986	-1.191e-05	-0.08996	-2.367e-05	-0.08986	-3.433e-05	-0.08986	-4.396e-05	-0.08976	-5.631e-05	-0.08996	-6.638e-05	-0.08986	-8.065e-05	-0.08986	-9.093e-05	-0.08986	-0.0001036	-0.08996	-0.0001133	-0.08976	-0.0001261	-0.08986	-0.000137	-0.08986	-0.000151	-0.08986	-0.0001556
	-0.09186	-1.247e-05	-0.09196	-2.332e-05	-0.09186	-3.436e-05	-0.09176	-4.35e-05	-0.09176	-5.6e-05	-0.09186	-6.648e-05	-0.09186	-8.07e-05	-0.09186	-9.038e-05	-0.09186	-0.0001031	-0.09196	-0.0001132	-0.09186	-0.0001261	-0.09186	-0.0001366	-0.09186	-0.0001507	-0.09186	-0.0001552
	-0.09386	-1.19e-05	-0.09376	-2.331e-05	-0.09386	-3.44e-05	-0.09386	-4.419e-05	-0.09366	-5.558e-05	-0.09396	-6.598e-05	-0.09386	-8.043e-05	-0.09396	-9.015e-05	-0.09386	-0.0001027	-0.09396	-0.0001133	-0.09386	-0.0001259	-0.09396	-0.0001361	-0.09386	-0.0001501	-0.09386	-0.0001547
	-0.09586	-1.261e-05	-0.09576	-2.372e-05	-0.09576	-3.448e-05	-0.09586	-4.382e-05	-0.09576	-5.604e-05	-0.09596	-6.568e-05	-0.09576	-7.983e-05	-0.09576	-9.02e-05	-0.09576	-0.0001024	-0.09586	-0.0001131	-0.09586	-0.0001256	-0.09596	-0.000136	-0.09576	-0.0001495	-0.09596	-0.0001542
	-0.09786	-1.203e-05	-0.09786	-2.379e-05	-0.09786	-3.448e-05	-0.09776	-4.38e-05	-0.09776	-5.61e-05	-0.09786	-6.6e-05	-0.09796	-7.958e-05	-0.09786	-9.028e-05	-0.09796	-0.0001026	-0.09796	-0.0001127	-0.09786	-0.0001251	-0.09786	-0.0001358	-0.09786	-0.0001489	-0.09786	-0.0001536

## Sheet: Cyclic Voltometry (3) Scan Rate
																Scan rate	Signal	Square root of the Scan Rate	Signal
																25	0.00025	5	0.00025
																50	0.00028	7.07107	0.00028
																75	0.000304	8.66025	0.000304
																100	0.000314	10	0.000314
																125	0.000321	11.1803	0.000321
																150	0.000324	12.2474	0.000324
																175	0.000331	13.2288	0.000331
																200	0.000337	14.1421	0.000337
																225	0.000338	15	0.000338
																250	0.000339	15.8114	0.000339
																275	0.000346	16.5831	0.000346
																300	0.000347	17.3205	0.000347
																325	0.000357	18.0278	0.000357
																350	0.000366	18.7083	0.000366

## Sheet: Amperometry 
																Bare electrode		Modified
	0.3v			0.4v			0.5v			0.55v			0.6v		-0.9	0.0003688	-0.9	0.0003437
-0.9	0.0002437		-0.9	0.0002688		-0.9	0.0003437		-0.9	0.0005937		-0.9	0.0004187		-0.8	0.0001844	-0.8	0.0001794
-0.8	0.0001244		-0.8	0.0001219		-0.8	0.0001794		-0.8	0.0004194		-0.8	0.0002444		-0.7	0.0001777	-0.7	0.0001752
-0.7	0.0001189		-0.7	0.0001152		-0.7	0.0001752		-0.7	0.0004139		-0.7	0.0002407		-0.6	0.0001759	-0.6	0.0001722																											XY
-0.6	0.0001157		-0.6	0.0001132		-0.6	0.0001722		-0.6	0.0004072		-0.6	0.0002387		-0.5	0.0001749	-0.5	0.0001688																												2nd
-0.5	0.0001139		-0.5	0.0001123		-0.5	0.0001688		-0.5	0.0004032		-0.5	0.0002388		-0.4	0.0001738	-0.4	0.0001669																											-0.9	0.0002227
-0.4	0.0001118		-0.4	0.0001098		-0.4	0.0001669		-0.4	0.0003953		-0.4	0.0002379		-0.3	0.0001729	-0.3	0.0001649																											-0.8	7.727e-05
-0.3	0.0001103		-0.3	0.0001084		-0.3	0.0001649		-0.3	0.0003917		-0.3	0.000236		-0.2	0.0001721	-0.2	0.0001629																											-0.7	6.973e-05
-0.2	0.0001088		-0.2	0.0001078		-0.2	0.0001629		-0.2	0.0003861		-0.2	0.0002338		-0.09998	0.0001713	-0.09998	0.0001609																											-0.6	6.73e-05
-0.09998	0.000107		-0.09998	0.0001063		-0.09998	0.0001609		-0.09998	0.0003802		-0.09998	0.0002342		2.003e-05	0.0001704	2.003e-05	0.0001597																											-0.5	6.592e-05
2.003e-05	0.0001057		2.003e-05	0.000105		2.003e-05	0.0001597		2.003e-05	0.0003751		2.003e-05	0.000233		0.1	0.0001695	0.1	0.0001571																											-0.4	6.72e-05
0.1	0.0001043		0.1	0.0001042		0.1	0.0001571		0.1	0.0003707		0.1	0.0002329		0.2	0.0001687	0.2	0.0001561																											-0.3	6.602e-05
0.2	0.0001029		0.2	0.0001027		0.2	0.0001561		0.2	0.0003657		0.2	0.000232		0.3	0.0001679	0.3	0.0001549																											-0.2	6.452e-05
0.3	0.0001012		0.3	0.0001016		0.3	0.0001549		0.3	0.0003592		0.3	0.0002316		0.4	0.0001671	0.4	0.000153																											-0.09998	6.305e-05
0.4	9.997e-05		0.4	0.0001007		0.4	0.000153		0.4	0.0003567		0.4	0.0002309		0.5	0.0001664	0.5	0.0001522																											2.003e-05	6.18e-05
0.5	9.904e-05		0.5	9.964e-05		0.5	0.0001522		0.5	0.0003505		0.5	0.0002304		0.6	0.0001656	0.6	0.0001506																											0.1	6.062e-05
0.6	9.772e-05		0.6	9.922e-05		0.6	0.0001506		0.6	0.0003482		0.6	0.0002295		0.7	0.000165	0.7	0.0001494																											0.2	5.854e-05
0.7	9.664e-05		0.7	9.812e-05		0.7	0.0001494		0.7	0.0003422		0.7	0.0002291		0.8	0.0001643	0.8	0.0001483																											0.3	5.804e-05
0.8	9.554e-05		0.8	9.732e-05		0.8	0.0001483		0.8	0.0003386		0.8	0.0002272		0.9	0.0001635	0.9	0.0001479																											0.4	5.708e-05
0.9	9.422e-05		0.9	9.627e-05		0.9	0.0001479		0.9	0.000333		0.9	0.0002269		1	0.0001629	1	0.0001457																											0.5	5.607e-05
1	9.319e-05		1	9.517e-05		1	0.0001457		1	0.0003313		1	0.0002265		1.1	0.0001621	1.1	0.0001451																											0.6	5.575e-05
1.1	9.209e-05		1.1	9.479e-05		1.1	0.0001451		1.1	0.0003278		1.1	0.0002272		1.2	0.0001616	1.2	0.0001442																											0.7	5.5e-05
1.2	9.114e-05		1.2	9.362e-05		1.2	0.0001442		1.2	0.0003237		1.2	0.0002276		1.3	0.0001609	1.3	0.0001439																											0.8	5.425e-05
1.3	9.022e-05		1.3	9.304e-05		1.3	0.0001439		1.3	0.0003208		1.3	0.0002253		1.4	0.0001602	1.4	0.0001433																											0.9	5.343e-05
1.4	8.879e-05		1.4	9.249e-05		1.4	0.0001433		1.4	0.0003177		1.4	0.0002239		1.5	0.0001597	1.5	0.0001433																											1	5.308e-05
1.5	8.844e-05		1.5	9.142e-05		1.5	0.0001433		1.5	0.0003131		1.5	0.0002248		1.6	0.000159	1.6	0.0001428																											1.1	5.194e-05
1.6	8.724e-05		1.6	9.104e-05		1.6	0.0001428		1.6	0.0003113		1.6	0.0002251		1.7	0.0001585	1.7	0.0001417																											1.2	5.092e-05
1.7	8.614e-05		1.7	9.049e-05		1.7	0.0001417		1.7	0.0003074		1.7	0.0002241		1.8	0.0001579	1.8	0.0001418																											1.3	5.045e-05
1.8	8.549e-05		1.8	8.937e-05		1.8	0.0001418		1.8	0.0003031		1.8	0.0002225		1.9	0.0001574	1.9	0.0001411																											1.4	4.963e-05
1.9	8.427e-05		1.9	8.857e-05		1.9	0.0001411		1.9	0.0003013		1.9	0.0002224		2	0.0001569	2	0.0001409																											1.5	5.036e-05
2	8.359e-05		2	8.832e-05		2	0.0001409		2	0.0003002		2	0.0002225		2.1	0.0001563	2.1	0.0001407																											1.6	4.892e-05
2.1	8.294e-05		2.1	8.787e-05		2.1	0.0001407		2.1	0.0002955		2.1	0.0002222		2.2	0.0001558	2.2	0.0001402																											1.7	4.995e-05
2.2	8.244e-05		2.2	8.779e-05		2.2	0.0001402		2.2	0.0002938		2.2	0.0002217		2.3	0.0001553	2.3	0.0001397																											1.8	4.862e-05
2.3	8.137e-05		2.3	8.714e-05		2.3	0.0001397		2.3	0.0002888		2.3	0.0002199		2.4	0.0001548	2.4	0.0001391																											1.9	4.727e-05
2.4	8.017e-05		2.4	8.629e-05		2.4	0.0001391		2.4	0.000287		2.4	0.0002214		2.5	0.0001542	2.5	0.0001392																											2	4.664e-05
2.5	7.992e-05		2.5	8.572e-05		2.5	0.0001392		2.5	0.0002851		2.5	0.0002208		2.6	0.0001537	2.6	0.0001385																											2.1	4.709e-05
2.6	7.884e-05		2.6	8.524e-05		2.6	0.0001385		2.6	0.0002815		2.6	0.0002196		2.7	0.0001532	2.7	0.0001374																											2.2	4.64e-05
2.7	7.827e-05		2.7	8.479e-05		2.7	0.0001374		2.7	0.0002802		2.7	0.0002204		2.8	0.0001526	2.8	0.0001365																											2.3	4.554e-05
2.8	7.749e-05		2.8	8.434e-05		2.8	0.0001365		2.8	0.0002764		2.8	0.0002198		2.9	0.0001522	2.9	0.0001366																											2.4	5.023e-05
2.9	7.702e-05		2.9	8.389e-05		2.9	0.0001366		2.9	0.0002765		2.9	0.0002186		3	0.0001517	3	0.0001358																											2.5	4.798e-05
3	7.617e-05		3	8.344e-05		3	0.0001358		3	0.0002734		3	0.0002194		3.1	0.0001513	3.1	0.0001345																											2.6	4.663e-05
3.1	7.529e-05		3.1	8.324e-05		3.1	0.0001345		3.1	0.0002719		3.1	0.000218		3.2	0.0001508	3.2	0.0001342																											2.7	4.538e-05
3.2	7.454e-05		3.2	8.257e-05		3.2	0.0001342		3.2	0.0002696		3.2	0.0002164		3.3	0.0001503	3.3	0.0001332																											2.8	4.461e-05
3.3	7.402e-05		3.3	8.207e-05		3.3	0.0001332		3.3	0.0002652		3.3	0.0002171		3.4	0.0001499	3.4	0.0001323																											2.9	4.41e-05
3.4	7.349e-05		3.4	8.129e-05		3.4	0.0001323		3.4	0.0002646		3.4	0.0002174		3.5	0.0001495	3.5	0.0001315																											3	4.34e-05
3.5	7.304e-05		3.5	8.154e-05		3.5	0.0001315		3.5	0.000263		3.5	0.0002151		3.6	0.000149	3.6	0.000131																											3.1	4.267e-05
3.6	7.234e-05		3.6	8.089e-05		3.6	0.000131		3.6	0.0002602		3.6	0.0002165		3.7	0.0001485	3.7	0.0001304																											3.2	4.151e-05
3.7	7.184e-05		3.7	8.052e-05		3.7	0.0001304		3.7	0.0002591		3.7	0.0002157		3.8	0.0001481	3.8	0.00013																											3.3	4.087e-05
3.8	7.114e-05		3.8	8.032e-05		3.8	0.00013		3.8	0.000256		3.8	0.0002162		3.9	0.0001476	3.9	0.0001291																											3.4	4.015e-05
3.9	7.039e-05		3.9	7.989e-05		3.9	0.0001291		3.9	0.0002558		3.9	0.0002149		4	0.0001472	4	0.0001281																											3.5	3.924e-05
4	6.992e-05		4	7.954e-05		4	0.0001281		4	0.0002534		4	0.0002145		4.1	0.0001468	4.1	0.0001282																											3.6	3.86e-05
4.1	6.934e-05		4.1	7.909e-05		4.1	0.0001282		4.1	0.0002515		4.1	0.0002155		4.2	0.0001463	4.2	0.0001275																											3.7	3.788e-05
4.2	6.892e-05		4.2	7.867e-05		4.2	0.0001275		4.2	0.0002525		4.2	0.000215		4.3	0.0001459	4.3	0.0001269																											3.8	3.876e-05
4.3	6.817e-05		4.3	7.857e-05		4.3	0.0001269		4.3	0.0002501		4.3	0.0002155		4.4	0.0001454	4.4	0.000126																											3.9	3.747e-05
4.4	6.754e-05		4.4	7.852e-05		4.4	0.000126		4.4	0.0002478		4.4	0.0002145		4.5	0.000145	4.5	0.0001257																											4	3.925e-05
4.5	6.697e-05		4.5	7.784e-05		4.5	0.0001257		4.5	0.0002459		4.5	0.0002141		4.6	0.0001445	4.6	0.0001254																											4.1	3.905e-05
4.6	6.659e-05		4.6	7.772e-05		4.6	0.0001254		4.6	0.0002433		4.6	0.0002135		4.7	0.0001441	4.7	0.0001253																											4.2	3.941e-05
4.7	6.634e-05		4.7	7.722e-05		4.7	0.0001253		4.7	0.0002416		4.7	0.0002131		4.8	0.0001437	4.8	0.0001244																											4.3	3.785e-05
4.8	6.584e-05		4.8	7.679e-05		4.8	0.0001244		4.8	0.0002426		4.8	0.0002126		4.9	0.0001434	4.9	0.0001232																											4.4	3.71e-05
4.9	6.554e-05		4.9	7.674e-05		4.9	0.0001232		4.9	0.0002396		4.9	0.000215		5	0.0001428	5	0.0001242																											4.5	3.657e-05
5	6.484e-05		5	7.642e-05		5	0.0001242		5	0.0002402		5	0.0002139		5.1	0.0001424	5.1	0.0001232																											4.6	3.621e-05
5.1	6.442e-05		5.1	7.627e-05		5.1	0.0001232		5.1	0.0002373		5.1	0.0002145		5.2	0.000142	5.2	0.0001226																											4.7	3.585e-05
5.2	6.379e-05		5.2	7.614e-05		5.2	0.0001226		5.2	0.0002372		5.2	0.0002139		5.3	0.0001418	5.3	0.0001223																											4.8	3.531e-05
5.3	6.339e-05		5.3	7.574e-05		5.3	0.0001223		5.3	0.000235		5.3	0.0002129		5.4	0.0001413	5.4	0.0001219																											4.9	3.502e-05
5.4	6.289e-05		5.4	7.569e-05		5.4	0.0001219		5.4	0.0002342		5.4	0.0002138		5.5	0.0001409	5.5	0.0001217																											5	3.45e-05
5.5	6.277e-05		5.5	7.499e-05		5.5	0.0001217		5.5	0.0002337		5.5	0.0002138		5.6	0.0001406	5.6	0.0001217																											5.1	3.415e-05
5.6	6.224e-05		5.6	7.479e-05		5.6	0.0001217		5.6	0.0002326		5.6	0.0002126		5.7	0.0001402	5.7	0.0001211																											5.2	3.38e-05
5.7	6.184e-05		5.7	7.447e-05		5.7	0.0001211		5.7	0.0002309		5.7	0.0002118		5.8	0.0001398	5.8	0.0001208																											5.3	3.36e-05
5.8	6.127e-05		5.8	7.419e-05		5.8	0.0001208		5.8	0.0002296		5.8	0.0002112		5.9	0.0001395	5.9	0.0001202																											5.4	3.308e-05
5.9	6.107e-05		5.9	7.434e-05		5.9	0.0001202		5.9	0.0002289		5.9	0.000213		6	0.000139	6	0.0001204																											5.5	3.28e-05
6	6.067e-05		6	7.399e-05		6	0.0001204		6	0.0002278		6	0.0002124		6.1	0.0001387	6.1	0.0001199																											5.6	3.212e-05
6.1	6.008e-05		6.1	7.379e-05		6.1	0.0001199		6.1	0.000228		6.1	0.0002119		6.2	0.0001383	6.2	0.0001197																											5.7	3.169e-05
6.2	5.95e-05		6.2	7.349e-05		6.2	0.0001197		6.2	0.0002255		6.2	0.0002116		6.3	0.0001379	6.3	0.0001196																											5.8	3.129e-05
6.3	5.952e-05		6.3	7.309e-05		6.3	0.0001196		6.3	0.000225		6.3	0.0002097		6.4	0.0001375	6.4	0.0001189																											5.9	3.092e-05
6.4	5.894e-05		6.4	7.279e-05		6.4	0.0001189		6.4	0.000224		6.4	0.0002112		6.5	0.0001371	6.5	0.0001183																											6	3.057e-05
6.5	5.867e-05		6.5	7.264e-05		6.5	0.0001183		6.5	0.0002231		6.5	0.0002122		6.6	0.0001368	6.6	0.0001185																											6.1	3.002e-05
6.6	5.832e-05		6.6	7.292e-05		6.6	0.0001185		6.6	0.000223		6.6	0.0002109		6.7	0.0001364	6.7	0.0001182																											6.2	2.956e-05
6.7	5.782e-05		6.7	7.229e-05		6.7	0.0001182		6.7	0.000221		6.7	0.000211		6.8	0.000136	6.8	0.0001181																											6.3	2.939e-05
6.8	5.743e-05		6.8	7.217e-05		6.8	0.0001181		6.8	0.0002195		6.8	0.0002097		6.9	0.0001356	6.9	0.0001184																											6.4	2.919e-05
6.9	5.72e-05		6.9	7.207e-05		6.9	0.0001184		6.9	0.0002187		6.9	0.0002094		7	0.0001351	7	0.0001177																											6.5	2.914e-05
7	5.693e-05		7	7.167e-05		7	0.0001177		7	0.0002169		7	0.0002112		7.1	0.0001347	7.1	0.0001176																											6.6	2.849e-05
7.1	5.66e-05		7.1	7.112e-05		7.1	0.0001176		7.1	0.0002173		7.1	0.0002108		7.2	0.0001344	7.2	0.0001174																											6.7	2.849e-05
7.2	5.617e-05		7.2	7.142e-05		7.2	0.0001174		7.2	0.0002163		7.2	0.0002091		7.3	0.0001341	7.3	0.0001172																											6.8	2.863e-05
7.3	5.592e-05		7.3	7.132e-05		7.3	0.0001172		7.3	0.0002157		7.3	0.0002102		7.4	0.0001337	7.4	0.000117																											6.9	2.849e-05
7.4	5.554e-05		7.4	7.102e-05		7.4	0.000117		7.4	0.0002148		7.4	0.0002092		7.5	0.0001334	7.5	0.0001168																											7	2.844e-05
7.5	5.561e-05		7.5	7.069e-05		7.5	0.0001168		7.5	0.0002131		7.5	0.0002105		7.6	0.000133	7.6	0.0001163																											7.1	2.847e-05
7.6	5.513e-05		7.6	7.049e-05		7.6	0.0001163		7.6	0.0002132		7.6	0.0002116		7.7	0.0001327	7.7	0.0001162																											7.2	2.845e-05
7.7	5.483e-05		7.7	7.037e-05		7.7	0.0001162		7.7	0.0002126		7.7	0.0002101		7.8	0.0001323	7.8	0.0001162																											7.3	2.845e-05
7.8	5.462e-05		7.8	7.029e-05		7.8	0.0001162		7.8	0.0002117		7.8	0.0002074		7.9	0.000132	7.9	0.0001161																											7.4	2.834e-05
7.9	5.429e-05		7.9	6.977e-05		7.9	0.0001161		7.9	0.0002105		7.9	0.0002093		8	0.0001316	8	0.0001162																											7.5	2.822e-05
8	5.396e-05		8	6.972e-05		8	0.0001162		8	0.0002102		8	0.0002096		8.1	0.0001314	8.1	0.0001162																											7.6	2.79e-05
8.1	5.372e-05		8.1	6.999e-05		8.1	0.0001162		8.1	0.0002084		8.1	0.0002089		8.2	0.000131	8.2	0.0001159																											7.7	2.791e-05
8.2	5.354e-05		8.2	6.989e-05		8.2	0.0001159		8.2	0.0002103		8.2	0.0002092		8.3	0.0001307	8.3	0.0001152																											7.8	2.753e-05
8.3	5.308e-05		8.3	6.937e-05		8.3	0.0001152		8.3	0.0002071		8.3	0.0002081		8.4	0.0001304	8.4	0.0001153																											7.9	2.728e-05
8.4	5.291e-05		8.4	6.929e-05		8.4	0.0001153		8.4	0.0002076		8.4	0.0002092		8.5	0.00013	8.5	0.0001153																											8	2.685e-05
8.5	5.266e-05		8.5	6.889e-05		8.5	0.0001153		8.5	0.000208		8.5	0.0002091		8.6	0.0001297	8.6	0.000115																											8.1	2.653e-05
8.6	5.236e-05		8.6	6.869e-05		8.6	0.000115		8.6	0.0002056		8.6	0.0002105		8.7	0.0001294	8.7	0.0001148																											8.2	2.636e-05
8.7	5.21e-05		8.7	6.874e-05		8.7	0.0001148		8.7	0.0002071		8.7	0.0002104		8.8	0.0001291	8.8	0.0001153																											8.3	2.605e-05
8.8	5.217e-05		8.8	6.879e-05		8.8	0.0001153		8.8	0.000205		8.8	0.0002087		8.9	0.0001288	8.9	0.0001145																											8.4	2.585e-05
8.9	5.185e-05		8.9	6.847e-05		8.9	0.0001145		8.9	0.000204		8.9	0.0002079		9	0.0001285	9	0.0001138																											8.5	2.564e-05
9	5.154e-05		9	6.842e-05		9	0.0001138		9	0.0002022		9	0.0002072		9.1	0.0001282	9.1	0.0001146																											8.6	2.53e-05
9.1	5.135e-05		9.1	6.794e-05		9.1	0.0001146		9.1	0.0002022		9.1	0.0002088		9.2	0.0001279	9.2	0.0001142																											8.7	2.556e-05
9.2	5.097e-05		9.2	6.802e-05		9.2	0.0001142		9.2	0.0002014		9.2	0.0002093		9.3	0.0001275	9.3	0.0001138																											8.8	2.561e-05
9.3	5.069e-05		9.3	6.734e-05		9.3	0.0001138		9.3	0.0001998		9.3	0.0002087		9.4	0.0001273	9.4	0.0001137																											8.9	2.558e-05
9.4	5.051e-05		9.4	6.744e-05		9.4	0.0001137		9.4	0.0002001		9.4	0.0002082		9.5	0.000127	9.5	0.0001137																											9	2.554e-05
9.5	5.025e-05		9.5	6.734e-05		9.5	0.0001137		9.5	0.0002022		9.5	0.0002084		9.6	0.0001267	9.6	0.0001139																											9.1	2.568e-05
9.6	5.003e-05		9.6	6.744e-05		9.6	0.0001139		9.6	0.0001986		9.6	0.0002095		9.7	0.0001264	9.7	0.0001134																											9.2	2.563e-05
9.7	4.963e-05		9.7	6.707e-05		9.7	0.0001134		9.7	0.0002002		9.7	0.00021		9.8	0.000126	9.8	0.0001134																											9.3	2.555e-05
9.8	4.962e-05		9.8	6.707e-05		9.8	0.0001134		9.8	0.000199		9.8	0.0002081		9.9	0.0001259	9.9	0.000113																											9.4	2.559e-05
9.9	4.917e-05		9.9	6.699e-05		9.9	0.000113		9.9	0.0001988		9.9	0.0002071		10	0.0001256	10	0.0001133																											9.5	2.567e-05
10	4.929e-05		10	6.639e-05		10	0.0001133		10	0.0001984		10	0.0002075		10.1	0.0001252	10.1	0.0001132																											9.6	2.562e-05
10.1	4.887e-05		10.1	6.664e-05		10.1	0.0001132		10.1	0.0001976		10.1	0.0002094		10.2	0.0001248	10.2	0.000113																											9.7	2.572e-05
10.2	4.885e-05		10.2	6.657e-05		10.2	0.000113		10.2	0.000196		10.2	0.0002091		10.3	0.0001246	10.3	0.0001127																											9.8	2.539e-05
10.3	4.881e-05		10.3	6.669e-05		10.3	0.0001127		10.3	0.0001948		10.3	0.0002087		10.4	0.0001244	10.4	0.0001129																											9.9	2.511e-05
10.4	4.85e-05		10.4	6.619e-05		10.4	0.0001129		10.4	0.0001955		10.4	0.0002086		10.5	0.0001241	10.5	0.0001125																											10	2.486e-05
10.5	4.827e-05		10.5	6.607e-05		10.5	0.0001125		10.5	0.0001952		10.5	0.0002068		10.6	0.0001239	10.6	0.0001127																											10.1	2.466e-05
10.6	4.797e-05		10.6	6.594e-05		10.6	0.0001127		10.6	0.0001951		10.6	0.0002086		10.7	0.0001236	10.7	0.0001125																											10.2	2.431e-05
10.7	4.787e-05		10.7	6.564e-05		10.7	0.0001125		10.7	0.0001948		10.7	0.0002089		10.8	0.0001234	10.8	0.0001121																											10.3	2.403e-05
10.8	4.769e-05		10.8	6.549e-05		10.8	0.0001121		10.8	0.0001924		10.8	0.0002089		10.9	0.0001231	10.9	0.0001124																											10.4	2.396e-05
10.9	4.747e-05		10.9	6.534e-05		10.9	0.0001124		10.9	0.0001924		10.9	0.0002071		11	0.0001228	11	0.0001119																											10.5	2.366e-05
11	4.74e-05		11	6.547e-05		11	0.0001119		11	0.0001922		11	0.0002076		11.1	0.0001226	11.1	0.0001122																											10.6	2.331e-05
11.1	4.715e-05		11.1	6.544e-05		11.1	0.0001122		11.1	0.000193		11.1	0.0002079		11.2	0.0001222	11.2	0.000112																											10.7	2.317e-05
11.2	4.664e-05		11.2	6.529e-05		11.2	0.000112		11.2	0.0001916		11.2	0.000208		11.3	0.000122	11.3	0.0001119																											10.8	2.306e-05
11.3	4.68e-05		11.3	6.512e-05		11.3	0.0001119		11.3	0.000191		11.3	0.0002081		11.4	0.0001218	11.4	0.000112																											10.9	2.32e-05
11.4	4.675e-05		11.4	6.484e-05		11.4	0.000112		11.4	0.0001914		11.4	0.0002081		11.5	0.0001215	11.5	0.0001124																											11	2.304e-05
11.5	4.665e-05		11.5	6.477e-05		11.5	0.0001124		11.5	0.0001899		11.5	0.0002069		11.6	0.0001213	11.6	0.0001119																											11.1	2.303e-05
11.6	4.66e-05		11.6	6.477e-05		11.6	0.0001119		11.6	0.00019		11.6	0.0002077		11.7	0.000121	11.7	0.0001115																											11.2	2.3e-05
11.7	4.626e-05		11.7	6.502e-05		11.7	0.0001115		11.7	0.00019		11.7	0.0002084		11.8	0.0001208	11.8	0.0001115																											11.3	2.335e-05
11.8	4.61e-05		11.8	6.482e-05		11.8	0.0001115		11.8	0.0001884		11.8	0.0002065		11.9	0.0001206	11.9	0.0001117																											11.4	2.331e-05
11.9	4.579e-05		11.9	6.444e-05		11.9	0.0001117		11.9	0.0001901		11.9	0.0002061		12	0.0001202	12	0.0001114																											11.5	2.348e-05
12	4.562e-05		12	6.444e-05		12	0.0001114		12	0.0001887		12	0.0002067		12.1	0.00012	12.1	0.0001115																											11.6	2.352e-05
12.1	4.549e-05		12.1	6.419e-05		12.1	0.0001115		12.1	0.000188		12.1	0.0002075		12.2	0.0001197	12.2	0.0001113																											11.7	2.36e-05
12.2	4.525e-05		12.2	6.387e-05		12.2	0.0001113		12.2	0.0001886		12.2	0.0002073		12.3	0.0001195	12.3	0.0001109																											11.8	2.352e-05
12.3	4.517e-05		12.3	6.377e-05		12.3	0.0001109		12.3	0.0001876		12.3	0.0002085		12.4	0.0001193	12.4	0.0001114																											11.9	2.341e-05
12.4	4.502e-05		12.4	6.387e-05		12.4	0.0001114		12.4	0.0001854		12.4	0.0002063		12.5	0.000119	12.5	0.0001112																											12	2.378e-05
12.5	4.49e-05		12.5	6.417e-05		12.5	0.0001112		12.5	0.0001865		12.5	0.0002062		12.6	0.0001188	12.6	0.0001113																											12.1	2.339e-05
12.6	4.486e-05		12.6	6.399e-05		12.6	0.0001113		12.6	0.0001872		12.6	0.0002067		12.7	0.0001186	12.7	0.0001112																											12.2	2.308e-05
12.7	4.467e-05		12.7	6.379e-05		12.7	0.0001112		12.7	0.0001854		12.7	0.0002087		12.8	0.0001184	12.8	0.0001108																											12.3	2.293e-05
12.8	4.46e-05		12.8	6.362e-05		12.8	0.0001108		12.8	0.0001844		12.8	0.0002068		12.9	0.0001182	12.9	0.000111																											12.4	2.308e-05
12.9	4.441e-05		12.9	6.329e-05		12.9	0.000111		12.9	0.000185		12.9	0.0002056		13	0.0001179	13	0.0001109																											12.5	2.264e-05
13	4.428e-05		13	6.332e-05		13	0.0001109		13	0.000184		13	0.0002067		13.1	0.0001177	13.1	0.0001103																											12.6	2.22e-05
13.1	4.413e-05		13.1	6.332e-05		13.1	0.0001103		13.1	0.000185		13.1	0.0002062		13.2	0.0001176	13.2	0.0001104																											12.7	2.189e-05
13.2	4.377e-05		13.2	6.322e-05		13.2	0.0001104		13.2	0.0001852		13.2	0.0002077		13.3	0.0001174	13.3	0.0001107																											12.8	2.17e-05
13.3	4.368e-05		13.3	6.329e-05		13.3	0.0001107		13.3	0.0001833		13.3	0.0002071		13.4	0.0001172	13.4	0.0001104																											12.9	2.163e-05
13.4	4.37e-05		13.4	6.304e-05		13.4	0.0001104		13.4	0.0001832		13.4	0.0002063		13.5	0.000117	13.5	0.0001104																											13	2.153e-05
13.5	4.352e-05		13.5	6.299e-05		13.5	0.0001104		13.5	0.0001826		13.5	0.000206		13.6	0.0001168	13.6	0.0001105																											13.1	2.153e-05
13.6	4.318e-05		13.6	6.294e-05		13.6	0.0001105		13.6	0.0001828		13.6	0.0002066		13.7	0.0001165	13.7	0.0001105																											13.2	2.167e-05
13.7	4.308e-05		13.7	6.272e-05		13.7	0.0001105		13.7	0.0001819		13.7	0.000206		13.8	0.0001164	13.8	0.00011																											13.3	2.172e-05
13.8	4.307e-05		13.8	6.259e-05		13.8	0.00011		13.8	0.0001835		13.8	0.0002075		13.9	0.0001162	13.9	0.0001104																											13.4	2.175e-05
13.9	4.308e-05		13.9	6.254e-05		13.9	0.0001104		13.9	0.0001817		13.9	0.0002053		14	0.000116	14	0.0001102																											13.5	2.184e-05
14	4.277e-05		14	6.244e-05		14	0.0001102		14	0.0001815		14	0.0002058		14.1	0.0001158	14.1	0.0001103																											13.6	2.201e-05
14.1	4.277e-05		14.1	6.249e-05		14.1	0.0001103		14.1	0.0001802		14.1	0.0002047		14.2	0.0001156	14.2	0.0001102																											13.7	2.203e-05
14.2	4.264e-05		14.2	6.217e-05		14.2	0.0001102		14.2	0.0001814		14.2	0.0002062		14.3	0.0001154	14.3	0.0001102																											13.8	2.208e-05
14.3	4.254e-05		14.3	6.224e-05		14.3	0.0001102		14.3	0.0001814		14.3	0.000206		14.4	0.0001152	14.4	0.0001102																											13.9	2.208e-05
14.4	4.243e-05		14.4	6.219e-05		14.4	0.0001102		14.4	0.0001793		14.4	0.0002056		14.5	0.000115	14.5	0.0001091																											14	2.173e-05
14.5	4.218e-05		14.5	6.189e-05		14.5	0.0001091		14.5	0.0001802		14.5	0.0002053		14.6	0.0001149	14.6	0.0001102																											14.1	2.186e-05
14.6	4.2e-05		14.6	6.204e-05		14.6	0.0001102		14.6	0.0001807		14.6	0.000206		14.7	0.0001147	14.7	0.0001102																											14.2	2.183e-05
14.7	4.193e-05		14.7	6.202e-05		14.7	0.0001102		14.7	0.0001783		14.7	0.0002057		14.8	0.0001146	14.8	0.0001093																											14.3	2.192e-05
14.8	4.187e-05		14.8	6.189e-05		14.8	0.0001093		14.8	0.0001808		14.8	0.000206		14.9	0.0001144	14.9	0.0001094																											14.4	2.166e-05
14.9	4.173e-05		14.9	6.174e-05		14.9	0.0001094		14.9	0.000179		14.9	0.0002054		15	0.0001142	15	0.0001092																											14.5	2.131e-05
15	4.154e-05		15	6.149e-05		15	0.0001092		15	0.0001795		15	0.0002039		15.1	0.0001141	15.1	0.00011																											14.6	2.098e-05
15.1	4.141e-05		15.1	6.164e-05		15.1	0.00011		15.1	0.0001788		15.1	0.0002031		15.2	0.0001139	15.2	0.0001096																											14.7	2.066e-05
15.2	4.136e-05		15.2	6.147e-05		15.2	0.0001096		15.2	0.0001786		15.2	0.0002054		15.3	0.0001138	15.3	0.0001091																											14.8	2.043e-05
15.3	4.144e-05		15.3	6.114e-05		15.3	0.0001091		15.3	0.0001779		15.3	0.000205		15.4	0.0001135	15.4	0.0001093																											14.9	2.019e-05
15.4	4.133e-05		15.4	6.159e-05		15.4	0.0001093		15.4	0.0001785		15.4	0.0002055		15.5	0.0001133	15.5	0.0001093																											15	2.049e-05
15.5	4.123e-05		15.5	6.144e-05		15.5	0.0001093		15.5	0.0001772		15.5	0.0002044		15.6	0.0001132	15.6	0.0001091																											15.1	2.03e-05
15.6	4.104e-05		15.6	6.124e-05		15.6	0.0001091		15.6	0.0001776		15.6	0.0002039		15.7	0.000113	15.7	0.0001089																											15.2	2.035e-05
15.7	4.078e-05		15.7	6.117e-05		15.7	0.0001089		15.7	0.000177		15.7	0.0002049		15.8	0.0001128	15.8	0.0001086																											15.3	2.031e-05
15.8	4.068e-05		15.8	6.102e-05		15.8	0.0001086		15.8	0.0001774		15.8	0.0002057		15.9	0.0001126	15.9	0.0001081																											15.4	2.044e-05
15.9	4.065e-05		15.9	6.084e-05		15.9	0.0001081		15.9	0.0001778		15.9	0.0002051		16	0.0001124	16	0.0001084																											15.5	2.047e-05
16	4.041e-05		16	6.069e-05		16	0.0001084		16	0.0001762		16	0.0002037		16.1	0.0001123	16.1	0.000108																											15.6	2.071e-05
16.1	4.038e-05		16.1	6.064e-05		16.1	0.000108		16.1	0.0001751		16.1	0.0002043		16.2	0.0001122	16.2	0.0001077																											15.7	2.094e-05
16.2	4.021e-05		16.2	6.068e-05		16.2	0.0001077		16.2	0.0001768		16.2	0.0002045		16.3	0.000112	16.3	0.0001072																											15.8	2.1e-05
16.3	4.011e-05		16.3	6.058e-05		16.3	0.0001072		16.3	0.0001763		16.3	0.0002049		16.4	0.0001119	16.4	0.0001072																											15.9	2.102e-05
16.4	4.004e-05		16.4	6.038e-05		16.4	0.0001072		16.4	0.0001757		16.4	0.0002045		16.5	0.0001117	16.5	0.0001068																											16	2.083e-05
16.5	4.004e-05		16.5	6.06e-05		16.5	0.0001068		16.5	0.0001749		16.5	0.0002042		16.6	0.0001116	16.6	0.0001068																											16.1	2.078e-05
16.6	3.989e-05		16.6	6.043e-05		16.6	0.0001068		16.6	0.0001759		16.6	0.0002037		16.7	0.0001114	16.7	0.0001069																											16.2	2.077e-05
16.7	3.983e-05		16.7	6.019e-05		16.7	0.0001069		16.7	0.0001763		16.7	0.0002046		16.8	0.0001115	16.8	0.0001068																											16.3	2.055e-05
16.8	3.976e-05		16.8	5.981e-05		16.8	0.0001068		16.8	0.0001743		16.8	0.0002041		16.9	0.0001111	16.9	0.0001066																											16.4	2.04e-05
16.9	3.954e-05		16.9	6.035e-05		16.9	0.0001066		16.9	0.0001751		16.9	0.0002051		17	0.000111	17	0.000107																											16.5	2.008e-05
17	3.951e-05		17	6.017e-05		17	0.000107		17	0.0001745		17	0.0002036		17.1	0.0001108	17.1	0.0001068																											16.6	1.995e-05
17.1	3.929e-05		17.1	5.997e-05		17.1	0.0001068		17.1	0.0001743		17.1	0.0002029		17.2	0.0001107	17.2	0.000107																											16.7	1.971e-05
17.2	3.932e-05		17.2	6.001e-05		17.2	0.000107		17.2	0.0001733		17.2	0.0002031		17.3	0.0001106	17.3	0.0001072																											16.8	1.947e-05
17.3	3.92e-05		17.3	5.983e-05		17.3	0.0001072		17.3	0.000175		17.3	0.0002045		17.4	0.0001105	17.4	0.0001066																											16.9	1.921e-05
17.4	3.909e-05		17.4	5.982e-05		17.4	0.0001066		17.4	0.0001738		17.4	0.0002046		17.5	0.0001104	17.5	0.0001071																											17	1.91e-05
17.5	3.904e-05		17.5	5.964e-05		17.5	0.0001071		17.5	0.000173		17.5	0.0002032		17.6	0.0001102	17.6	0.0001068																											17.1	1.92e-05
17.6	3.891e-05		17.6	5.954e-05		17.6	0.0001068		17.6	0.0001729		17.6	0.0002029		17.7	0.0001101	17.7	0.0001067																											17.2	1.907e-05
17.7	3.875e-05		17.7	5.986e-05		17.7	0.0001067		17.7	0.0001718		17.7	0.000204		17.8	0.00011	17.8	0.0001067																											17.3	1.915e-05
17.8	3.88e-05		17.8	5.976e-05		17.8	0.0001067		17.8	0.000171		17.8	0.0002038		17.9	0.0001098	17.9	0.0001064																											17.4	1.929e-05
17.9	3.867e-05		17.9	5.95e-05		17.9	0.0001064		17.9	0.0001714		17.9	0.0002035		18	0.0001097	18	0.000107																											17.5	1.942e-05
18	3.868e-05		18	5.947e-05		18	0.000107		18	0.0001702		18	0.0002031		18.1	0.0001095	18.1	0.0001068																											17.6	1.96e-05
18.1	3.853e-05		18.1	5.938e-05		18.1	0.0001068		18.1	0.0001707		18.1	0.0002024		18.2	0.0001095	18.2	0.0001069																											17.7	1.98e-05
18.2	3.845e-05		18.2	5.906e-05		18.2	0.0001069		18.2	0.0001703		18.2	0.0002032		18.3	0.0001094	18.3	0.0001065																											17.8	1.991e-05
18.3	3.836e-05		18.3	5.903e-05		18.3	0.0001065		18.3	0.0001716		18.3	0.0002045		18.4	0.0001092	18.4	0.0001061																											17.9	2.001e-05
18.4	3.822e-05		18.4	5.96e-05		18.4	0.0001061		18.4	0.000169		18.4	0.0002034		18.5	0.0001091	18.5	0.000107																											18	2.006e-05
18.5	3.79e-05		18.5	5.91e-05		18.5	0.000107		18.5	0.0001697		18.5	0.0002018		18.6	0.000109	18.6	0.0001068																											18.1	1.977e-05
18.6	3.788e-05		18.6	5.926e-05		18.6	0.0001068		18.6	0.0001697		18.6	0.0002038		18.7	0.0001088	18.7	0.0001066																											18.2	1.984e-05
18.7	3.79e-05		18.7	5.899e-05		18.7	0.0001066		18.7	0.0001705		18.7	0.0002042		18.8	0.0001087	18.8	0.0001068																											18.3	1.959e-05
18.8	3.782e-05		18.8	5.899e-05		18.8	0.0001068		18.8	0.0001686		18.8	0.0002037		18.9	0.0001086	18.9	0.0001065																											18.4	1.94e-05
18.9	3.763e-05		18.9	5.893e-05		18.9	0.0001065		18.9	0.0001684		18.9	0.0002032		19	0.0001085	19	0.0001062																											18.5	1.931e-05
19	3.771e-05		19	5.876e-05		19	0.0001062		19	0.0001699		19	0.0002023		19.1	0.0001084	19.1	0.0001063																											18.6	6.644e-05
19.1	3.774e-05		19.1	5.911e-05		19.1	0.0001063		19.1	0.0001691		19.1	0.0002019		19.2	0.0001083	19.2	0.0001067																											18.7	3.474e-05
19.2	3.77e-05		19.2	5.91e-05		19.2	0.0001067		19.2	0.0001682		19.2	0.0002027		19.3	0.0001082	19.3	0.0001063																											18.8	4.27e-05
19.3	3.768e-05		19.3	5.901e-05		19.3	0.0001063		19.3	0.0001687		19.3	0.0002037		19.4	0.0001081	19.4	0.0001062																											18.9	8.191e-05
19.4	3.745e-05		19.4	5.878e-05		19.4	0.0001062		19.4	0.0001694		19.4	0.0002032		19.5	0.000108	19.5	0.0001061																											19	0.0001452
19.5	3.738e-05		19.5	5.84e-05		19.5	0.0001061		19.5	0.0001693		19.5	0.0002029		19.6	0.0001079	19.6	0.000107																											19.1	0.0001718
19.6	3.72e-05		19.6	5.827e-05		19.6	0.000107		19.6	0.0001699		19.6	0.0002032		19.7	0.0001077	19.7	0.0001064																											19.2	0.0001781
19.7	3.715e-05		19.7	5.822e-05		19.7	0.0001064		19.7	0.0001697		19.7	0.0002037		19.8	0.0001076	19.8	0.0001062																											19.3	0.0001751
19.8	3.713e-05		19.8	5.846e-05		19.8	0.0001062		19.8	0.0001675		19.8	0.0002027		19.9	0.0001075	19.9	0.0001064																											19.4	0.0001681
19.9	3.696e-05		19.9	5.846e-05		19.9	0.0001064		19.9	0.0001675		19.9	0.0002031		20	0.0001075	20	0.0001061																											19.5	0.0001581
20	3.69e-05		20	5.835e-05		20	0.0001061		20	0.0001685		20	0.000203		20.1	0.0001073	20.1	0.0001066																											19.6	0.0001477
20.1	3.682e-05		20.1	5.826e-05		20.1	0.0001066		20.1	0.0001678		20.1	0.0002027		20.2	0.0001072	20.2	0.0001067																											19.7	0.0001391
20.2	3.683e-05		20.2	5.838e-05		20.2	0.0001067		20.2	0.0001683		20.2	0.0002015		20.3	0.0001071	20.3	0.0001064																											19.8	0.0001316
20.3	3.688e-05		20.3	5.823e-05		20.3	0.0001064		20.3	0.0001675		20.3	0.0002027		20.4	0.0001071	20.4	0.0001064																											19.9	0.0001251
20.4	3.68e-05		20.4	5.814e-05		20.4	0.0001064		20.4	0.0001679		20.4	0.0002034		20.5	0.0001069	20.5	0.000106																											20	0.0001206
20.5	3.671e-05		20.5	5.805e-05		20.5	0.000106		20.5	0.0001681		20.5	0.0002024		20.6	0.0001069	20.6	0.0001064																											20.1	0.0001165
20.6	3.665e-05		20.6	5.82e-05		20.6	0.0001064		20.6	0.0001672		20.6	0.0002017		20.7	0.0001068	20.7	0.000106																											20.2	0.0001133
20.7	3.645e-05		20.7	5.819e-05		20.7	0.000106		20.7	0.0001668		20.7	0.0002034		20.8	0.0001066	20.8	0.0001063																											20.3	0.0001102
20.8	3.636e-05		20.8	5.81e-05		20.8	0.0001063		20.8	0.0001658		20.8	0.0002014		20.9	0.0001066	20.9	0.000106																											20.4	0.0001078
20.9	3.62e-05		20.9	5.8e-05		20.9	0.000106		20.9	0.0001663		20.9	0.0002014		21	0.0001065	21	0.0001058																											20.5	0.0001055
21	3.612e-05		21	5.806e-05		21	0.0001058		21	0.0001665		21	0.0002021		21.1	0.0001064	21.1	0.0001065																											20.6	0.0001034
21.1	3.606e-05		21.1	5.774e-05		21.1	0.0001065		21.1	0.0001655		21.1	0.0002024		21.2	0.0001062	21.2	0.0001064																											20.7	0.0001014
21.2	3.601e-05		21.2	5.765e-05		21.2	0.0001064		21.2	0.0001668		21.2	0.0002019		21.3	0.0001061	21.3	0.0001064																											20.8	0.0001
21.3	3.588e-05		21.3	5.763e-05		21.3	0.0001064		21.3	0.0001664		21.3	0.0002018		21.4	0.000106	21.4	0.0001062																											20.9	9.88e-05
21.4	3.581e-05		21.4	5.78e-05		21.4	0.0001062		21.4	0.0001664		21.4	0.0002021		21.5	0.0001059	21.5	0.0001064																											21	9.79e-05
21.5	3.595e-05		21.5	5.771e-05		21.5	0.0001064		21.5	0.0001671		21.5	0.0002011		21.6	0.0001058	21.6	0.0001063																											21.1	9.682e-05
21.6	3.587e-05		21.6	5.745e-05		21.6	0.0001063		21.6	0.0001668		21.6	0.0002026		21.7	0.0001057	21.7	0.0001063																											21.2	9.6e-05
21.7	3.584e-05		21.7	5.734e-05		21.7	0.0001063		21.7	0.0001643		21.7	0.0002022		21.8	0.0001056	21.8	0.0001055																											21.3	9.542e-05
21.8	3.576e-05		21.8	5.759e-05		21.8	0.0001055		21.8	0.0001665		21.8	0.0002035		21.9	0.0001055	21.9	0.000106																											21.4	9.505e-05
21.9	3.563e-05		21.9	5.74e-05		21.9	0.000106		21.9	0.000166		21.9	0.0002017		22	0.0001054	22	0.0001062																											21.5	9.525e-05
22	3.556e-05		22	5.733e-05		22	0.0001062		22	0.0001665		22	0.0002013		22.1	0.0001053	22.1	0.0001063																											21.6	9.512e-05
22.1	3.538e-05		22.1	5.744e-05		22.1	0.0001063		22.1	0.0001652		22.1	0.0002014		22.2	0.0001052	22.2	0.000106																											21.7	9.505e-05
22.2	3.538e-05		22.2	5.763e-05		22.2	0.000106		22.2	0.0001653		22.2	0.0002011		22.3	0.0001051	22.3	0.0001062																											21.8	9.482e-05
22.3	3.541e-05		22.3	5.736e-05		22.3	0.0001062		22.3	0.000166		22.3	0.0002017		22.4	0.000105	22.4	0.0001064																											21.9	9.462e-05
22.4	3.528e-05		22.4	5.713e-05		22.4	0.0001064		22.4	0.0001646		22.4	0.0002015		22.5	0.000105	22.5	0.0001056																											22	9.402e-05
22.5	3.515e-05		22.5	5.692e-05		22.5	0.0001056		22.5	0.0001651		22.5	0.0002018		22.6	0.0001048	22.6	0.000106																											22.1	9.355e-05
22.6	3.505e-05		22.6	5.686e-05		22.6	0.000106		22.6	0.0001645		22.6	0.0002008		22.7	0.0001047	22.7	0.000106																											22.2	9.35e-05
22.7	3.507e-05		22.7	5.686e-05		22.7	0.000106		22.7	0.0001638		22.7	0.0002024		22.8	0.0001046	22.8	0.0001064																											22.3	9.32e-05
22.8	3.496e-05		22.8	5.711e-05		22.8	0.0001064		22.8	0.0001648		22.8	0.0002026		22.9	0.0001046	22.9	0.0001059																											22.4	9.295e-05
22.9	3.505e-05		22.9	5.7e-05		22.9	0.0001059		22.9	0.0001644		22.9	0.000202		23	0.0001044	23	0.000106																											22.5	9.242e-05
23	3.506e-05		23	5.697e-05		23	0.000106		23	0.0001633		23	0.0002017		23.1	0.0001043	23.1	0.0001062																											22.6	9.167e-05
23.1	3.503e-05		23.1	5.684e-05		23.1	0.0001062		23.1	0.0001632		23.1	0.000201		23.2	0.0001042	23.2	0.000106																											22.7	9.12e-05
23.2	3.48e-05		23.2	5.666e-05		23.2	0.000106		23.2	0.000163		23.2	0.000201		23.3	0.0001041	23.3	0.0001059																											22.8	9.062e-05
23.3	3.469e-05		23.3	5.683e-05		23.3	0.0001059		23.3	0.0001638		23.3	0.0002019		23.4	0.000104	23.4	0.0001064																											22.9	9.02e-05
23.4	3.47e-05		23.4	5.668e-05		23.4	0.0001064		23.4	0.000164		23.4	0.0002021		23.5	0.000104	23.5	0.0001061																											23	8.947e-05
23.5	3.463e-05		23.5	5.648e-05		23.5	0.0001061		23.5	0.0001629		23.5	0.0002009		23.6	0.0001038	23.6	0.0001058																											23.1	8.907e-05
23.6	3.443e-05		23.6	5.684e-05		23.6	0.0001058		23.6	0.0001624		23.6	0.0002018		23.7	0.0001037	23.7	0.0001057																											23.2	8.957e-05
23.7	3.455e-05		23.7	5.676e-05		23.7	0.0001057		23.7	0.0001637		23.7	0.0002019		23.8	0.0001036	23.8	0.0001057																											23.3	8.907e-05
23.8	3.448e-05		23.8	5.656e-05		23.8	0.0001057		23.8	0.0001634		23.8	0.0002027		23.9	0.0001036	23.9	0.0001061																											23.4	8.875e-05
23.9	3.439e-05		23.9	5.652e-05		23.9	0.0001061		23.9	0.0001622		23.9	0.0002018		24	0.0001035	24	0.0001062																											23.5	8.875e-05
24	3.437e-05		24	5.651e-05		24	0.0001062		24	0.0001629		24	0.0002014		24.1	0.0001034	24.1	0.0001062																											23.6	8.907e-05
24.1	3.444e-05		24.1	5.632e-05		24.1	0.0001062		24.1	0.0001622		24.1	0.0002006		24.2	0.0001033	24.2	0.000106																											23.7	8.902e-05
24.2	3.445e-05		24.2	5.633e-05		24.2	0.000106		24.2	0.0001621		24.2	0.0002013		24.3	0.0001032	24.3	0.000106																											23.8	8.907e-05
24.3	3.426e-05		24.3	5.63e-05		24.3	0.000106		24.3	0.0001621		24.3	0.0002018		24.4	0.0001031	24.4	0.0001068																											23.9	8.927e-05
24.4	3.435e-05		24.4	5.656e-05		24.4	0.0001068		24.4	0.0001627		24.4	0.0002018		24.5	0.000103	24.5	0.0001062																											24	8.952e-05
24.5	3.4e-05		24.5	5.643e-05		24.5	0.0001062		24.5	0.0001623		24.5	0.0002014		24.6	0.0001029	24.6	0.0001057																											24.1	8.957e-05
24.6	3.393e-05		24.6	5.634e-05		24.6	0.0001057		24.6	0.0001619		24.6	0.0002019		24.7	0.0001028	24.7	0.0001058																											24.2	8.95e-05
24.7	3.392e-05		24.7	5.638e-05		24.7	0.0001058		24.7	0.0001616		24.7	0.0002022		24.8	0.0001026	24.8	0.0001056																											24.3	8.917e-05
24.8	3.38e-05		24.8	5.605e-05		24.8	0.0001056		24.8	0.0001631		24.8	0.0002012		24.9	0.0001026	24.9	0.0001059																											24.4	8.885e-05
24.9	3.378e-05		24.9	5.618e-05		24.9	0.0001059		24.9	0.0001604		24.9	0.000201		25	0.0001025	25	0.000106																											24.5	8.865e-05
25	3.365e-05		25	5.599e-05		25	0.000106		25	0.0001623		25	0.0002013		25.1	0.0001024	25.1	0.0001059																											24.6	8.84e-05
25.1	3.367e-05		25.1	5.624e-05		25.1	0.0001059		25.1	0.0001609		25.1	0.0002011		25.2	0.0001023	25.2	0.0001064																											24.7	8.807e-05
25.2	3.359e-05		25.2	5.629e-05		25.2	0.0001064		25.2	0.0001613		25.2	0.0002004		25.3	0.0001022	25.3	0.0001069																											24.8	8.772e-05
25.3	3.368e-05		25.3	5.61e-05		25.3	0.0001069		25.3	0.0001603		25.3	0.0002007		25.4	0.0001021	25.4	0.0001081																											24.9	8.77e-05
25.4	3.358e-05		25.4	5.601e-05		25.4	0.0001081		25.4	0.0001605		25.4	0.000201		25.5	0.000102	25.5	0.00011																											25	8.762e-05
25.5	3.351e-05		25.5	5.6e-05		25.5	0.00011		25.5	0.000161		25.5	0.0002008		25.6	0.0001019	25.6	0.0001123																											25.1	8.772e-05
25.6	3.333e-05		25.6	5.586e-05		25.6	0.0001123		25.6	0.00016		25.6	0.0002015		25.7	0.0001018	25.7	0.0001154																											25.2	8.775e-05
25.7	3.33e-05		25.7	5.563e-05		25.7	0.0001154		25.7	0.0001591		25.7	0.0002011		25.8	0.0001017	25.8	0.0001174																											25.3	8.782e-05
25.8	3.325e-05		25.8	5.594e-05		25.8	0.0001174		25.8	0.00016		25.8	0.0002014		25.9	0.0001016	25.9	0.0001194																											25.4	8.74e-05
25.9	3.32e-05		25.9	5.591e-05		25.9	0.0001194		25.9	0.0001613		25.9	0.0002006		26	0.0001015	26	0.0001213																											25.5	8.74e-05
26	3.31e-05		26	5.576e-05		26	0.0001213		26	0.0001608		26	0.0002016		26.1	0.0001014	26.1	0.000123																											25.6	8.75e-05
26.1	3.314e-05		26.1	5.58e-05		26.1	0.000123		26.1	0.0001593		26.1	0.0002006		26.2	0.0001014	26.2	0.0001235																											25.7	8.735e-05
26.2	3.302e-05		26.2	5.568e-05		26.2	0.0001235		26.2	0.0001601		26.2	0.0002004		26.3	0.0001013	26.3	0.0001244																											25.8	8.742e-05
26.3	3.288e-05		26.3	5.551e-05		26.3	0.0001244		26.3	0.0001594		26.3	0.0002008		26.4	0.0001012	26.4	0.000125																											25.9	8.727e-05
26.4	3.3e-05		26.4	5.56e-05		26.4	0.000125		26.4	0.0001594		26.4	0.0002007		26.5	0.000101	26.5	0.0001255																											26	8.747e-05
26.5	3.284e-05		26.5	5.557e-05		26.5	0.0001255		26.5	0.0001591		26.5	0.0002021		26.6	0.000101	26.6	0.0001257																											26.1	8.747e-05
26.6	3.29e-05		26.6	5.581e-05		26.6	0.0001257		26.6	0.0001593		26.6	0.000201		26.7	0.0001009	26.7	0.0001261																											26.2	8.737e-05
26.7	3.293e-05		26.7	5.552e-05		26.7	0.0001261		26.7	0.0001592		26.7	0.0002012		26.8	0.0001008	26.8	0.0001261																											26.3	8.72e-05
26.8	3.29e-05		26.8	5.538e-05		26.8	0.0001261		26.8	0.0001589		26.8	0.0002022		26.9	0.0001007	26.9	0.0001257																											26.4	8.702e-05
26.9	3.275e-05		26.9	5.577e-05		26.9	0.0001257		26.9	0.0001593		26.9	0.0002012		27	0.0001006	27	0.0001262																											26.5	8.667e-05
27	3.266e-05		27	5.54e-05		27	0.0001262		27	0.0001578		27	0.0002006		27.1	0.0001006	27.1	0.0001261																											26.6	8.627e-05
27.1	3.274e-05		27.1	5.515e-05		27.1	0.0001261		27.1	0.0001581		27.1	0.0002015		27.2	0.0001005	27.2	0.0001265																											26.7	8.64e-05
27.2	3.255e-05		27.2	5.534e-05		27.2	0.0001265		27.2	0.0001582		27.2	0.0002012		27.3	0.0001004	27.3	0.0001262																											26.8	8.612e-05
27.3	3.239e-05		27.3	5.527e-05		27.3	0.0001262		27.3	0.0001568		27.3	0.0002011		27.4	0.0001003	27.4	0.000126																											26.9	8.592e-05
27.4	3.24e-05		27.4	5.565e-05		27.4	0.000126		27.4	0.0001582		27.4	0.000202		27.5	0.0001002	27.5	0.0001266																											27	8.567e-05
27.5	3.249e-05		27.5	5.543e-05		27.5	0.0001266		27.5	0.0001573		27.5	0.0002013		27.6	0.0001001	27.6	0.0001264																											27.1	8.592e-05
27.6	3.249e-05		27.6	5.532e-05		27.6	0.0001264		27.6	0.0001572		27.6	0.0002014		27.7	9.997e-05	27.7	0.0001267																											27.2	8.607e-05
27.7	3.254e-05		27.7	5.526e-05		27.7	0.0001267		27.7	0.0001577		27.7	0.0002022		27.8	9.992e-05	27.8	0.0001266																											27.3	8.637e-05
27.8	3.251e-05		27.8	5.516e-05		27.8	0.0001266		27.8	0.0001594		27.8	0.0002013		27.9	9.977e-05	27.9	0.0001266																											27.4	8.647e-05
27.9	3.239e-05		27.9	5.497e-05		27.9	0.0001266		27.9	0.0001571		27.9	0.0002016		28	9.969e-05	28	0.0001266																											27.5	8.662e-05
28	3.247e-05		28	5.539e-05		28	0.0001266		28	0.0001568		28	0.0002008		28.1	9.962e-05	28.1	0.0001265																											27.6	8.685e-05
28.1	3.236e-05		28.1	5.521e-05		28.1	0.0001265		28.1	0.0001569		28.1	0.000201		28.2	9.952e-05	28.2	0.000126																											27.7	8.702e-05
28.2	3.228e-05		28.2	5.494e-05		28.2	0.000126		28.2	0.0001575		28.2	0.0002009		28.3	9.944e-05	28.3	0.0001263																											27.8	8.697e-05
28.3	3.221e-05		28.3	5.508e-05		28.3	0.0001263		28.3	0.0001569		28.3	0.0002003		28.4	9.937e-05	28.4	0.0001264																											27.9	8.672e-05
28.4	3.217e-05		28.4	5.49e-05		28.4	0.0001264		28.4	0.000156		28.4	0.0002008		28.5	9.929e-05	28.5	0.0001268																											28	8.677e-05
28.5	3.202e-05		28.5	5.493e-05		28.5	0.0001268		28.5	0.0001553		28.5	0.0002003		28.6	9.922e-05	28.6	0.0001258																											28.1	8.652e-05
28.6	3.198e-05		28.6	5.466e-05		28.6	0.0001258		28.6	0.0001562		28.6	0.0002012		28.7	9.917e-05	28.7	0.0001266																											28.2	8.647e-05
28.7	3.186e-05		28.7	5.481e-05		28.7	0.0001266		28.7	0.0001556		28.7	0.0002004		28.8	9.904e-05	28.8	0.0001263																											28.3	8.652e-05
28.8	3.2e-05		28.8	5.501e-05		28.8	0.0001263		28.8	0.0001573		28.8	0.0002009		28.9	9.899e-05	28.9	0.0001262																											28.4	8.675e-05
28.9	3.197e-05		28.9	5.484e-05		28.9	0.0001262		28.9	0.0001556		28.9	0.0002008		29	9.894e-05	29	0.0001265																											28.5	8.695e-05
29	3.194e-05		29	5.47e-05		29	0.0001265		29	0.0001566		29	0.0002005		29.1	9.889e-05	29.1	0.0001265																											28.6	8.692e-05
29.1	3.185e-05		29.1	5.479e-05		29.1	0.0001265		29.1	0.0001553		29.1	0.0002013		29.2	9.877e-05	29.2	0.0001266																											28.7	8.667e-05
29.2	3.192e-05		29.2	5.477e-05		29.2	0.0001266		29.2	0.0001559		29.2	0.0002006		29.3	9.872e-05	29.3	0.0001268																											28.8	8.642e-05
29.3	3.173e-05		29.3	5.444e-05		29.3	0.0001268		29.3	0.0001564		29.3	0.0002013		29.4	9.864e-05	29.4	0.0001263																											28.9	8.655e-05
29.4	3.166e-05		29.4	5.451e-05		29.4	0.0001263		29.4	0.0001565		29.4	0.0002019		29.5	9.854e-05	29.5	0.0001262																											29	8.637e-05
29.5	3.165e-05		29.5	5.456e-05		29.5	0.0001262		29.5	0.0001548		29.5	0.0001996		29.6	9.844e-05	29.6	0.0001262																											29.1	8.667e-05
29.6	3.151e-05		29.6	5.467e-05		29.6	0.0001262		29.6	0.0001564		29.6	0.0002005		29.7	9.842e-05	29.7	0.0001262																											29.2	8.677e-05
29.7	3.152e-05		29.7	5.446e-05		29.7	0.0001262		29.7	0.0001559		29.7	0.0002019		29.8	9.829e-05	29.8	0.0001265																											29.3	8.727e-05
29.8	3.16e-05		29.8	5.459e-05		29.8	0.0001265		29.8	0.0001542		29.8	0.0002007		29.9	9.819e-05	29.9	0.0001265																											29.4	8.757e-05
29.9	3.154e-05		29.9	5.452e-05		29.9	0.0001265		29.9	0.0001552		29.9	0.0002009		30	9.814e-05	30	0.0001261																											29.5	8.747e-05
30	3.151e-05		30	5.442e-05		30	0.0001261		30	0.0001541		30	0.0002006		30.1	9.807e-05	30.1	0.0001265																											29.6	8.72e-05
30.1	3.151e-05		30.1	5.421e-05		30.1	0.0001265		30.1	0.0001559		30.1	0.0002016		30.2	9.797e-05	30.2	0.000127																											29.7	8.717e-05
30.2	3.155e-05		30.2	5.456e-05		30.2	0.000127		30.2	0.0001551		30.2	0.0002015		30.3	9.792e-05	30.3	0.0001262																											29.8	8.747e-05
30.3	3.156e-05		30.3	5.458e-05		30.3	0.0001262		30.3	0.0001546		30.3	0.000201		30.4	9.784e-05	30.4	0.000127																											29.9	8.737e-05
30.4	3.149e-05		30.4	5.442e-05		30.4	0.000127		30.4	0.0001541		30.4	0.0002005		30.5	9.769e-05	30.5	0.0001265																											30	8.727e-05
30.5	3.133e-05		30.5	5.426e-05		30.5	0.0001265		30.5	0.0001545		30.5	0.0002005		30.6	9.762e-05	30.6	0.0001262																											30.1	8.712e-05
30.6	3.144e-05		30.6	5.443e-05		30.6	0.0001262		30.6	0.0001552		30.6	0.0001995		30.7	9.754e-05	30.7	0.000127																											30.2	8.662e-05
30.7	3.109e-05		30.7	5.429e-05		30.7	0.000127		30.7	0.0001554		30.7	0.0002		30.8	9.749e-05	30.8	0.0001265																											30.3	0.0001247
30.8	3.098e-05		30.8	5.399e-05		30.8	0.0001265		30.8	0.0001538		30.8	0.0002008		30.9	9.739e-05	30.9	0.0001265																											30.4	0.0001115
30.9	3.083e-05		30.9	5.431e-05		30.9	0.0001265		30.9	0.000156		30.9	0.0002002		31	9.734e-05	31	0.0001263																											30.5	0.0001066
31	3.089e-05		31	5.448e-05		31	0.0001263		31	0.0001553		31	0.0002003		31.1	9.727e-05	31.1	0.0001266																											30.6	0.0001042
31.1	3.097e-05		31.1	5.412e-05		31.1	0.0001266		31.1	0.0001539		31.1	0.0002004		31.2	9.722e-05	31.2	0.0001265																											30.7	0.0001035
31.2	3.112e-05		31.2	5.429e-05		31.2	0.0001265		31.2	0.0001548		31.2	0.0002002		31.3	9.717e-05	31.3	0.0001269																											30.8	0.0001092
31.3	3.103e-05		31.3	5.406e-05		31.3	0.0001269		31.3	0.0001525		31.3	0.0002		31.4	9.702e-05	31.4	0.0001264																											30.9	0.0001135
31.4	3.114e-05		31.4	5.41e-05		31.4	0.0001264		31.4	0.000153		31.4	0.0001997		31.5	9.694e-05	31.5	0.0001265																											31	0.0001161
31.5	3.097e-05		31.5	5.368e-05		31.5	0.0001265		31.5	0.0001525		31.5	0.0002		31.6	9.689e-05	31.6	0.0001267																											31.1	0.000119
31.6	3.061e-05		31.6	5.374e-05		31.6	0.0001267		31.6	0.0001555		31.6	0.0001999		31.7	9.684e-05	31.7	0.0001263																											31.2	0.000124
31.7	3.061e-05		31.7	5.412e-05		31.7	0.0001263		31.7	0.0001546		31.7	0.0002006		31.8	9.672e-05	31.8	0.0001269																											31.3	0.0001328
31.8	3.053e-05		31.8	5.407e-05		31.8	0.0001269		31.8	0.0001533		31.8	0.0002004		31.9	9.664e-05	31.9	0.0001267																											31.4	0.0001393
31.9	3.05e-05		31.9	5.407e-05		31.9	0.0001267		31.9	0.0001543		31.9	0.0002007		32	9.659e-05	32	0.000126																											31.5	0.0001431
32	3.043e-05		32	5.379e-05		32	0.000126		32	0.0001526		32	0.0002002		32.1	9.654e-05	32.1	0.0001265																											31.6	0.0001463
32.1	3.044e-05		32.1	5.386e-05		32.1	0.0001265		32.1	0.0001538		32.1	0.0001996		32.2	9.642e-05	32.2	0.0001265																											31.7	0.0001488
32.2	3.042e-05		32.2	5.358e-05		32.2	0.0001265		32.2	0.0001541		32.2	0.0002004		32.3	9.637e-05	32.3	0.0001267																											31.8	0.0001504
32.3	3.023e-05		32.3	5.353e-05		32.3	0.0001267		32.3	0.0001524		32.3	0.0001998		32.4	9.627e-05	32.4	0.0001267																											31.9	0.0001517
32.4	3.032e-05		32.4	5.388e-05		32.4	0.0001267		32.4	0.0001529		32.4	0.0001999		32.5	9.624e-05	32.5	0.0001266																											32	0.0001521
32.5	3.032e-05		32.5	5.395e-05		32.5	0.0001266		32.5	0.0001534		32.5	0.000199		32.6	9.619e-05	32.6	0.0001265																											32.1	0.0001528
32.6	3.041e-05		32.6	5.386e-05		32.6	0.0001265		32.6	0.0001526		32.6	0.0001996		32.7	9.612e-05	32.7	0.0001265																											32.2	0.0001537
32.7	3.034e-05		32.7	5.364e-05		32.7	0.0001265		32.7	0.0001522		32.7	0.0001999		32.8	9.604e-05	32.8	0.0001259																											32.3	0.0001543
32.8	3e-05		32.8	5.38e-05		32.8	0.0001259		32.8	0.0001517		32.8	0.0002008		32.9	9.597e-05	32.9	0.0001259																											32.4	0.0001548
32.9	3.022e-05		32.9	5.36e-05		32.9	0.0001259		32.9	0.000154		32.9	0.0002004		33	9.589e-05	33	0.0001267																											32.5	0.0001545
33	3.024e-05		33	5.342e-05		33	0.0001267		33	0.0001532		33	0.0001979		33.1	9.579e-05	33.1	0.0001265																											32.6	0.000155
33.1	3.021e-05		33.1	5.371e-05		33.1	0.0001265		33.1	0.0001507		33.1	0.0001997		33.2	9.577e-05	33.2	0.0001262																											32.7	0.0001558
33.2	3.018e-05		33.2	5.378e-05		33.2	0.0001262		33.2	0.0001517		33.2	0.0001978		33.3	9.572e-05	33.3	0.000126																											32.8	0.0001567
33.3	3.014e-05		33.3	5.402e-05		33.3	0.000126		33.3	0.0001529		33.3	0.0001992		33.4	9.562e-05	33.4	0.0001266																											32.9	0.0001568
33.4	3.007e-05		33.4	5.416e-05		33.4	0.0001266		33.4	0.0001525		33.4	0.0001978		33.5	9.557e-05	33.5	0.0001268																											33	0.0001568
33.5	3.017e-05		33.5	5.437e-05		33.5	0.0001268		33.5	0.0001507		33.5	0.0001993		33.6	9.552e-05	33.6	0.0001262																											33.1	0.0001571
33.6	3.02e-05		33.6	5.427e-05		33.6	0.0001262		33.6	0.0001519		33.6	0.0001994		33.7	9.554e-05	33.7	0.0001265																											33.2	0.0001567
33.7	3.019e-05		33.7	5.443e-05		33.7	0.0001265		33.7	0.0001507		33.7	0.0001978		33.8	9.547e-05	33.8	0.0001264																											33.3	0.0001569
33.8	3.024e-05		33.8	5.493e-05		33.8	0.0001264		33.8	0.0001524		33.8	0.000199		33.9	9.537e-05	33.9	0.0001262																											33.4	0.0001568
33.9	3.027e-05		33.9	5.496e-05		33.9	0.0001262		33.9	0.0001517		33.9	0.0001974		34	9.542e-05	34	0.0001258																											33.5	0.0001568
34	3.013e-05		34	5.526e-05		34	0.0001258		34	0.000152		34	0.0001971		34.1	9.537e-05	34.1	0.0001264																											33.6	0.0001568
34.1	3.024e-05		34.1	5.51e-05		34.1	0.0001264		34.1	0.0001506		34.1	0.0001985		34.2	9.534e-05	34.2	0.0001265																											33.7	0.0001573
34.2	3.01e-05		34.2	5.478e-05		34.2	0.0001265		34.2	0.000151		34.2	0.0001993		34.3	9.529e-05	34.3	0.0001283																											33.8	0.0001571
34.3	3.013e-05		34.3	5.489e-05		34.3	0.0001283		34.3	0.0001526		34.3	0.0001985		34.4	9.522e-05	34.4	0.0001301																											33.9	0.0001572
34.4	3.007e-05		34.4	5.455e-05		34.4	0.0001301		34.4	0.000151		34.4	0.0001975		34.5	9.514e-05	34.5	0.0001334																											34	0.0001569
34.5	2.991e-05		34.5	5.46e-05		34.5	0.0001334		34.5	0.0001509		34.5	0.0001979		34.6	9.507e-05	34.6	0.0001363																											34.1	0.0001569
34.6	2.998e-05		34.6	5.478e-05		34.6	0.0001363		34.6	0.0001501		34.6	0.0001983		34.7	9.497e-05	34.7	0.0001385																											34.2	0.0001572
34.7	3.008e-05		34.7	5.454e-05		34.7	0.0001385		34.7	0.0001511		34.7	0.0001986		34.8	9.487e-05	34.8	0.0001405																											34.3	0.0001574
34.8	2.991e-05		34.8	5.408e-05		34.8	0.0001405		34.8	0.0001502		34.8	0.000198		34.9	9.484e-05	34.9	0.0001416																											34.4	0.0001571
34.9	3.003e-05		34.9	5.419e-05		34.9	0.0001416		34.9	0.0001499		34.9	0.0001974		35	9.479e-05	35	0.0001416																											34.5	0.0001571
35	3.01e-05		35	5.388e-05		35	0.0001416		35	0.0001495		35	0.0001976		35.1	9.472e-05	35.1	0.0001429																											34.6	0.0001566
35.1	3.006e-05		35.1	5.398e-05		35.1	0.0001429		35.1	0.0001495		35.1	0.0001978		35.2	9.469e-05	35.2	0.0001432																											34.7	0.0001556
35.2	3.009e-05		35.2	5.357e-05		35.2	0.0001432		35.2	0.0001507		35.2	0.0001982		35.3	9.457e-05	35.3	0.0001437																											34.8	0.0001552
35.3	3.01e-05		35.3	5.359e-05		35.3	0.0001437		35.3	0.000149		35.3	0.0001981		35.4	9.449e-05	35.4	0.0001436																											34.9	0.0001556
35.4	2.996e-05		35.4	5.388e-05		35.4	0.0001436		35.4	0.0001507		35.4	0.0001976		35.5	9.444e-05	35.5	0.0001449																											35	0.0001553
35.5	2.983e-05		35.5	5.386e-05		35.5	0.0001449		35.5	0.0001505		35.5	0.0001985		35.6	9.437e-05	35.6	0.0001455																											35.1	0.000156
35.6	2.978e-05		35.6	5.361e-05		35.6	0.0001455		35.6	0.0001474		35.6	0.0001988		35.7	9.429e-05	35.7	0.0001455																											35.2	0.0001567
35.7	2.969e-05		35.7	5.371e-05		35.7	0.0001455		35.7	0.0001508		35.7	0.0001987		35.8	9.424e-05	35.8	0.0001455																											35.3	0.0001574
35.8	2.98e-05		35.8	5.352e-05		35.8	0.0001455		35.8	0.0001489		35.8	0.0001974		35.9	9.422e-05	35.9	0.0001461																											35.4	0.0001572
35.9	2.981e-05		35.9	5.37e-05		35.9	0.0001461		35.9	0.0001503		35.9	0.0001984		36	9.414e-05	36	0.0001462																											35.5	0.0001573
36	2.98e-05		36	5.369e-05		36	0.0001462		36	0.0001505		36	0.000199		36.1	9.407e-05	36.1	0.0001464																											35.6	0.0001571
36.1	2.983e-05		36.1	5.405e-05		36.1	0.0001464		36.1	0.0001487		36.1	0.0001973		36.2	9.402e-05	36.2	0.000146																											35.7	0.0001569
36.2	2.992e-05		36.2	5.393e-05		36.2	0.000146		36.2	0.0001491		36.2	0.0001986		36.3	9.399e-05	36.3	0.0001469																											35.8	0.000156
36.3	2.993e-05		36.3	5.382e-05		36.3	0.0001469		36.3	0.0001486		36.3	0.0001974		36.4	9.392e-05	36.4	0.0001468																											35.9	0.0001553
36.4	2.979e-05		36.4	5.387e-05		36.4	0.0001468		36.4	0.0001494		36.4	0.0001989		36.5	9.389e-05	36.5	0.0001463																											36	0.0001555
36.5	2.99e-05		36.5	5.383e-05		36.5	0.0001463		36.5	0.0001494		36.5	0.0001979		36.6	9.384e-05	36.6	0.0001463																											36.1	0.0001552
36.6	2.969e-05		36.6	5.378e-05		36.6	0.0001463		36.6	0.0001472		36.6	0.0001985		36.7	9.377e-05	36.7	0.0001466																											36.2	0.0001552
36.7	2.97e-05		36.7	5.371e-05		36.7	0.0001466		36.7	0.0001479		36.7	0.0001984		36.8	9.369e-05	36.8	0.0001462																											36.3	0.0001552
36.8	2.955e-05		36.8	5.394e-05		36.8	0.0001462		36.8	0.0001475		36.8	0.0001978		36.9	9.362e-05	36.9	0.000147																											36.4	0.0001551
36.9	2.947e-05		36.9	5.414e-05		36.9	0.000147		36.9	0.0001487		36.9	0.000198		37	9.359e-05	37	0.0001464																											36.5	0.0001554
37	2.949e-05		37	5.4e-05		37	0.0001464		37	0.0001474		37	0.0001994		37.1	9.354e-05	37.1	0.0001467																											36.6	0.0001558
37.1	2.949e-05		37.1	5.386e-05		37.1	0.0001467		37.1	0.0001492		37.1	0.0001985		37.2	9.347e-05	37.2	0.0001467																											36.7	0.0001562
37.2	2.947e-05		37.2	5.38e-05		37.2	0.0001467		37.2	0.0001479		37.2	0.0001982		37.3	9.344e-05	37.3	0.000147																											36.8	0.0001563
37.3	2.949e-05		37.3	5.355e-05		37.3	0.000147		37.3	0.0001483		37.3	0.0001976		37.4	9.342e-05	37.4	0.0001471																											36.9	0.0001568
37.4	2.951e-05		37.4	5.371e-05		37.4	0.0001471		37.4	0.000147		37.4	0.0001992		37.5	9.329e-05	37.5	0.0001468																											37	0.0001572
37.5	2.943e-05		37.5	5.411e-05		37.5	0.0001468		37.5	0.0001469		37.5	0.0001981		37.6	9.324e-05	37.6	0.0001469																											37.1	0.0001576
37.6	2.934e-05		37.6	5.407e-05		37.6	0.0001469		37.6	0.0001476		37.6	0.0001976		37.7	9.324e-05	37.7	0.0001472																											37.2	0.0001576
37.7	2.932e-05		37.7	5.4e-05		37.7	0.0001472		37.7	0.0001475		37.7	0.0001982		37.8	9.317e-05	37.8	0.0001469																											37.3	0.0001573
37.8	2.926e-05		37.8	5.399e-05		37.8	0.0001469		37.8	0.0001471		37.8	0.0001972		37.9	9.307e-05	37.9	0.0001463																											37.4	0.0001569
37.9	2.916e-05		37.9	5.382e-05		37.9	0.0001463		37.9	0.0001473		37.9	0.0001981		38	9.299e-05	38	0.0001465																											37.5	0.0001576
38	2.918e-05		38	5.383e-05		38	0.0001465		38	0.0001471		38	0.0001981		38.1	9.297e-05	38.1	0.0001467																											37.6	0.0001574
38.1	2.898e-05		38.1	5.365e-05		38.1	0.0001467		38.1	0.0001478		38.1	0.0001972		38.2	9.294e-05	38.2	0.0001469																											37.7	0.0001574
38.2	2.909e-05		38.2	5.389e-05		38.2	0.0001469		38.2	0.0001469		38.2	0.0001981		38.3	9.292e-05	38.3	0.000147																											37.8	0.0001574
38.3	2.908e-05		38.3	5.411e-05		38.3	0.000147		38.3	0.0001458		38.3	0.0001981		38.4	9.287e-05	38.4	0.0001472																											37.9	0.0001566
38.4	2.916e-05		38.4	5.401e-05		38.4	0.0001472		38.4	0.0001473		38.4	0.0001979		38.5	9.277e-05	38.5	0.0001472																											38	0.0001565
38.5	2.92e-05		38.5	5.37e-05		38.5	0.0001472		38.5	0.0001475		38.5	0.000199		38.6	9.274e-05	38.6	0.0001471																											38.1	0.0001563
38.6	2.915e-05		38.6	5.39e-05		38.6	0.0001471		38.6	0.0001463		38.6	0.0001981		38.7	9.267e-05	38.7	0.0001468																											38.2	0.0001558
38.7	2.915e-05		38.7	5.4e-05		38.7	0.0001468		38.7	0.0001461		38.7	0.0001979		38.8	9.264e-05	38.8	0.0001469																											38.3	0.0001563
38.8	2.912e-05		38.8	5.372e-05		38.8	0.0001469		38.8	0.0001468		38.8	0.0001978		38.9	9.257e-05	38.9	0.0001469																											38.4	0.0001561
38.9	2.901e-05		38.9	5.383e-05		38.9	0.0001469		38.9	0.0001456		38.9	0.0001985		39	9.254e-05	39	0.0001468																											38.5	0.0001559
39	2.903e-05		39	5.421e-05		39	0.0001468		39	0.0001471		39	0.0001982		39.1	9.247e-05	39.1	0.0001465																											38.6	0.0001556
39.1	2.892e-05		39.1	5.404e-05		39.1	0.0001465		39.1	0.0001449		39.1	0.0001983		39.2	9.244e-05	39.2	0.0001468																											38.7	0.0001562
39.2	2.883e-05		39.2	5.391e-05		39.2	0.0001468		39.2	0.0001459		39.2	0.0001978		39.3	9.234e-05	39.3	0.0001464																											38.8	0.0001561
39.3	2.876e-05		39.3	5.384e-05		39.3	0.0001464		39.3	0.000146		39.3	0.0001986		39.4	9.229e-05	39.4	0.0001471																											38.9	0.0001558
39.4	2.871e-05		39.4	5.387e-05		39.4	0.0001471		39.4	0.0001466		39.4	0.0001978		39.5	9.222e-05	39.5	0.000147																											39	0.0001554
39.5	2.89e-05		39.5	5.398e-05		39.5	0.000147		39.5	0.0001458		39.5	0.0001988		39.6	9.224e-05	39.6	0.0001467																											39.1	0.0001551
39.6	2.89e-05		39.6	5.358e-05		39.6	0.0001467		39.6	0.0001452		39.6	0.0001981		39.7	9.219e-05	39.7	0.0001467																											39.2	0.0001548
39.7	2.891e-05		39.7	5.401e-05		39.7	0.0001467		39.7	0.0001443		39.7	0.0001983		39.8	9.209e-05	39.8	0.0001464																											39.3	0.0001542
39.8	2.891e-05		39.8	5.425e-05		39.8	0.0001464		39.8	0.0001449		39.8	0.0001976		39.9	9.204e-05	39.9	0.0001466																											39.4	0.0001537
39.9	2.894e-05		39.9	5.398e-05		39.9	0.0001466		39.9	0.0001452		39.9	0.0001978		40	9.199e-05	40	0.0001471																											39.5	0.0001528
40	2.873e-05		40	5.396e-05		40	0.0001471		40	0.0001462		40	0.0001978		40.1	9.197e-05	40.1	0.0001468																											39.6	0.0001521
40.1	2.908e-05		40.1	5.372e-05		40.1	0.0001468		40.1	0.0001454		40.1	0.0001993		40.2	9.192e-05	40.2	0.0001471																											39.7	0.000152
40.2	2.887e-05		40.2	5.33e-05		40.2	0.0001471		40.2	0.0001448		40.2	0.0001977		40.3	9.187e-05	40.3	0.0001467																											39.8	0.0001516
40.3	2.902e-05		40.3	5.39e-05		40.3	0.0001467		40.3	0.0001466		40.3	0.0001974		40.4	9.222e-05	40.4	0.000147																											39.9	0.0001517
40.4	2.973e-05		40.4	5.389e-05		40.4	0.000147		40.4	0.0001494		40.4	0.0001966		40.5	9.224e-05	40.5	0.0001467																											40	0.0001515
40.5	3.116e-05		40.5	5.424e-05		40.5	0.0001467		40.5	0.0001505		40.5	0.0001981		40.6	9.219e-05	40.6	0.0001466																											40.1	0.0001515
40.6	3.253e-05		40.6	5.415e-05		40.6	0.0001466		40.6	0.0001552		40.6	0.0001984		40.7	9.222e-05	40.7	0.0001469																											40.2	0.0001511
40.7	3.349e-05		40.7	5.429e-05		40.7	0.0001469		40.7	0.0001593		40.7	0.0002024		40.8	9.212e-05	40.8	0.0001464																											40.3	0.0001516
40.8	3.411e-05		40.8	5.464e-05		40.8	0.0001464		40.8	0.0001624		40.8	0.0002082		40.9	9.204e-05	40.9	0.0001462																											40.4	0.0001522
40.9	3.443e-05		40.9	5.491e-05		40.9	0.0001462		40.9	0.0001656		40.9	0.0002107		41	9.202e-05	41	0.0001468																											40.5	0.0001531
41	3.461e-05		41	5.53e-05		41	0.0001468		41	0.0001643		41	0.0002143		41.1	9.199e-05	41.1	0.0001468																											40.6	0.0001537
41.1	3.456e-05		41.1	5.575e-05		41.1	0.0001468		41.1	0.0001666		41.1	0.0002153		41.2	9.192e-05	41.2	0.0001473																											40.7	0.0001544
41.2	3.462e-05		41.2	5.642e-05		41.2	0.0001473		41.2	0.0001704		41.2	0.0002165		41.3	9.187e-05	41.3	0.000147																											40.8	0.0001552
41.3	3.443e-05		41.3	5.672e-05		41.3	0.000147		41.3	0.0001678		41.3	0.0002179		41.4	9.179e-05	41.4	0.0001469																											40.9	0.0001557
41.4	3.438e-05		41.4	5.718e-05		41.4	0.0001469		41.4	0.0001676		41.4	0.0002186		41.5	9.177e-05	41.5	0.0001462																											41	0.0001559
41.5	3.419e-05		41.5	5.732e-05		41.5	0.0001462		41.5	0.0001691		41.5	0.0002164		41.6	9.172e-05	41.6	0.0001463																											41.1	0.0001558
41.6	3.413e-05		41.6	5.769e-05		41.6	0.0001463		41.6	0.0001695		41.6	0.0002155		41.7	9.167e-05	41.7	0.0001468																											41.2	0.0001565
41.7	3.393e-05		41.7	5.786e-05		41.7	0.0001468		41.7	0.0001694		41.7	0.0002129		41.8	9.164e-05	41.8	0.0001465																											41.3	0.0001571
41.8	3.395e-05		41.8	5.829e-05		41.8	0.0001465		41.8	0.0001682		41.8	0.0002141		41.9	9.159e-05	41.9	0.0001461																											41.4	0.0001834
41.9	3.384e-05		41.9	5.876e-05		41.9	0.0001461		41.9	0.0001674		41.9	0.0002112		42	9.157e-05	42	0.0001466																											41.5	0.0001882
42	3.395e-05		42	5.893e-05		42	0.0001466		42	0.0001672		42	0.0002099		42.1	9.149e-05	42.1	0.000147																											41.6	0.0002016
42.1	3.387e-05		42.1	5.915e-05		42.1	0.000147		42.1	0.0001686		42.1	0.0002101		42.2	9.152e-05	42.2	0.0001469																											41.7	0.0002165
42.2	3.374e-05		42.2	5.951e-05		42.2	0.0001469		42.2	0.0001651		42.2	0.0002082		42.3	9.147e-05	42.3	0.0001466																											41.8	0.0002267
42.3	3.356e-05		42.3	5.952e-05		42.3	0.0001466		42.3	0.0001665		42.3	0.000208		42.4	9.144e-05	42.4	0.0001469																											41.9	0.0002336
42.4	3.364e-05		42.4	5.944e-05		42.4	0.0001469		42.4	0.000165		42.4	0.0002078		42.5	9.137e-05	42.5	0.0001466																											42	0.0002377
42.5	3.354e-05		42.5	5.925e-05		42.5	0.0001466		42.5	0.0001664		42.5	0.0002074		42.6	9.137e-05	42.6	0.000147																											42.1	0.0002388
42.6	3.358e-05		42.6	5.979e-05		42.6	0.000147		42.6	0.0001662		42.6	0.0002054		42.7	9.132e-05	42.7	0.0001469																											42.2	0.0002369
42.7	3.35e-05		42.7	5.976e-05		42.7	0.0001469		42.7	0.0001642		42.7	0.0002064		42.8	9.129e-05	42.8	0.0001471																											42.3	0.0002347
42.8	3.341e-05		42.8	6.014e-05		42.8	0.0001471		42.8	0.0001638		42.8	0.0002056		42.9	9.127e-05	42.9	0.0001462																											42.4	0.0002332
42.9	3.346e-05		42.9	5.988e-05		42.9	0.0001462		42.9	0.0001631		42.9	0.0002049		43	9.122e-05	43	0.000147																											42.5	0.0002314
43	3.351e-05		43	5.992e-05		43	0.000147		43	0.0001628		43	0.0002041		43.1	9.114e-05	43.1	0.0001503																											42.6	0.0002304
43.1	3.358e-05		43.1	5.991e-05		43.1	0.0001503		43.1	0.0001648		43.1	0.0002031		43.2	9.107e-05	43.2	0.0001663																											42.7	0.0002289
43.2	3.367e-05		43.2	6.006e-05		43.2	0.0001663		43.2	0.0001623		43.2	0.000204		43.3	9.104e-05	43.3	0.0001738																											42.8	0.0002288
43.3	3.349e-05		43.3	5.981e-05		43.3	0.0001738		43.3	0.0001637		43.3	0.0002033		43.4	9.099e-05	43.4	0.0001764																											42.9	0.0002289
43.4	3.361e-05		43.4	6.015e-05		43.4	0.0001764		43.4	0.0001632		43.4	0.0002023		43.5	9.097e-05	43.5	0.0001761																											43	0.0002275
43.5	3.349e-05		43.5	6.026e-05		43.5	0.0001761		43.5	0.0001621		43.5	0.0002015		43.6	9.097e-05	43.6	0.0001753																											43.1	0.0002265
43.6	3.338e-05		43.6	6.018e-05		43.6	0.0001753		43.6	0.0001625		43.6	0.0002029		43.7	9.092e-05	43.7	0.0001736																											43.2	0.0002261
43.7	3.341e-05		43.7	6.006e-05		43.7	0.0001736		43.7	0.000163		43.7	0.0002025		43.8	9.084e-05	43.8	0.0001715																											43.3	0.000225
43.8	3.337e-05		43.8	6.023e-05		43.8	0.0001715		43.8	0.0001619		43.8	0.0002023		43.9	9.087e-05	43.9	0.0001697																											43.4	0.000224
43.9	3.343e-05		43.9	5.992e-05		43.9	0.0001697		43.9	0.0001601		43.9	0.0002011		44	9.082e-05	44	0.0001703																											43.5	0.0002238
44	3.333e-05		44	5.983e-05		44	0.0001703		44	0.0001623		44	0.0002003		44.1	9.077e-05	44.1	0.0001699																											43.6	0.0002222
44.1	3.335e-05		44.1	6.012e-05		44.1	0.0001699		44.1	0.00016		44.1	0.0002018		44.2	9.074e-05	44.2	0.0001697																											43.7	0.0002213
44.2	3.34e-05		44.2	6.027e-05		44.2	0.0001697		44.2	0.0001609		44.2	0.0002014		44.3	9.064e-05	44.3	0.0001703																											43.8	0.0002214
44.3	3.352e-05		44.3	5.998e-05		44.3	0.0001703		44.3	0.0001602		44.3	0.0002008		44.4	9.062e-05	44.4	0.0001701																											43.9	0.0002202
44.4	3.344e-05		44.4	5.998e-05		44.4	0.0001701		44.4	0.0001596		44.4	0.0002007		44.5	9.064e-05	44.5	0.0001696																											44	0.0002205
44.5	3.347e-05		44.5	5.98e-05		44.5	0.0001696		44.5	0.0001607		44.5	0.0002003		44.6	9.052e-05	44.6	0.0001702																											44.1	0.000219
44.6	3.339e-05		44.6	5.997e-05		44.6	0.0001702		44.6	0.0001603		44.6	0.0002007		44.7	9.049e-05	44.7	0.0001706																											44.2	0.0002191
44.7	3.348e-05		44.7	5.994e-05		44.7	0.0001706		44.7	0.0001593		44.7	0.0002013		44.8	9.047e-05	44.8	0.0001699																											44.3	0.0002201
44.8	3.328e-05		44.8	5.994e-05		44.8	0.0001699		44.8	0.0001598		44.8	0.0002008		44.9	9.044e-05	44.9	0.0001703																											44.4	0.0002201
44.9	3.33e-05		44.9	5.995e-05		44.9	0.0001703		44.9	0.0001589		44.9	0.000201		45	9.042e-05	45	0.0001708																											44.5	0.0002202
45	3.309e-05		45	5.986e-05		45	0.0001708		45	0.000159		45	0.0002001		45.1	9.037e-05	45.1	0.0001705																											44.6	0.0002198
45.1	3.318e-05		45.1	5.997e-05		45.1	0.0001705		45.1	0.000159		45.1	0.0002003		45.2	9.029e-05	45.2	0.0001702																											44.7	0.0002198
45.2	3.323e-05		45.2	6e-05		45.2	0.0001702		45.2	0.0001599		45.2	0.0002009		45.3	9.027e-05	45.3	0.0001705																											44.8	0.0002202
45.3	3.33e-05		45.3	5.965e-05		45.3	0.0001705		45.3	0.0001583		45.3	0.0002006		45.4	9.027e-05	45.4	0.00017																											44.9	0.0002194
45.4	3.327e-05		45.4	5.967e-05		45.4	0.00017		45.4	0.0001581		45.4	0.0001998		45.5	9.017e-05	45.5	0.00017																											45	0.0002188
45.5	3.333e-05		45.5	5.966e-05		45.5	0.00017		45.5	0.000159		45.5	0.0002		45.6	9.017e-05	45.6	0.0001709																											45.1	0.0002183
45.6	3.328e-05		45.6	5.995e-05		45.6	0.0001709		45.6	0.0001582		45.6	0.0002002		45.7	9.012e-05	45.7	0.0001706																											45.2	0.0002193
45.7	3.329e-05		45.7	5.998e-05		45.7	0.0001706		45.7	0.0001584		45.7	0.0002003		45.8	9.007e-05	45.8	0.0001705																											45.3	0.00022
45.8	3.31e-05		45.8	5.974e-05		45.8	0.0001705		45.8	0.0001577		45.8	0.0002002		45.9	9.002e-05	45.9	0.0001709																											45.4	0.0002198
45.9	3.314e-05		45.9	5.966e-05		45.9	0.0001709		45.9	0.0001583		45.9	0.0002006		46	8.997e-05	46	0.0001707																											45.5	0.00022
46	3.306e-05		46	5.978e-05		46	0.0001707		46	0.0001582		46	0.0001998		46.1	8.994e-05	46.1	0.000171																											45.6	0.000221
46.1	3.317e-05		46.1	5.961e-05		46.1	0.000171		46.1	0.0001575		46.1	0.0001993		46.2	8.992e-05	46.2	0.0001705																											45.7	0.0002208
46.2	3.298e-05		46.2	5.967e-05		46.2	0.0001705		46.2	0.0001572		46.2	0.0002008		46.3	8.984e-05	46.3	0.0001708																											45.8	0.0002204
46.3	3.306e-05		46.3	5.977e-05		46.3	0.0001708		46.3	0.0001587		46.3	0.0001996		46.4	8.982e-05	46.4	0.0001707																											45.9	0.0002206
46.4	3.308e-05		46.4	5.993e-05		46.4	0.0001707		46.4	0.0001581		46.4	0.0002		46.5	8.982e-05	46.5	0.0001707																											46	0.0002202
46.5	3.309e-05		46.5	5.971e-05		46.5	0.0001707		46.5	0.0001581		46.5	0.000199		46.6	8.979e-05	46.6	0.0001702																											46.1	0.0002196
46.6	3.312e-05		46.6	5.971e-05		46.6	0.0001702		46.6	0.0001569		46.6	0.0002004		46.7	8.974e-05	46.7	0.00017																											46.2	0.0002189
46.7	3.315e-05		46.7	5.97e-05		46.7	0.00017		46.7	0.0001573		46.7	0.0001995		46.8	8.972e-05	46.8	0.0001703																											46.3	0.0002191
46.8	3.315e-05		46.8	5.967e-05		46.8	0.0001703		46.8	0.0001578		46.8	0.0001999		46.9	8.969e-05	46.9	0.0001706																											46.4	0.000219
46.9	3.302e-05		46.9	5.952e-05		46.9	0.0001706		46.9	0.000158		46.9	0.0001987		47	8.969e-05	47	0.0001699																											46.5	0.0002191
47	3.302e-05		47	5.963e-05		47	0.0001699		47	0.0001569		47	0.0001992		47.1	8.967e-05	47.1	0.0001698																											46.6	0.0002194
47.1	3.281e-05		47.1	5.966e-05		47.1	0.0001698		47.1	0.0001575		47.1	0.0001992		47.2	8.957e-05	47.2	0.0001697																											46.7	0.0002196
47.2	3.296e-05		47.2	5.973e-05		47.2	0.0001697		47.2	0.0001569		47.2	0.0001993		47.3	8.954e-05	47.3	0.0001695																											46.8	0.0002195
47.3	3.282e-05		47.3	5.967e-05		47.3	0.0001695		47.3	0.000156		47.3	0.0001994		47.4	8.947e-05	47.4	0.00017																											46.9	0.0002198
47.4	3.292e-05		47.4	5.96e-05		47.4	0.00017		47.4	0.0001572		47.4	0.0001997		47.5	8.949e-05	47.5	0.0001694																											47	0.0002201
47.5	3.289e-05		47.5	5.931e-05		47.5	0.0001694		47.5	0.0001571		47.5	0.0001987		47.6	8.947e-05	47.6	0.0001696																											47.1	0.0002207
47.6	3.3e-05		47.6	5.903e-05		47.6	0.0001696		47.6	0.0001563		47.6	0.0001994		47.7	8.944e-05	47.7	0.0001691																											47.2	0.0002202
47.7	3.311e-05		47.7	5.949e-05		47.7	0.0001691		47.7	0.0001566		47.7	0.0001987		47.8	8.937e-05	47.8	0.0001702																											47.3	0.00022
47.8	3.267e-05		47.8	5.947e-05		47.8	0.0001702		47.8	0.0001573		47.8	0.0001984		47.9	8.934e-05	47.9	0.0001702																											47.4	0.0002189
47.9	3.273e-05		47.9	5.961e-05		47.9	0.0001702		47.9	0.0001573		47.9	0.0001995		48	8.927e-05	48	0.0001701																											47.5	0.0002171
48	3.28e-05		48	5.968e-05		48	0.0001701		48	0.0001564		48	0.0001987		48.1	8.924e-05	48.1	0.0001702																											47.6	0.0002173
48.1	3.277e-05		48.1	5.942e-05		48.1	0.0001702		48.1	0.0001582		48.1	0.0001988		48.2	8.919e-05	48.2	0.00017																											47.7	0.0002164
48.2	3.276e-05		48.2	5.94e-05		48.2	0.00017		48.2	0.0001563		48.2	0.0001986		48.3	8.917e-05	48.3	0.0001695																											47.8	0.000217
48.3	3.277e-05		48.3	5.936e-05		48.3	0.0001695		48.3	0.0001558		48.3	0.0001989		48.4	8.912e-05	48.4	0.0001693																											47.9	0.0002168
48.4	3.272e-05		48.4	5.944e-05		48.4	0.0001693		48.4	0.0001573		48.4	0.0001982		48.5	8.909e-05	48.5	0.0001701																											48	0.0002154
48.5	3.263e-05		48.5	5.948e-05		48.5	0.0001701		48.5	0.0001565		48.5	0.0001992		48.6	8.909e-05	48.6	0.0001702																											48.1	0.0002153
48.6	3.279e-05		48.6	5.968e-05		48.6	0.0001702		48.6	0.0001568		48.6	0.0001986		48.7	8.907e-05	48.7	0.000169																											48.2	0.0002148
48.7	3.284e-05		48.7	5.932e-05		48.7	0.000169		48.7	0.0001558		48.7	0.0001983		48.8	8.907e-05	48.8	0.0001702																											48.3	0.0002145
48.8	3.284e-05		48.8	5.949e-05		48.8	0.0001702		48.8	0.0001556		48.8	0.0001981		48.9	8.902e-05	48.9	0.0001698																											48.4	0.0002149
48.9	3.287e-05		48.9	5.922e-05		48.9	0.0001698		48.9	0.000156		48.9	0.0001998		49	8.899e-05	49	0.0001704																											48.5	0.0002155
49	3.28e-05		49	5.896e-05		49	0.0001704		49	0.0001559		49	0.0001985		49.1	8.897e-05	49.1	0.00017																											48.6	0.0002151
49.1	3.287e-05		49.1	5.934e-05		49.1	0.00017		49.1	0.0001564		49.1	0.0001974		49.2	8.887e-05	49.2	0.0001701																											48.7	0.000215
49.2	3.262e-05		49.2	5.947e-05		49.2	0.0001701		49.2	0.0001559		49.2	0.0001993		49.3	8.887e-05	49.3	0.0001695																											48.8	0.0002146
49.3	3.257e-05		49.3	5.961e-05		49.3	0.0001695		49.3	0.0001566		49.3	0.000199		49.4	8.884e-05	49.4	0.0001691																											48.9	0.0002144
49.4	3.251e-05		49.4	5.95e-05		49.4	0.0001691		49.4	0.0001559		49.4	0.0001981		49.5	8.874e-05	49.5	0.0001695																											49	0.0002146
49.5	3.256e-05		49.5	5.928e-05		49.5	0.0001695		49.5	0.0001559		49.5	0.0001985		49.6	8.872e-05	49.6	0.0001691																											49.1	0.0002156
49.6	3.252e-05		49.6	5.934e-05		49.6	0.0001691		49.6	0.0001548		49.6	0.0001986		49.7	8.867e-05	49.7	0.0001686																											49.2	0.0002171
49.7	3.265e-05		49.7	5.913e-05		49.7	0.0001686		49.7	0.0001555		49.7	0.0001985		49.8	8.864e-05	49.8	0.0001693																											49.3	0.0002177
49.8	3.269e-05		49.8	5.893e-05		49.8	0.0001693		49.8	0.0001548		49.8	0.0001985		49.9	8.864e-05	49.9	0.0001694																											49.4	0.0002188
49.9	3.274e-05		49.9	5.936e-05		49.9	0.0001694		49.9	0.0001563		49.9	0.0001994		50	8.864e-05	50	0.0001693																											49.5	0.0002197
50	3.281e-05		50	5.949e-05		50	0.0001693		50	0.000157		50	0.0001992		50.1	8.862e-05	50.1	0.0001689																											49.6	0.0002202
50.1	3.276e-05		50.1	5.946e-05		50.1	0.0001689		50.1	0.0001583		50.1	0.0001989		50.2	8.859e-05	50.2	0.0001693																											49.7	0.0002205
50.2	3.268e-05		50.2	5.939e-05		50.2	0.0001693		50.2	0.0001622		50.2	0.0001992		50.3	8.854e-05	50.3	0.0001699																											49.8	0.0002194
50.3	3.268e-05		50.3	5.931e-05		50.3	0.0001699		50.3	0.0001663		50.3	0.0001993		50.4	8.849e-05	50.4	0.0001686																											49.9	0.0002182
50.4	3.257e-05		50.4	5.915e-05		50.4	0.0001686		50.4	0.0001731		50.4	0.0001998		50.5	8.844e-05	50.5	0.0001693																											50	0.0002179
50.5	3.25e-05		50.5	5.891e-05		50.5	0.0001693		50.5	0.000178		50.5	0.0001998		50.6	8.837e-05	50.6	0.0001689																											50.1	0.0002174
50.6	3.25e-05		50.6	5.933e-05		50.6	0.0001689		50.6	0.0001805		50.6	0.0001997		50.7	8.839e-05	50.7	0.0001696																											50.2	0.000217
50.7	3.261e-05		50.7	5.954e-05		50.7	0.0001696		50.7	0.0001828		50.7	0.0002001		50.8	8.832e-05	50.8	0.0001695																											50.3	0.0002169
50.8	3.252e-05		50.8	6.006e-05		50.8	0.0001695		50.8	0.0001836		50.8	0.0002006		50.9	8.829e-05	50.9	0.0001698																											50.4	0.0002172
50.9	3.262e-05		50.9	6.001e-05		50.9	0.0001698		50.9	0.0001855		50.9	0.000201		51	8.822e-05	51	0.0001696																											50.5	0.000218
51	3.37e-05		51	6.068e-05		51	0.0001696		51	0.0001867		51	0.0002002		51.1	8.819e-05	51.1	0.0001699																											50.6	0.0002193
51.1	3.482e-05		51.1	6.068e-05		51.1	0.0001699		51.1	0.0001858		51.1	0.0002		51.2	8.814e-05	51.2	0.000169																											50.7	0.0002191
51.2	3.547e-05		51.2	6.103e-05		51.2	0.000169		51.2	0.0001855		51.2	0.0002007		51.3	8.814e-05	51.3	0.0001693																											50.8	0.00022
51.3	3.622e-05		51.3	6.156e-05		51.3	0.0001693		51.3	0.0001854		51.3	0.0002013		51.4	8.814e-05	51.4	0.0001724																											50.9	0.0002213
51.4	3.647e-05		51.4	6.216e-05		51.4	0.0001724		51.4	0.0001865		51.4	0.0001999		51.5	8.814e-05	51.5	0.0001757																											51	0.0002212
51.5	3.666e-05		51.5	6.268e-05		51.5	0.0001757		51.5	0.0001856		51.5	0.0002011		51.6	8.809e-05	51.6	0.0001779																											51.1	0.0002223
51.6	3.676e-05		51.6	6.295e-05		51.6	0.0001779		51.6	0.000185		51.6	0.0002003		51.7	8.807e-05	51.7	0.0001794																											51.2	0.0002223
51.7	3.684e-05		51.7	6.339e-05		51.7	0.0001794		51.7	0.0001839		51.7	0.0002006		51.8	8.807e-05	51.8	0.0001806																											51.3	0.0002219
51.8	3.687e-05		51.8	6.377e-05		51.8	0.0001806		51.8	0.0001836		51.8	0.000201		51.9	8.802e-05	51.9	0.0001832																											51.4	0.0002209
51.9	3.666e-05		51.9	6.4e-05		51.9	0.0001832		51.9	0.0001844		51.9	0.0002019		52	8.797e-05	52	0.0001843																											51.5	0.0002204
52	3.682e-05		52	6.428e-05		52	0.0001843		52	0.0001848		52	0.0001995		52.1	8.794e-05	52.1	0.000186																											51.6	0.0002203
52.1	3.694e-05		52.1	6.458e-05		52.1	0.000186		52.1	0.0001838		52.1	0.0002011		52.2	8.789e-05	52.2	0.0001877																											51.7	0.0002196
52.2	3.696e-05		52.2	6.477e-05		52.2	0.0001877		52.2	0.000184		52.2	0.0002001		52.3	8.784e-05	52.3	0.0001895																											51.8	0.0002184
52.3	3.69e-05		52.3	6.498e-05		52.3	0.0001895		52.3	0.0001829		52.3	0.0002006		52.4	8.784e-05	52.4	0.0001896																											51.9	0.0002186
52.4	3.7e-05		52.4	6.508e-05		52.4	0.0001896		52.4	0.0001828		52.4	0.0002002		52.5	8.779e-05	52.5	0.0001907																											52	0.000218
52.5	3.681e-05		52.5	6.515e-05		52.5	0.0001907		52.5	0.0001827		52.5	0.0002003		52.6	8.774e-05	52.6	0.0001915																											52.1	0.0002184
52.6	3.673e-05		52.6	6.509e-05		52.6	0.0001915		52.6	0.0001825		52.6	0.0001999		52.7	8.769e-05	52.7	0.0001919																											52.2	0.0002188
52.7	3.656e-05		52.7	6.498e-05		52.7	0.0001919		52.7	0.0001818		52.7	0.0002001		52.8	8.772e-05	52.8	0.0001927																											52.3	0.0002189
52.8	3.67e-05		52.8	6.513e-05		52.8	0.0001927		52.8	0.0001788		52.8	0.0002002		52.9	8.767e-05	52.9	0.0001934																											52.4	0.0002192
52.9	3.656e-05		52.9	6.554e-05		52.9	0.0001934		52.9	0.0001801		52.9	0.0002001		53	8.764e-05	53	0.0001924																											52.5	0.0002198
53	3.668e-05		53	6.53e-05		53	0.0001924		53	0.0001808		53	0.0001992		53.1	8.764e-05	53.1	0.0001928																											52.6	0.0002196
53.1	3.674e-05		53.1	6.551e-05		53.1	0.0001928		53.1	0.0001788		53.1	0.0001993		53.2	8.759e-05	53.2	0.0001931																											52.7	0.0002192
53.2	3.672e-05		53.2	6.547e-05		53.2	0.0001931		53.2	0.0001793		53.2	0.0001997		53.3	8.757e-05	53.3	0.0001928																											52.8	0.0002189
53.3	3.682e-05		53.3	6.551e-05		53.3	0.0001928		53.3	0.0001813		53.3	0.0001998		53.4	8.754e-05	53.4	0.0001936																											52.9	0.000233
53.4	3.673e-05		53.4	6.55e-05		53.4	0.0001936		53.4	0.000179		53.4	0.0001998		53.5	8.749e-05	53.5	0.0001932																											53	0.0002351
53.5	3.675e-05		53.5	6.546e-05		53.5	0.0001932		53.5	0.0001786		53.5	0.0001993		53.6	8.747e-05	53.6	0.0001931																											53.1	0.0002453
53.6	3.67e-05		53.6	6.556e-05		53.6	0.0001931		53.6	0.0001789		53.6	0.0001994		53.7	8.744e-05	53.7	0.0001934																											53.2	0.0002811
53.7	3.658e-05		53.7	6.564e-05		53.7	0.0001934		53.7	0.0001773		53.7	0.0001992		53.8	8.737e-05	53.8	0.000194																											53.3	0.0003384
53.8	3.668e-05		53.8	6.56e-05		53.8	0.000194		53.8	0.0001792		53.8	0.0002004		53.9	8.742e-05	53.9	0.0001939																											53.4	0.0003862
53.9	3.65e-05		53.9	6.556e-05		53.9	0.0001939		53.9	0.0001784		53.9	0.0001995		54	8.737e-05	54	0.0001945																											53.5	0.0004092
54	3.643e-05		54	6.55e-05		54	0.0001945		54	0.0001785		54	0.0001994		54.1	8.732e-05	54.1	0.0001947																											53.6	0.000407
54.1	3.651e-05		54.1	6.533e-05		54.1	0.0001947		54.1	0.0001768		54.1	0.0002002		54.2	8.727e-05	54.2	0.0001939																											53.7	0.0003971
54.2	3.665e-05		54.2	6.54e-05		54.2	0.0001939		54.2	0.0001768		54.2	0.0001994		54.3	8.724e-05	54.3	0.0001938																											53.8	0.0003883
54.3	3.648e-05		54.3	6.557e-05		54.3	0.0001938		54.3	0.0001789		54.3	0.0001998		54.4	8.719e-05	54.4	0.0001944																											53.9	0.0003783
54.4	3.649e-05		54.4	6.569e-05		54.4	0.0001944		54.4	0.0001775		54.4	0.0001992		54.5	8.722e-05	54.5	0.0001942																											54	0.0003688
54.5	3.667e-05		54.5	6.535e-05		54.5	0.0001942		54.5	0.0001764		54.5	0.0001991		54.6	8.717e-05	54.6	0.0001949																											54.1	0.0003574
54.6	3.633e-05		54.6	6.552e-05		54.6	0.0001949		54.6	0.0001767		54.6	0.0001986		54.7	8.717e-05	54.7	0.0001936																											54.2	0.0003437
54.7	3.642e-05		54.7	6.551e-05		54.7	0.0001936		54.7	0.0001762		54.7	0.0001994		54.8	8.714e-05	54.8	0.0001942																											54.3	0.0003323
54.8	3.647e-05		54.8	6.534e-05		54.8	0.0001942		54.8	0.0001763		54.8	0.0001991		54.9	8.712e-05	54.9	0.0001939																											54.4	0.0003217
54.9	3.652e-05		54.9	6.523e-05		54.9	0.0001939		54.9	0.0001763		54.9	0.0001994		55	8.704e-05	55	0.0001945																											54.5	0.0003144
55	3.641e-05		55	6.535e-05		55	0.0001945		55	0.0001747		55	0.0001997		55.1	8.704e-05	55.1	0.0001948																											54.6	0.0003068
55.1	3.64e-05		55.1	6.568e-05		55.1	0.0001948		55.1	0.0001745		55.1	0.0001994		55.2	8.704e-05	55.2	0.0001944																											54.7	0.0003033
55.2	3.626e-05		55.2	6.557e-05		55.2	0.0001944		55.2	0.0001754		55.2	0.0001992		55.3	8.694e-05	55.3	0.0001938																											54.8	0.0002978
55.3	3.652e-05		55.3	6.557e-05		55.3	0.0001938		55.3	0.000177		55.3	0.0001987		55.4	8.697e-05	55.4	0.0001946																											54.9	0.0002936
55.4	3.667e-05		55.4	6.536e-05		55.4	0.0001946		55.4	0.0001755		55.4	0.000199		55.5	8.689e-05	55.5	0.0001943																											55	0.0002893
55.5	3.658e-05		55.5	6.539e-05		55.5	0.0001943		55.5	0.0001744		55.5	0.0001999		55.6	8.687e-05	55.6	0.0001943																											55.1	0.0002864
55.6	3.664e-05		55.6	6.503e-05		55.6	0.0001943		55.6	0.0001754		55.6	0.0001988		55.7	8.689e-05	55.7	0.0001937																											55.2	0.0002823
55.7	3.663e-05		55.7	6.51e-05		55.7	0.0001937		55.7	0.0001757		55.7	0.0001993		55.8	8.687e-05	55.8	0.0001937																											55.3	0.0002802
55.8	3.641e-05		55.8	6.558e-05		55.8	0.0001937		55.8	0.0001753		55.8	0.0001987		55.9	8.677e-05	55.9	0.0001947																											55.4	0.0002784
55.9	3.64e-05		55.9	6.554e-05		55.9	0.0001947		55.9	0.0001752		55.9	0.0001988		56	8.677e-05	56	0.0001936																											55.5	0.0002762
56	3.642e-05		56	6.528e-05		56	0.0001936		56	0.0001758		56	0.0001987		56.1	8.674e-05	56.1	0.0001942																											55.6	0.000275
56.1	3.637e-05		56.1	6.557e-05		56.1	0.0001942		56.1	0.0001737		56.1	0.0001988		56.2	8.674e-05	56.2	0.0001943																											55.7	0.0002745
56.2	3.634e-05		56.2	6.529e-05		56.2	0.0001943		56.2	0.0001751		56.2	0.0001971		56.3	8.669e-05	56.3	0.000194																											55.8	0.0002739
56.3	3.63e-05		56.3	6.53e-05		56.3	0.000194		56.3	0.0001745		56.3	0.0001989		56.4	8.667e-05	56.4	0.0001939																											55.9	0.0002745
56.4	3.631e-05		56.4	6.502e-05		56.4	0.0001939		56.4	0.0001762		56.4	0.0001986		56.5	8.662e-05	56.5	0.0001944																											56	0.0002747
56.5	3.666e-05		56.5	6.537e-05		56.5	0.0001944		56.5	0.0001762		56.5	0.0001986		56.6	8.664e-05	56.6	0.0001937																											56.1	0.0002738
56.6	3.665e-05		56.6	6.54e-05		56.6	0.0001937		56.6	0.0001739		56.6	0.0001989		56.7	8.659e-05	56.7	0.000194																											56.2	0.0002734
56.7	3.653e-05		56.7	6.546e-05		56.7	0.000194		56.7	0.000175		56.7	0.0001983		56.8	8.662e-05	56.8	0.0001939																											56.3	0.0002726
56.8	3.657e-05		56.8	6.533e-05		56.8	0.0001939		56.8	0.0001747		56.8	0.0001985		56.9	8.659e-05	56.9	0.0001941																											56.4	0.0002722
56.9	3.637e-05		56.9	6.528e-05		56.9	0.0001941		56.9	0.0001749		56.9	0.0001984		57	8.654e-05	57	0.0001945																											56.5	0.0002715
57	3.638e-05		57	6.518e-05		57	0.0001945		57	0.0001751		57	0.0001986		57.1	8.649e-05	57.1	0.0001941																											56.6	0.0002714
57.1	3.643e-05		57.1	6.495e-05		57.1	0.0001941		57.1	0.0001743		57.1	0.0001975		57.2	8.642e-05	57.2	0.000194																											56.7	0.0002708
57.2	3.639e-05		57.2	6.509e-05		57.2	0.000194		57.2	0.0001728		57.2	0.0001975		57.3	8.642e-05	57.3	0.0001939																											56.8	0.0002705
57.3	3.636e-05		57.3	6.536e-05		57.3	0.0001939		57.3	0.0001749		57.3	0.0001981		57.4	8.639e-05	57.4	0.0001937																											56.9	0.0002695
57.4	3.628e-05		57.4	6.516e-05		57.4	0.0001937		57.4	0.0001734		57.4	0.0001975		57.5	8.634e-05	57.5	0.0001942																											57	0.0002697
57.5	3.642e-05		57.5	6.506e-05		57.5	0.0001942		57.5	0.0001748		57.5	0.0001977		57.6	8.634e-05	57.6	0.0001939																											57.1	0.0002692
57.6	3.64e-05		57.6	6.524e-05		57.6	0.0001939		57.6	0.0001734		57.6	0.0001981		57.7	8.629e-05	57.7	0.0001942																											57.2	0.0002695
57.7	3.648e-05		57.7	6.523e-05		57.7	0.0001942		57.7	0.0001745		57.7	0.0001967		57.8	8.634e-05	57.8	0.000195																											57.3	0.0002703
57.8	3.654e-05		57.8	6.519e-05		57.8	0.000195		57.8	0.0001733		57.8	0.0001973		57.9	8.629e-05	57.9	0.0001939																											57.4	0.000271
57.9	3.648e-05		57.9	6.523e-05		57.9	0.0001939		57.9	0.0001739		57.9	0.0001978		58	8.627e-05	58	0.0001943																											57.5	0.0002711
58	3.636e-05		58	6.539e-05		58	0.0001943		58	0.0001739		58	0.000197		58.1	8.627e-05	58.1	0.0001923																											57.6	0.0002707
58.1	3.624e-05		58.1	6.525e-05		58.1	0.0001923		58.1	0.0001738		58.1	0.0001974		58.2	8.622e-05	58.2	0.0001936																											57.7	0.0002704
58.2	3.62e-05		58.2	6.484e-05		58.2	0.0001936		58.2	0.0001741		58.2	0.0001972		58.3	8.619e-05	58.3	0.0001932																											57.8	0.00027
58.3	3.626e-05		58.3	6.529e-05		58.3	0.0001932		58.3	0.0001736		58.3	0.0001985		58.4	8.612e-05	58.4	0.000194																											57.9	0.0002694
58.4	3.608e-05		58.4	6.521e-05		58.4	0.000194		58.4	0.0001737		58.4	0.0001972		58.5	8.612e-05	58.5	0.0001943																											58	0.0002691
58.5	3.626e-05		58.5	6.496e-05		58.5	0.0001943		58.5	0.0001733		58.5	0.000197		58.6	8.614e-05	58.6	0.0001934																											58.1	0.000269
58.6	3.627e-05		58.6	6.504e-05		58.6	0.0001934		58.6	0.0001731		58.6	0.0001972		58.7	8.607e-05	58.7	0.000211																											58.2	0.0002693
58.7	3.646e-05		58.7	6.523e-05		58.7	0.000211		58.7	0.0001722		58.7	0.0001975		58.8	8.607e-05	58.8	0.0002317																											58.3	0.0002705
58.8	3.632e-05		58.8	6.547e-05		58.8	0.0002317		58.8	0.0001728		58.8	0.0001972		58.9	8.609e-05	58.9	0.0002389																											58.4	0.0002698
58.9	3.638e-05		58.9	6.509e-05		58.9	0.0002389		58.9	0.0001738		58.9	0.0001979		59	8.604e-05	59	0.0002371																											58.5	0.0002696
59	3.634e-05		59	6.506e-05		59	0.0002371		59	0.0001738		59	0.0001966		59.1	8.599e-05	59.1	0.000234																											58.6	0.0002692
59.1	3.622e-05		59.1	6.513e-05		59.1	0.000234		59.1	0.0001733		59.1	0.0001973		59.2	8.599e-05	59.2	0.0002289																											58.7	0.0002689
59.2	3.617e-05		59.2	6.515e-05		59.2	0.0002289		59.2	0.000173		59.2	0.0001974		59.3	8.594e-05	59.3	0.0002245																											58.8	0.0002678
59.3	3.623e-05		59.3	6.497e-05		59.3	0.0002245		59.3	0.0001728		59.3	0.0001946		59.4	8.597e-05	59.4	0.0002202																											58.9	0.0002673
59.4	3.606e-05		59.4	6.516e-05		59.4	0.0002202		59.4	0.000176		59.4	0.0001968		59.5	8.589e-05	59.5	0.0002183																											59	0.000267
59.5	3.615e-05		59.5	6.544e-05		59.5	0.0002183		59.5	0.0001828		59.5	0.0001975		59.6	8.587e-05	59.6	0.0002163																											59.1	0.0002666
59.6	3.61e-05		59.6	6.514e-05		59.6	0.0002163		59.6	0.0001903		59.6	0.0002006		59.7	8.579e-05	59.7	0.0002153																											59.2	0.0002662
59.7	3.61e-05		59.7	6.515e-05		59.7	0.0002153		59.7	0.0001978		59.7	0.0002082		59.8	8.582e-05	59.8	0.0002166																											59.3	0.0002674
59.8	3.625e-05		59.8	6.5e-05		59.8	0.0002166		59.8	0.000203		59.8	0.0002179		59.9	8.582e-05	59.9	0.0002148																											59.4	0.000268
59.9	3.619e-05		59.9	6.475e-05		59.9	0.0002148		59.9	0.0002093		59.9	0.0002267		60	8.574e-05	60	0.0002164																											59.5	0.0002687
60	3.633e-05		60	6.493e-05		60	0.0002164		60	0.0002096		60	0.0002336		60.1	8.572e-05	60.1	0.0002165																											59.6	0.0002677
60.1	3.626e-05		60.1	6.508e-05		60.1	0.0002165		60.1	0.0002101		60.1	0.0002363		60.2	8.569e-05	60.2	0.0002159																											59.7	0.0002671
60.2	3.61e-05		60.2	6.526e-05		60.2	0.0002159		60.2	0.0002151		60.2	0.0002381		60.3	8.567e-05	60.3	0.0002174																											59.8	0.0002676
60.3	3.595e-05		60.3	6.583e-05		60.3	0.0002174		60.3	0.000217		60.3	0.0002372		60.4	8.567e-05	60.4	0.0002175																											59.9	0.0002674
60.4	3.616e-05		60.4	6.655e-05		60.4	0.0002175		60.4	0.0002153		60.4	0.0002337		60.5	8.559e-05	60.5	0.0002175																											60	0.0002672
60.5	3.582e-05		60.5	6.814e-05		60.5	0.0002175		60.5	0.0002145		60.5	0.0002323		60.6	8.562e-05	60.6	0.0002178																											60.1	0.0002678
60.6	3.602e-05		60.6	6.899e-05		60.6	0.0002178		60.6	0.0002172		60.6	0.0002284		60.7	8.559e-05	60.7	0.0002175																											60.2	0.0002669
60.7	3.601e-05		60.7	6.987e-05		60.7	0.0002175		60.7	0.0002169		60.7	0.0002254		60.8	8.557e-05	60.8	0.0002179																											60.3	0.0002663
60.8	3.6e-05		60.8	7.027e-05		60.8	0.0002179		60.8	0.0002131		60.8	0.0002219		60.9	8.549e-05	60.9	0.0002174																											60.4	0.0002659
60.9	3.646e-05		60.9	7.069e-05		60.9	0.0002174		60.9	0.0002117		60.9	0.0002194		61	8.549e-05	61	0.0002175																											60.5	0.000265
61	3.649e-05		61	7.072e-05		61	0.0002175		61	0.0002091		61	0.0002173		61.1	8.549e-05	61.1	0.0002183																											60.6	0.0002653
61.1	3.655e-05		61.1	7.067e-05		61.1	0.0002183		61.1	0.0002112		61.1	0.0002162		61.2	8.547e-05	61.2	0.0002181																											60.7	0.0002651
61.2	3.659e-05		61.2	7.064e-05		61.2	0.0002181		61.2	0.0002157		61.2	0.000214		61.3	8.539e-05	61.3	0.0002178																											60.8	0.0002651
61.3	3.694e-05		61.3	7.082e-05		61.3	0.0002178		61.3	0.0002125		61.3	0.0002127		61.4	8.539e-05	61.4	0.0002173																											60.9	0.0002644
61.4	3.754e-05		61.4	7.087e-05		61.4	0.0002173		61.4	0.0002092		61.4	0.0002118		61.5	8.532e-05	61.5	0.0002175																											61	0.0002652
61.5	3.815e-05		61.5	7.114e-05		61.5	0.0002175		61.5	0.0002087		61.5	0.0002105		61.6	8.534e-05	61.6	0.0002174																											61.1	0.0002655
61.6	3.874e-05		61.6	7.144e-05		61.6	0.0002174		61.6	0.0002106		61.6	0.0002089		61.7	8.527e-05	61.7	0.0002172																											61.2	0.0002651
61.7	3.924e-05		61.7	7.169e-05		61.7	0.0002172		61.7	0.0002097		61.7	0.0002075		61.8	8.529e-05	61.8	0.0002174																											61.3	0.000266
61.8	3.961e-05		61.8	7.139e-05		61.8	0.0002174		61.8	0.0002112		61.8	0.0002071		61.9	8.522e-05	61.9	0.0002162																											61.4	0.0002655
61.9	3.964e-05		61.9	7.164e-05		61.9	0.0002162		61.9	0.000209		61.9	0.0002064		62	8.519e-05	62	0.0002157																											61.5	0.0002646
62	4.005e-05		62	7.149e-05		62	0.0002157		62	0.000205		62	0.0002057		62.1	8.524e-05	62.1	0.0002167																											61.6	0.0002647
62.1	4.023e-05		62.1	7.152e-05		62.1	0.0002167		62.1	0.0002073		62.1	0.0002035		62.2	8.517e-05	62.2	0.0002164																											61.7	0.0002638
62.2	4.018e-05		62.2	7.132e-05		62.2	0.0002164		62.2	0.0002099		62.2	0.0002033		62.3	8.519e-05	62.3	0.0002165																											61.8	0.0002629
62.3	3.981e-05		62.3	7.162e-05		62.3	0.0002165		62.3	0.0002078		62.3	0.0002033		62.4	8.517e-05	62.4	0.0002161																											61.9	0.0002632
62.4	3.977e-05		62.4	7.182e-05		62.4	0.0002161		62.4	0.000204		62.4	0.0002021		62.5	8.512e-05	62.5	0.0002162																											62	0.0002641
62.5	3.991e-05		62.5	7.159e-05		62.5	0.0002162		62.5	0.0002046		62.5	0.0002029		62.6	8.504e-05	62.6	0.0002161																											62.1	0.0002653
62.6	3.994e-05		62.6	7.154e-05		62.6	0.0002161		62.6	0.0002056		62.6	0.0002011		62.7	8.504e-05	62.7	0.000216																											62.2	0.0002652
62.7	3.988e-05		62.7	7.149e-05		62.7	0.000216		62.7	0.0002025		62.7	0.0002015		62.8	8.507e-05	62.8	0.0002162																											62.3	0.0002661
62.8	3.986e-05		62.8	7.137e-05		62.8	0.0002162		62.8	0.0002048		62.8	0.0002013		62.9	8.499e-05	62.9	0.0002162																											62.4	0.0002665
62.9	3.995e-05		62.9	7.159e-05		62.9	0.0002162		62.9	0.0002028		62.9	0.0002009		63	8.497e-05	63	0.0002156																											62.5	0.000267
63	3.994e-05		63	7.154e-05		63	0.0002156		63	0.000202		63	0.0002012		63.1	8.492e-05	63.1	0.0002154																											62.6	0.000267
63.1	4.001e-05		63.1	7.169e-05		63.1	0.0002154		63.1	0.0002034		63.1	0.0002001		63.2	8.494e-05	63.2	0.0002161																											62.7	0.0002671
63.2	4.002e-05		63.2	7.149e-05		63.2	0.0002161		63.2	0.0002002		63.2	0.0001998		63.3	8.484e-05	63.3	0.0002156																											62.8	0.0002672
63.3	3.992e-05		63.3	7.174e-05		63.3	0.0002156		63.3	0.000201		63.3	0.0002006		63.4	8.487e-05	63.4	0.000215																											62.9	0.0002666
63.4	3.991e-05		63.4	7.154e-05		63.4	0.000215		63.4	0.0002023		63.4	0.0002004		63.5	8.477e-05	63.5	0.0002159																											63	0.0002656
63.5	3.977e-05		63.5	7.149e-05		63.5	0.0002159		63.5	0.0001997		63.5	0.0001995		63.6	8.479e-05	63.6	0.0002155																											63.1	0.0002656
63.6	3.992e-05		63.6	7.144e-05		63.6	0.0002155		63.6	0.0001978		63.6	0.0001995		63.7	8.474e-05	63.7	0.0002151																											63.2	0.0002656
63.7	3.987e-05		63.7	7.144e-05		63.7	0.0002151		63.7	0.0001995		63.7	0.0001993		63.8	8.474e-05	63.8	0.0002157																											63.3	0.0002657
63.8	3.971e-05		63.8	7.134e-05		63.8	0.0002157		63.8	0.0001989		63.8	0.0002002		63.9	8.472e-05	63.9	0.0002153																											63.4	0.0002641
63.9	3.963e-05		63.9	7.169e-05		63.9	0.0002153		63.9	0.0001987		63.9	0.0001992		64	8.467e-05	64	0.0002156																											63.5	0.0002641
64	3.961e-05		64	7.144e-05		64	0.0002156		64	0.0001992		64	0.0001993		64.1	8.469e-05	64.1	0.0002158																											63.6	0.0002638
64.1	3.96e-05		64.1	7.127e-05		64.1	0.0002158		64.1	0.000197		64.1	0.0001993		64.2	8.462e-05	64.2	0.0002159																											63.7	0.0002628
64.2	3.982e-05		64.2	7.149e-05		64.2	0.0002159		64.2	0.0001972		64.2	0.0001991		64.3	8.464e-05	64.3	0.0002147																											63.8	0.0002629
64.3	3.974e-05		64.3	7.127e-05		64.3	0.0002147		64.3	0.0001975		64.3	0.0001991		64.4	8.459e-05	64.4	0.0002159																											63.9	0.0002627
64.4	3.985e-05		64.4	7.112e-05		64.4	0.0002159		64.4	0.0001965		64.4	0.0001986		64.5	8.457e-05	64.5	0.0002144																											64	0.0002629
64.5	3.981e-05		64.5	7.147e-05		64.5	0.0002144		64.5	0.0001954		64.5	0.0001984		64.6	8.452e-05	64.6	0.0002153																											64.1	0.0002625
64.6	3.977e-05		64.6	7.144e-05		64.6	0.0002153		64.6	0.0001938		64.6	0.000199		64.7	8.454e-05	64.7	0.0002151																											64.2	0.0002621
64.7	3.96e-05		64.7	7.139e-05		64.7	0.0002151		64.7	0.0001981		64.7	0.0001989		64.8	8.449e-05	64.8	0.000215																											64.3	0.0002616
64.8	3.959e-05		64.8	7.112e-05		64.8	0.000215		64.8	0.0001952		64.8	0.0001993		64.9	8.449e-05	64.9	0.0002152																											64.4	0.0002611
64.9	3.966e-05		64.9	7.124e-05		64.9	0.0002152		64.9	0.0001965		64.9	0.0001986		65	8.447e-05	65	0.0002148																											64.5	0.0002606
65	3.946e-05		65	7.142e-05		65	0.0002148		65	0.0001947		65	0.000198		65.1	8.439e-05	65.1	0.0002148																											64.6	0.0002604
65.1	3.956e-05		65.1	7.119e-05		65.1	0.0002148		65.1	0.0001966		65.1	0.0001993		65.2	8.437e-05	65.2	0.0002148																											64.7	0.0002615
65.2	3.97e-05		65.2	7.134e-05		65.2	0.0002148		65.2	0.0001947		65.2	0.0001988		65.3	8.429e-05	65.3	0.000215																											64.8	0.0002615
65.3	3.967e-05		65.3	7.114e-05		65.3	0.000215		65.3	0.0001966		65.3	0.0001985		65.4	8.429e-05	65.4	0.0002147																											64.9	0.0003192
65.4	3.985e-05		65.4	7.149e-05		65.4	0.0002147		65.4	0.0001958		65.4	0.000198		65.5	8.427e-05	65.5	0.0002142																											65	0.0002887
65.5	3.969e-05		65.5	7.124e-05		65.5	0.0002142		65.5	0.0001948		65.5	0.0001985		65.6	8.427e-05	65.6	0.0002148																											65.1	0.0002873
65.6	3.966e-05		65.6	7.107e-05		65.6	0.0002148		65.6	0.0001981		65.6	0.0001985		65.7	8.424e-05	65.7	0.0002137																											65.2	0.0002848
65.7	3.968e-05		65.7	7.124e-05		65.7	0.0002137		65.7	0.0001933		65.7	0.0001976		65.8	8.422e-05	65.8	0.0002144																											65.3	0.0002877
65.8	3.959e-05		65.8	7.082e-05		65.8	0.0002144		65.8	0.0001939		65.8	0.0001977		65.9	8.419e-05	65.9	0.0002139																											65.4	0.0002912
65.9	3.965e-05		65.9	7.144e-05		65.9	0.0002139		65.9	0.0001956		65.9	0.0001984		66	8.417e-05	66	0.0002139																											65.5	0.000292
66	3.956e-05		66	7.144e-05		66	0.0002139		66	0.0001945		66	0.0001973		66.1	8.417e-05	66.1	0.0002143																											65.6	0.0003005
66.1	3.957e-05		66.1	7.114e-05		66.1	0.0002143		66.1	0.0001945		66.1	0.0001978		66.2	8.417e-05	66.2	0.000214																											65.7	0.000311
66.2	3.955e-05		66.2	7.122e-05		66.2	0.000214		66.2	0.0001924		66.2	0.0001983		66.3	8.409e-05	66.3	0.0002123																											65.8	0.0003204
66.3	3.954e-05		66.3	7.124e-05		66.3	0.0002123		66.3	0.0001942		66.3	0.0001968		66.4	8.404e-05	66.4	0.0002168																											65.9	0.000326
66.4	3.964e-05		66.4	7.122e-05		66.4	0.0002168		66.4	0.0001927		66.4	0.0001973		66.5	8.404e-05	66.5	0.0002252																											66	0.0003267
66.5	3.975e-05		66.5	7.077e-05		66.5	0.0002252		66.5	0.0001951		66.5	0.000198		66.6	8.399e-05	66.6	0.0002379																											66.1	0.0003306
66.6	3.964e-05		66.6	7.094e-05		66.6	0.0002379		66.6	0.0001937		66.6	0.0001985		66.7	8.397e-05	66.7	0.0002472																											66.2	0.0003341
66.7	3.963e-05		66.7	7.137e-05		66.7	0.0002472		66.7	0.000193		66.7	0.0001974		66.8	8.394e-05	66.8	0.000251																											66.3	0.0003353
66.8	3.963e-05		66.8	7.139e-05		66.8	0.000251		66.8	0.0001935		66.8	0.0001969		66.9	8.397e-05	66.9	0.0002516																											66.4	0.0003345
66.9	3.944e-05		66.9	7.119e-05		66.9	0.0002516		66.9	0.0001927		66.9	0.0001969		67	8.389e-05	67	0.0002513																											66.5	0.0003325
67	3.95e-05		67	7.102e-05		67	0.0002513		67	0.0001944		67	0.0001977		67.1	8.384e-05	67.1	0.000249																											66.6	0.0003323
67.1	3.951e-05		67.1	7.129e-05		67.1	0.000249		67.1	0.0001948		67.1	0.0001974		67.2	8.379e-05	67.2	0.000246																											66.7	0.0003307
67.2	3.946e-05		67.2	7.124e-05		67.2	0.000246		67.2	0.0001931		67.2	0.0001979		67.3	8.382e-05	67.3	0.0002452																											66.8	0.0003301
67.3	3.94e-05		67.3	7.127e-05		67.3	0.0002452		67.3	0.0001935		67.3	0.0001975		67.4	8.384e-05	67.4	0.0002427																											66.9	0.0003272
67.4	3.954e-05		67.4	7.147e-05		67.4	0.0002427		67.4	0.0001923		67.4	0.0001974		67.5	8.377e-05	67.5	0.0002403																											67	0.0003285
67.5	3.956e-05		67.5	7.167e-05		67.5	0.0002403		67.5	0.0001922		67.5	0.0001979		67.6	8.377e-05	67.6	0.000239																											67.1	0.0003249
67.6	3.962e-05		67.6	7.129e-05		67.6	0.000239		67.6	0.0001936		67.6	0.0001968		67.7	8.377e-05	67.7	0.0002371																											67.2	0.0003239
67.7	3.959e-05		67.7	7.154e-05		67.7	0.0002371		67.7	0.0001934		67.7	0.0001971		67.8	8.377e-05	67.8	0.0002356																											67.3	0.0003217
67.8	3.953e-05		67.8	7.137e-05		67.8	0.0002356		67.8	0.000194		67.8	0.0001984		67.9	8.369e-05	67.9	0.0002348																											67.4	0.0003206
67.9	3.957e-05		67.9	7.114e-05		67.9	0.0002348		67.9	0.0001926		67.9	0.0001974		68	8.364e-05	68	0.0002336																											67.5	0.0003184
68	3.946e-05		68	7.114e-05		68	0.0002336		68	0.000194		68	0.0001967		68.1	8.367e-05	68.1	0.0002341																											67.6	0.0003173
68.1	3.935e-05		68.1	7.122e-05		68.1	0.0002341		68.1	0.0001934		68.1	0.0001967		68.2	8.367e-05	68.2	0.0002326																											67.7	0.0003177
68.2	3.94e-05		68.2	7.157e-05		68.2	0.0002326		68.2	0.0001924		68.2	0.0001974		68.3	8.354e-05	68.3	0.0002315																											67.8	0.000318
68.3	3.933e-05		68.3	7.132e-05		68.3	0.0002315		68.3	0.000193		68.3	0.0001969		68.4	8.354e-05	68.4	0.0002327																											67.9	0.0003183
68.4	3.95e-05		68.4	7.117e-05		68.4	0.0002327		68.4	0.0001902		68.4	0.0001973		68.5	8.352e-05	68.5	0.0002328																											68	0.0003172
68.5	3.929e-05		68.5	7.132e-05		68.5	0.0002328		68.5	0.0001947		68.5	0.0001965		68.6	8.347e-05	68.6	0.0002323																											68.1	0.0003179
68.6	3.921e-05		68.6	7.112e-05		68.6	0.0002323		68.6	0.0001994		68.6	0.0001969		68.7	8.347e-05	68.7	0.000232																											68.2	0.0003176
68.7	3.956e-05		68.7	7.104e-05		68.7	0.000232		68.7	0.000205		68.7	0.0001972		68.8	8.347e-05	68.8	0.0002316																											68.3	0.0003175
68.8	3.943e-05		68.8	7.109e-05		68.8	0.0002316		68.8	0.0002069		68.8	0.000197		68.9	8.342e-05	68.9	0.0002316																											68.4	0.0003173
68.9	3.946e-05		68.9	7.129e-05		68.9	0.0002316		68.9	0.0002091		68.9	0.0001969		69	8.339e-05	69	0.0002314																											68.5	0.0003163
69	3.937e-05		69	7.149e-05		69	0.0002314		69	0.0002145		69	0.0001965		69.1	8.339e-05	69.1	0.0002322																											68.6	0.0003158
69.1	3.944e-05		69.1	7.117e-05		69.1	0.0002322		69.1	0.0002142		69.1	0.0001961		69.2	8.337e-05	69.2	0.0002317																											68.7	0.0003143
69.2	3.937e-05		69.2	7.134e-05		69.2	0.0002317		69.2	0.0002173		69.2	0.0001974		69.3	8.332e-05	69.3	0.0002311																											68.8	0.0003139
69.3	3.936e-05		69.3	7.124e-05		69.3	0.0002311		69.3	0.0002222		69.3	0.0001965		69.4	8.329e-05	69.4	0.0002309																											68.9	0.0003126
69.4	3.938e-05		69.4	7.112e-05		69.4	0.0002309		69.4	0.0002217		69.4	0.000197		69.5	8.332e-05	69.5	0.0002303																											69	0.0003122
69.5	3.932e-05		69.5	7.112e-05		69.5	0.0002303		69.5	0.0002256		69.5	0.0001976		69.6	8.329e-05	69.6	0.0002308																											69.1	0.0003131
69.6	3.939e-05		69.6	7.134e-05		69.6	0.0002308		69.6	0.0002256		69.6	0.000197		69.7	8.327e-05	69.7	0.0002314																											69.2	0.0003114
69.7	3.929e-05		69.7	7.112e-05		69.7	0.0002314		69.7	0.0002267		69.7	0.0001963		69.8	8.319e-05	69.8	0.0002305																											69.3	0.0003117
69.8	3.942e-05		69.8	7.129e-05		69.8	0.0002305		69.8	0.000226		69.8	0.0001963		69.9	8.317e-05	69.9	0.0002302																											69.4	0.0003109
69.9	3.938e-05		69.9	7.142e-05		69.9	0.0002302		69.9	0.0002289		69.9	0.0001966		70	8.317e-05	70	0.0002311																											69.5	0.0003094
70	3.919e-05		70	7.114e-05		70	0.0002311		70	0.0002284		70	0.0001967		70.1	8.317e-05	70.1	0.0002311																											69.6	0.000309
70.1	3.924e-05		70.1	7.119e-05		70.1	0.0002311		70.1	0.0002293		70.1	0.000197		70.2	8.312e-05	70.2	0.0002306																											69.7	0.0003087
70.2	3.928e-05		70.2	7.119e-05		70.2	0.0002306		70.2	0.0002267		70.2	0.0001966		70.3	8.309e-05	70.3	0.0002303																											69.8	0.0003083
70.3	3.925e-05		70.3	7.104e-05		70.3	0.0002303		70.3	0.0002274		70.3	0.0001965		70.4	8.309e-05	70.4	0.00023																											69.9	0.0003094
70.4	3.922e-05		70.4	7.137e-05		70.4	0.00023		70.4	0.0002281		70.4	0.0001966		70.5	8.307e-05	70.5	0.0002296																											70	0.0003102
70.5	3.927e-05		70.5	7.107e-05		70.5	0.0002296		70.5	0.0002258		70.5	0.000196		70.6	8.304e-05	70.6	0.0002296																											70.1	0.0003104
70.6	3.927e-05		70.6	7.107e-05		70.6	0.0002296		70.6	0.0002259		70.6	0.0001975		70.7	8.299e-05	70.7	0.0002302																											70.2	0.0003099
70.7	3.953e-05		70.7	7.117e-05		70.7	0.0002302		70.7	0.0002271		70.7	0.0001981		70.8	8.302e-05	70.8	0.0002306																											70.3	0.0003107
70.8	3.959e-05		70.8	7.119e-05		70.8	0.0002306		70.8	0.0002266		70.8	0.0001968		70.9	8.297e-05	70.9	0.00023																											70.4	0.0003109
70.9	3.978e-05		70.9	7.087e-05		70.9	0.00023		70.9	0.0002257		70.9	0.0001973		71	8.294e-05	71	0.0002302																											70.5	0.0003112
71	3.995e-05		71	7.089e-05		71	0.0002302		71	0.0002246		71	0.0001968		71.1	8.292e-05	71.1	0.0002299																											70.6	0.0003107
71.1	4.022e-05		71.1	7.134e-05		71.1	0.0002299		71.1	0.0002239		71.1	0.0001971		71.2	8.292e-05	71.2	0.0002303																											70.7	0.0003093
71.2	4.053e-05		71.2	7.124e-05		71.2	0.0002303		71.2	0.0002227		71.2	0.0001968		71.3	8.289e-05	71.3	0.0002297																											70.8	0.0003091
71.3	4.056e-05		71.3	7.134e-05		71.3	0.0002297		71.3	0.0002214		71.3	0.000198		71.4	8.287e-05	71.4	0.00023																											70.9	0.0003092
71.4	4.086e-05		71.4	7.102e-05		71.4	0.00023		71.4	0.000225		71.4	0.0001978		71.5	8.287e-05	71.5	0.00023																											71	0.00031
71.5	4.088e-05		71.5	7.087e-05		71.5	0.00023		71.5	0.0002207		71.5	0.0001966		71.6	8.282e-05	71.6	0.0002294																											71.1	0.00031
71.6	4.098e-05		71.6	7.092e-05		71.6	0.0002294		71.6	0.0002219		71.6	0.0001973		71.7	8.277e-05	71.7	0.0002294																											71.2	0.0003086
71.7	4.123e-05		71.7	7.107e-05		71.7	0.0002294		71.7	0.000219		71.7	0.0001969		71.8	8.277e-05	71.8	0.0002301																											71.3	0.0003097
71.8	4.154e-05		71.8	7.122e-05		71.8	0.0002301		71.8	0.0002202		71.8	0.0001979		71.9	8.277e-05	71.9	0.0002299																											71.4	0.00031
71.9	4.167e-05		71.9	7.112e-05		71.9	0.0002299		71.9	0.0002243		71.9	0.0001987		72	8.277e-05	72	0.0002299																											71.5	0.0003111
72	4.177e-05		72	7.099e-05		72	0.0002299		72	0.0002198		72	0.0001975		72.1	8.272e-05	72.1	0.0002301																											71.6	0.0003128
72.1	4.176e-05		72.1	7.104e-05		72.1	0.0002301		72.1	0.0002207		72.1	0.0001992		72.2	8.267e-05	72.2	0.0002297																											71.7	0.0003127
72.2	4.178e-05		72.2	7.074e-05		72.2	0.0002297		72.2	0.0002186		72.2	0.0001983		72.3	8.269e-05	72.3	0.0002304																											71.8	0.0003133
72.3	4.189e-05		72.3	7.084e-05		72.3	0.0002304		72.3	0.000219		72.3	0.0001991		72.4	8.264e-05	72.4	0.0002298																											71.9	0.0003117
72.4	4.191e-05		72.4	7.099e-05		72.4	0.0002298		72.4	0.0002191		72.4	0.0001991		72.5	8.264e-05	72.5	0.000229																											72	0.0003103
72.5	4.201e-05		72.5	7.119e-05		72.5	0.000229		72.5	0.0002162		72.5	0.0001987		72.6	8.267e-05	72.6	0.0002295																											72.1	0.0003084
72.6	4.206e-05		72.6	7.114e-05		72.6	0.0002295		72.6	0.0002179		72.6	0.0001989		72.7	8.259e-05	72.7	0.00023																											72.2	0.0003078
72.7	4.216e-05		72.7	7.089e-05		72.7	0.00023		72.7	0.0002176		72.7	0.0001989		72.8	8.262e-05	72.8	0.0002295																											72.3	0.0003081
72.8	4.187e-05		72.8	7.094e-05		72.8	0.0002295		72.8	0.0002169		72.8	0.0001999		72.9	8.259e-05	72.9	0.0002298																											72.4	0.0003074
72.9	4.238e-05		72.9	7.112e-05		72.9	0.0002298		72.9	0.0002138		72.9	0.0001986		73	8.257e-05	73	0.0002291																											72.5	0.000308
73	4.244e-05		73	7.229e-05		73	0.0002291		73	0.0002148		73	0.0001988		73.1	8.257e-05	73.1	0.0002294																											72.6	0.0003097
73.1	4.232e-05		73.1	7.352e-05		73.1	0.0002294		73.1	0.000217		73.1	0.0001989		73.2	8.254e-05	73.2	0.0002293																											72.7	0.0003094
73.2	4.24e-05		73.2	7.459e-05		73.2	0.0002293		73.2	0.0002139		73.2	0.0001999		73.3	8.249e-05	73.3	0.0002295																											72.8	0.0003092
73.3	4.237e-05		73.3	7.482e-05		73.3	0.0002295		73.3	0.000215		73.3	0.0002001		73.4	8.247e-05	73.4	0.0002291																											72.9	0.0003088
73.4	4.237e-05		73.4	7.432e-05		73.4	0.0002291		73.4	0.0002149		73.4	0.0001987		73.5	8.244e-05	73.5	0.0002283																											73	0.0003074
73.5	4.236e-05		73.5	7.399e-05		73.5	0.0002283		73.5	0.0002136		73.5	0.0001996		73.6	8.252e-05	73.6	0.0002299																											73.1	0.0003082
73.6	4.229e-05		73.6	7.409e-05		73.6	0.0002299		73.6	0.0002145		73.6	0.0001985		73.7	8.247e-05	73.7	0.0002293																											73.2	0.0003081
73.7	4.23e-05		73.7	7.419e-05		73.7	0.0002293		73.7	0.0002164		73.7	0.0001989		73.8	8.244e-05	73.8	0.0002291																											73.3	0.0003064
73.8	4.265e-05		73.8	7.417e-05		73.8	0.0002291		73.8	0.0002129		73.8	0.0001981		73.9	8.242e-05	73.9	0.0002295																											73.4	0.0003072
73.9	4.252e-05		73.9	7.484e-05		73.9	0.0002295		73.9	0.000212		73.9	0.0001988		74	8.234e-05	74	0.0002317																											73.5	0.0003065
74	4.269e-05		74	7.524e-05		74	0.0002317		74	0.0002121		74	0.0001991		74.1	8.234e-05	74.1	0.0002363																											73.6	0.0003071
74.1	4.253e-05		74.1	7.527e-05		74.1	0.0002363		74.1	0.000212		74.1	0.0001989		74.2	8.232e-05	74.2	0.00024																											73.7	0.0003057
74.2	4.245e-05		74.2	7.554e-05		74.2	0.00024		74.2	0.0002132		74.2	0.0001991		74.3	8.229e-05	74.3	0.0002425																											73.8	0.0003044
74.3	4.234e-05		74.3	7.539e-05		74.3	0.0002425		74.3	0.0002116		74.3	0.0001986		74.4	8.224e-05	74.4	0.0002432																											73.9	0.0003042
74.4	4.23e-05		74.4	7.569e-05		74.4	0.0002432		74.4	0.0002143		74.4	0.0001992		74.5	8.227e-05	74.5	0.0002418																											74	0.0003053
74.5	4.232e-05		74.5	7.552e-05		74.5	0.0002418		74.5	0.0002125		74.5	0.0001976		74.6	8.227e-05	74.6	0.0002421																											74.1	0.0003062
74.6	4.237e-05		74.6	7.537e-05		74.6	0.0002421		74.6	0.000214		74.6	0.0001989		74.7	8.229e-05	74.7	0.0002417																											74.2	0.000306
74.7	4.242e-05		74.7	7.567e-05		74.7	0.0002417		74.7	0.0002115		74.7	0.0001989		74.8	8.222e-05	74.8	0.0002415																											74.3	0.0003062
74.8	4.223e-05		74.8	7.572e-05		74.8	0.0002415		74.8	0.0002119		74.8	0.0001985		74.9	8.224e-05	74.9	0.0002412																											74.4	0.0003059
74.9	4.246e-05		74.9	7.592e-05		74.9	0.0002412		74.9	0.0002107		74.9	0.0001988		75	8.222e-05	75	0.0002426																											74.5	0.0003067
75	4.254e-05		75	7.559e-05		75	0.0002426		75	0.0002109		75	0.0001985		75.1	8.217e-05	75.1	0.0002414																											74.6	0.0003067
75.1	4.242e-05		75.1	7.524e-05		75.1	0.0002414		75.1	0.0002114		75.1	0.0001987		75.2	8.219e-05	75.2	0.0002403																											74.7	0.0003068
75.2	4.243e-05		75.2	7.529e-05		75.2	0.0002403		75.2	0.0002129		75.2	0.0001986		75.3	8.214e-05	75.3	0.0002405																											74.8	0.0003074
75.3	4.241e-05		75.3	7.549e-05		75.3	0.0002405		75.3	0.0002108		75.3	0.0001989		75.4	8.212e-05	75.4	0.0002414																											74.9	0.0003076
75.4	4.241e-05		75.4	7.574e-05		75.4	0.0002414		75.4	0.0002112		75.4	0.0001979		75.5	8.212e-05	75.5	0.0002402																											75	0.0003063
75.5	4.228e-05		75.5	7.559e-05		75.5	0.0002402		75.5	0.0002103		75.5	0.000199		75.6	8.212e-05	75.6	0.0002404																											75.1	0.0003058
75.6	4.237e-05		75.6	7.554e-05		75.6	0.0002404		75.6	0.000212		75.6	0.0001978		75.7	8.214e-05	75.7	0.0002405																											75.2	0.0003053
75.7	4.228e-05		75.7	7.534e-05		75.7	0.0002405		75.7	0.0002114		75.7	0.000198		75.8	8.204e-05	75.8	0.0002403																											75.3	0.0003057
75.8	4.246e-05		75.8	7.539e-05		75.8	0.0002403		75.8	0.0002103		75.8	0.0001981		75.9	8.209e-05	75.9	0.0002398																											75.4	0.0003057
75.9	4.238e-05		75.9	7.524e-05		75.9	0.0002398		75.9	0.0002092		75.9	0.0001977		76	8.204e-05	76	0.0002393																											75.5	0.0003047
76	4.265e-05		76	7.519e-05		76	0.0002393		76	0.0002095		76	0.0001998		76.1	8.204e-05	76.1	0.00024																											75.6	0.0003044
76.1	4.234e-05		76.1	7.544e-05		76.1	0.00024		76.1	0.0002106		76.1	0.000198		76.2	8.202e-05	76.2	0.0002396																											75.7	0.0003037
76.2	4.27e-05		76.2	7.547e-05		76.2	0.0002396		76.2	0.0002103		76.2	0.0001971		76.3	8.197e-05	76.3	0.0002396																											75.8	0.0003038
76.3	4.244e-05		76.3	7.539e-05		76.3	0.0002396		76.3	0.0002118		76.3	0.0001982		76.4	8.194e-05	76.4	0.0002406																											75.9	0.0003043
76.4	4.244e-05		76.4	7.519e-05		76.4	0.0002406		76.4	0.0002081		76.4	0.0001985		76.5	8.197e-05	76.5	0.0002396																											76	0.0003052
76.5	4.232e-05		76.5	7.534e-05		76.5	0.0002396		76.5	0.0002104		76.5	0.0001977		76.6	8.197e-05	76.6	0.0002405																											76.1	0.0003071
76.6	4.239e-05		76.6	7.499e-05		76.6	0.0002405		76.6	0.0002082		76.6	0.0001978		76.7	8.192e-05	76.7	0.0002398																											76.2	0.0003071
[truncated: 2,709 more rows]

## Sheet: Amperometry 2 (interference t)
	time	Current signal
	-0.9	0.0003437
	-0.8	0.0002069
	-0.7	0.0001982
	-0.6	0.0001962
	-0.5	0.0001943
	-0.4	0.0001934
[truncated: 10,014 more rows]

## Sheet: Stability, Reproducability 
Day	I/Io
[truncated: 27 more rows]

[truncated: 1 more sheets: CuNPs Deposition ]
